# Supplementary material for: Feedback activation of NF-KB signaling leads to adaptive resistance to EZH2 inhibitors in prostate cancer cells
Source: Cancer Cell Int. 2021 Apr 1;21:191. doi: 10.1186/s12935-021-01897-w (PMC8017762; doi:10.1186/s12935-021-01897-w)
Supplement: Supplementary file 1 — Additional file 1. The gene expression profile of LNCaP cells treated with siRNA against EZH2. [file 12935_2021_1897_MOESM1_ESM.csv]

logFC	AveExpr	t	P.Value	adj.P.Val	B	Gene	threshold
3.75245571968035	7.22605394597688	40.9990754759779	5.65948267338874e-08	0.000468991594731044	8.73123942582241	OASL	Up
-2.46113460176632	10.1895543673058	-39.1171412591966	7.29777631262809e-08	0.000468991594731044	8.57903398809815	ARF1	Down
-1.8345601426588	8.00973956263585	-27.9368245464224	4.49806993325825e-07	0.000714619314240561	7.28990591928832	PSME3	Down
-1.99451905375586	5.25155406488938	-26.9446042963416	5.46665450536439e-07	0.000714619314240561	7.13192119490713	KLKP1	Down
-1.87445583187089	6.77514764028988	-26.8093397527397	5.6170153139416e-07	0.000714619314240561	7.10965929504274	PGC	Down
2.93800768685734	9.59966785457387	26.3774739741315	6.13091867809689e-07	0.000714619314240561	7.03737232145666	IGFBP3	Up
-1.88797829328819	7.03550951314087	-26.2366612587309	6.31037401968654e-07	0.000714619314240561	7.01339691943835	TP53INP2	Down
-1.92552488041356	6.47443557377679	-26.0923842410497	6.50072649268839e-07	0.000714619314240561	6.98862087703101	SPRYD4	Down
2.06170628717237	8.14201727131894	25.8888711623297	6.78091084084759e-07	0.000714619314240561	6.95330516048406	SOX8	Up
1.59453491357055	7.09551088928746	25.673947929166	7.0924539447645e-07	0.000714619314240561	6.91553585653641	IFIH1	Up
-2.11585732740001	9.57676556072154	-25.6142473999923	7.18197839522714e-07	0.000714619314240561	6.90495703300438	FKBP5	Down
2.5786176854437	7.36226414607841	24.6164043079849	8.89603075967933e-07	0.000714619314240561	6.72232274186062	RARRES3	Up
2.08678056595434	11.2488636360705	24.4991631123272	9.12768054130726e-07	0.000714619314240561	6.70012060916062	UGT2B17	Up
1.41204689834182	10.1224136589518	24.4865144348753	9.15309625513562e-07	0.000714619314240561	6.69771568300472	NDN	Up
-1.65000079920663	7.26089671005975	-24.1235237172407	9.91945464222765e-07	0.000714619314240561	6.62788954478783	SIRT5	Down
-2.22317008657655	6.74787888365297	-24.1058607280485	9.95864256926848e-07	0.000714619314240561	6.62445147630355	TRIM48	Down
-1.62572640858177	8.31007935153161	-24.0459539065629	1.00929252561868e-06	0.000714619314240561	6.61276249710845	EMG1	Down
1.64778310600073	5.59899248115733	23.7246783583364	1.08507065484753e-06	0.000714619314240561	6.54932341654625	OAS1	Up
-1.41626311059561	7.89793181504251	-23.6256621375167	1.10976876493607e-06	0.000714619314240561	6.52951274509975	STX6	Down
2.00577008865461	7.51023811173515	23.6168915224425	1.11198835173199e-06	0.000714619314240561	6.52775201285002	IFI44	Up
-2.01706601856506	8.16019513733738	-23.0838760362158	1.25730019153165e-06	0.00074073600619658	6.41889670757725	TRIM51	Down
-1.82569704134997	8.09254549462692	-23.0355432694119	1.27155555095461e-06	0.00074073600619658	6.40884289555409	MSMO1	Down
1.6368079554627	10.1974676549914	22.8582117751939	1.32552152357592e-06	0.00074073600619658	6.37168951220105	ACKR3	Up
-1.91012009622895	6.86209585309826	-22.5763780978988	1.41697106999791e-06	0.00074781706365102	6.31176809862664	GALNT1	Down
1.56581200071836	5.66520847262928	22.0819774762818	1.5960881726871e-06	0.00074781706365102	6.20399097172916	FRAS1	Up
-1.44188226649619	6.14909595519244	-22.0308391154142	1.61610179780101e-06	0.00074781706365102	6.19264495373436	ELK4	Down
-2.06193894163243	8.34480531250733	-21.9553204567332	1.64620237512544e-06	0.00074781706365102	6.1758205670429	YWHAE	Down
1.44514921748552	5.84546959067025	21.8409781194274	1.69304908582864e-06	0.00074781706365102	6.15018885217392	SYNM	Up
1.91560684069867	8.425967507177	21.7586497764628	1.72775716211222e-06	0.00074781706365102	6.13161481149539	HERC5	Up
-1.29787482141999	7.5244886745823	-21.2637138090363	1.95507740088206e-06	0.00074781706365102	6.01781362585071	SOCS2	Down
1.4685510526339	10.2942067137763	21.181103118882	1.99637926693279e-06	0.00074781706365102	5.99845465061611	MAFB	Up
-1.86090608381308	6.19371004792569	-21.017041547713	2.08150305369496e-06	0.00074781706365102	5.95969271958462	AZGP1	Down
3.05436973618861	5.50566776733065	20.7974656304587	2.20224288954208e-06	0.00074781706365102	5.90714820890388	RSAD2	Up
-2.44413974223985	9.16935834448358	-20.7067561984026	2.25452733096922e-06	0.00074781706365102	5.8852155551765	HOMER2	Down
-1.69934072138757	7.20780348651953	-20.5799846282236	2.33007779898569e-06	0.00074781706365102	5.85433922125795	PPP1CB	Down
-1.4555122439142	6.63319870549054	-20.3895198880542	2.44929143208457e-06	0.00074781706365102	5.80745236047258	MSN	Down
-1.58094419401044	10.4636219803772	-20.2004796364637	2.57480905502525e-06	0.00074781706365102	5.76031627062376	SLC45A3	Down
-1.78175655904018	5.457640326801	-20.1724422586418	2.59406599298383e-06	0.00074781706365102	5.75327378084838	FOXO4	Down
-2.66973626754659	7.76281667204859	-20.1376188837114	2.61822133952534e-06	0.00074781706365102	5.74450809095623	PKM	Down
1.38190447704948	6.56662861212475	20.0774894316886	2.66055928135866e-06	0.00074781706365102	5.72932348839906	LHFPL2	Up
1.34277292968556	9.50792044155229	20.0294598772872	2.69495980097866e-06	0.00074781706365102	5.71714980290942	PTPMT1	Up
1.30728514915269	9.02912324921984	20.0088188700853	2.70990502306026e-06	0.00074781706365102	5.71190584064631	CAPRIN2	Up
-2.02504795003143	6.10495393184787	-19.9545918227497	2.74963758475513e-06	0.00074781706365102	5.69809395679748	PRADC1	Down
-1.35484369982457	9.68418706842971	-19.8958891395679	2.79342823794396e-06	0.00074781706365102	5.68308438761888	SDHB	Down
-1.41331198646821	7.93507304544468	-19.8522333470149	2.82652938765346e-06	0.00074781706365102	5.67188303024228	PNP	Down
-1.27370978690902	8.99556872449261	-19.8275528729779	2.84544799678394e-06	0.00074781706365102	5.66553561203971	URM1	Down
-1.50163987993517	8.69621772569697	-19.8146608401929	2.85538977742786e-06	0.00074781706365102	5.66221572429045	ADIPOR1	Down
2.63722928464222	9.06206920795895	19.5511213964051	3.06791009095472e-06	0.00074781706365102	5.59370279725241	IFIT1	Up
-1.25361835358114	6.71264034511187	-19.5441569976743	3.07377505128641e-06	0.00074781706365102	5.59187534927373	RALBP1	Down
-1.81459914695185	6.6244503788213	-19.5424762268508	3.07519247091963e-06	0.00074781706365102	5.5914341860273	MMACHC	Down
1.72733814994339	8.19036173832253	19.3725377359063	3.22257778149111e-06	0.00074781706365102	5.54656393778428	SEMA6A	Up
-1.18687092502214	9.17972867561108	-19.3175371965928	3.27205686560932e-06	0.00074781706365102	5.53192832189393	TMX1	Down
1.46650115792797	8.21713646505458	19.3092004234935	3.27963484265859e-06	0.00074781706365102	5.52970503593296	ENPP5	Up
-1.55429414540516	5.96563749781654	-19.2987932307529	3.28912392521552e-06	0.00074781706365102	5.52692779652425	GNMT	Down
1.16554326218622	10.8830366127009	19.2909260507498	3.29631861380182e-06	0.00074781706365102	5.52482704750925	ISG15	Up
1.35421579292095	8.66390036342152	19.2092111910947	3.37215925076053e-06	0.00074781706365102	5.50293896386995	CYP2J2	Up
2.87941137497683	8.2871516667328	19.1861331888621	3.39395050497414e-06	0.00074781706365102	5.49673475524879	IFIT2	Up
1.39102717713462	7.55268041329792	19.1832902693953	3.39664641162011e-06	0.00074781706365102	5.49596978528252	AQP11	Up
-1.36483976028467	6.38779525989973	-19.1136913019234	3.46344260413306e-06	0.00074781706365102	5.47719484138024	TMEM8A	Down
-1.29655846666438	8.73800662057422	-19.085501879839	3.49093782144723e-06	0.00074781706365102	5.46956453582126	NAAA	Down
-1.57109806779593	5.89107839118919	-18.948505284397	3.62829126416786e-06	0.000752415807901745	5.43226762466799	HPGD	Down
4.34076539053463	4.34881819047146	18.9366970034065	3.64042660115734e-06	0.000752415807901745	5.42903608887121	IFNB1	Up
1.34607216782693	7.42869529942109	18.8136415814008	3.76978818985012e-06	0.000752415807901745	5.3952001321649	JARID2	Up
-1.49069052485541	8.33132357292786	-18.8093350775853	3.77441289468976e-06	0.000752415807901745	5.39401068961842	C9orf152	Down
-1.52423150104031	6.55649334407671	-18.7319253325664	3.85869699480124e-06	0.000752415807901745	5.37256878731797	RAB8B	Down
1.51426008041541	6.32389154555298	18.7189607154063	3.87302944744457e-06	0.000752415807901745	5.36896624707731	SLC38A9	Up
1.33622671791258	9.97790019087851	18.6749223031154	3.92218619228327e-06	0.000752415807901745	5.35670446156311	BCHE	Up
-1.8474949738134	6.62791179988728	-18.4408628281537	4.19616632111584e-06	0.000777228116993719	5.29088982819206	LPAR3	Down
-1.34592277661237	10.6484957826222	-18.4267046568751	4.21345265582064e-06	0.000777228116993719	5.28687358967049	BNIP3	Down
-1.14279261209984	9.68945201230493	-18.3628675436525	4.29244702750573e-06	0.000777228116993719	5.26871466598239	GLTP	Down
-1.46959972317208	7.78337888749444	-18.3620980802162	4.293409811449e-06	0.000777228116993719	5.26849528312672	AKR1C2	Down
1.17576970482095	9.61631191418958	18.2905314885167	4.38408308415561e-06	0.00078129611208287	5.24803815917098	TAP1	Up
2.75040806903846	5.75548594913125	18.206401844191	4.49358312390824e-06	0.00078129611208287	5.22385596180804	TSPAN8	Up
-1.45914400502043	7.8180116813352	-18.2028758032002	4.4982426121631e-06	0.00078129611208287	5.22283926005249	PPP1R7	Down
3.54985150610242	4.16575492488792	18.0436195045805	4.71477137765094e-06	0.000807986086892634	5.17665041561373	RAET1L	Up
1.52345363741604	9.24871591931968	17.8780108338463	4.95312609225946e-06	0.000837664863997511	5.12805528011753	SESN1	Up
-1.31146849001812	9.53350235365126	-17.8237391295029	5.03431600989479e-06	0.000838087257609361	5.11200345161143	SRXN1	Down
-1.25801885326147	7.97388420371081	-17.7443915794503	5.15586752578468e-06	0.000838087257609361	5.08842128377088	KARS	Down
1.34531612098519	7.16804284594124	17.7382522067342	5.16541606424393e-06	0.000838087257609361	5.08659100069371	USPL1	Up
-1.13260348366972	7.43634768515077	-17.7056675138338	5.21644601328475e-06	0.000838087257609361	5.07686312942884	AGBL5	Down
-1.2748777488185	7.02045859547036	-17.6581034018173	5.29200826142823e-06	0.000839730644248605	5.06262191750468	PREP	Down
-1.04777721598191	10.6397831660914	-17.5463659226985	5.47466541036943e-06	0.000855476999752283	5.02897207301249	LCP1	Down
1.32635878643921	8.38362304540713	17.5095340317498	5.53649997011698e-06	0.000855476999752283	5.01781993960603	TMEM116	Up
1.81120307703084	6.54740569123488	17.4434288973867	5.64956158367037e-06	0.000855476999752283	4.99772893088588	ZPLD1	Up
-1.18115359907915	9.02541384559822	-17.4164149729731	5.69654805806779e-06	0.000855476999752283	4.9894907283701	HMGCS1	Down
1.15903084128546	8.16472134681887	17.4007336596733	5.72403500962393e-06	0.000855476999752283	4.98470105546732	ACVR1	Up
-1.14856001600878	6.6458765733311	-17.3581603473913	5.79945338884116e-06	0.000856785912721557	4.9716697523694	VRK3	Down
2.50907766145347	5.06159923505728	17.3045786993154	5.89604811655181e-06	0.00086115802775046	4.95521095269689	BST2	Up
-1.34350475462307	8.63777557280998	-17.2550080000068	5.98710887051794e-06	0.00086463270014345	4.9399264044838	PITRM1	Down
-1.38682666558545	8.91230050361076	-17.2052850803746	6.08012311560247e-06	0.000868309137831539	4.92453881307014	NDRG1	Down
1.46573559576066	5.33592018611086	17.1322754912377	6.21981121974245e-06	0.000877264450028692	4.90184232382136	SOX9	Up
2.43634364136863	5.78003800764726	17.1017495642285	6.27933785129072e-06	0.000877264450028692	4.89231640081051	DAPK1	Up
-1.508166065314	7.58961976206745	-16.9652396556055	6.55391158076372e-06	0.000898205006248472	4.84945278656547	AP1G1	Down
-1.34444719163447	7.92083776603464	-16.9579380328816	6.56899327685026e-06	0.000898205006248472	4.84714785627403	SLC10A7	Down
-1.45734353193156	6.83114930632696	-16.8924668434015	6.70607380729667e-06	0.000898488973173278	4.82642433988622	CHCHD3	Down
-1.1596557904714	9.9460752633503	-16.890200075279	6.71088006104682e-06	0.000898488973173278	4.82570503353008	RHOU	Down
-1.27800016854157	6.19372810457597	-16.7627192384804	6.98784874457768e-06	0.000910901325181241	4.78505571786231	INPP4B	Down
-1.30916886062871	11.7440511431147	-16.7612155604482	6.99119538033302e-06	0.000910901325181241	4.78457393422259	TMPRSS2	Down
-1.65924095538946	6.77923985170026	-16.7000314611346	7.12898861952987e-06	0.000910901325181241	4.76492431066776	CORO2A	Down
1.125714160751	11.8733412706748	16.6919669084277	7.14738915623296e-06	0.000910901325181241	4.76232761482095	TMSB4X	Up
-1.20028695591744	8.44730295110685	-16.6729269749995	7.19105477029113e-06	0.000910901325181241	4.7561907407678	GCAT	Down
2.36542131433005	5.15597546677808	16.6565726102946	7.22881313066883e-06	0.000910901325181241	4.75091247143678	IFITM1	Up
-1.41066015337225	9.61262662015242	-16.6127112853993	7.33124054282743e-06	0.000911850664699578	4.73672448615525	CYB561	Down
-1.49109628916323	5.58838148405074	-16.5928284732065	7.37823614166001e-06	0.000911850664699578	4.73027751133254	MON1B	Down
4.02525907187404	7.32444807061339	16.5456901585005	7.49108281666633e-06	0.000916979880405831	4.71495441614484	CCL5	Up
-1.47749229496297	7.89826380714265	-16.4645054378924	7.69025109355406e-06	0.00093172999731147	4.6884361300798	GPN1	Down
-1.01517804382674	8.71522491925603	-16.4029544337974	7.8454289149499e-06	0.00093172999731147	4.66822247573529	MAD2L2	Down
-1.567907245137	7.61627512079513	-16.3878314191859	7.88412007285345e-06	0.00093172999731147	4.66324159363154	IFNAR1	Down
2.60229716253922	6.06148039757225	16.3772286441555	7.91138093962597e-06	0.00093172999731147	4.65974608714687	IFI27	Up
-0.989758694829659	8.90662113974936	-16.3530219862645	7.97403716675187e-06	0.00093172999731147	4.65175515022998	INTS10	NoSignifi
-2.6634557183185	5.83838791870819	-16.2706641351721	8.19164480090894e-06	0.000946788844047667	4.62445766059911	TRIM49D2	Down
1.25242582010692	8.13333984957928	16.2302335119757	8.30103461244536e-06	0.000946788844047667	4.61099433945842	RDH10	Up
1.77054604306328	4.977544412983	16.1032467650661	8.65600562952575e-06	0.000946788844047667	4.56843744023303	DDIT4L	Up
-0.968303939562519	5.66323629876177	-16.01656483557	8.90862229639085e-06	0.000946788844047667	4.53914992248832	SLC25A26	NoSignifi
-1.39083399159923	7.73783016031678	-15.999040953744	8.96074448047559e-06	0.000946788844047667	4.53320541054471	BABAM2	Down
-1.07453087962372	10.3240307299426	-15.9984178152423	8.96260453413409e-06	0.000946788844047667	4.53299388026612	C7orf50	Down
-1.15827344998319	7.24807789256461	-15.9970761602997	8.96661089026804e-06	0.000946788844047667	4.53253840845209	BIRC5	Down
1.82162575356403	4.9796904923042	15.9924961505189	8.98030333672297e-06	0.000946788844047667	4.53098321045222	ACE2	Up
3.60577967021008	-0.129063259301554	15.9783731616671	9.02268130770049e-06	0.000946788844047667	4.5261841365203	C10orf62	Up
-1.76455154685114	6.93976802434017	-15.9778811053643	9.02416204253776e-06	0.000946788844047667	4.52601683916028	EAF2	Down
1.40297839586985	5.98873246280177	15.9740375024429	9.03573839827379e-06	0.000946788844047667	4.52470981067594	ADM	Up
-1.85642945931871	6.21127131769873	-15.9012975655016	9.25816215962309e-06	0.000946788844047667	4.49990149304662	SLC35B4	Down
-1.36334259777953	7.14349954461514	-15.8954963862785	9.27617775196038e-06	0.000946788844047667	4.49791699209598	ASMTL	Down
1.36827633209206	7.57373056226603	15.8926099652171	9.28515696944894e-06	0.000946788844047667	4.49692925837131	PLPP3	Up
-1.54025092490233	5.43895645987187	-15.8904277353762	9.29195236877213e-06	0.000946788844047667	4.49618235332011	BSPRY	Down
-1.48981627769844	6.98059035440435	-15.8816889906001	9.31922347582179e-06	0.000946788844047667	4.4931901127009	ANKRD37	Down
-1.41091435132901	5.18197612962032	-15.8702117844923	9.35518425224101e-06	0.000946788844047667	4.4892571335479	STYK1	Down
-1.4542101023996	7.24730378521246	-15.7277412148532	9.81550677975348e-06	0.00097520382065281	4.44014467958455	RNF41	Down
-1.19392630049017	5.71473390447548	-15.7268606246856	9.8184340529278e-06	0.00097520382065281	4.43983943791427	ISCA2	Down
1.23372921455864	8.21599200063399	15.713321088527	9.86357244883415e-06	0.00097520382065281	4.4351435660109	LGALS8	Up
-1.64409271832442	6.42172833741475	-15.6089093970927	1.02200166529715e-05	0.000985535463529464	4.39876474057738	WDYHV1	Down
-1.20725459122654	10.0943144198722	-15.5881515350586	1.02926812048913e-05	0.000985535463529464	4.39149712477573	C1orf116	Down
1.28918436459407	10.0990544806705	15.5872606490753	1.02958134502689e-05	0.000985535463529464	4.39118495053294	CD276	Up
-1.97851697339849	5.8596617699726	-15.5683578493696	1.03625394104778e-05	0.000985535463529464	4.38455614021895	UBE2Q1	Down
-1.16777943628196	6.8269987698538	-15.5528726492576	1.04175821277619e-05	0.000985535463529464	4.37911853576871	DNAJB12	Down
0.964294959234993	6.86427445250809	15.5478529707915	1.04354988004274e-05	0.000985535463529464	4.37735447527388	PSD3	NoSignifi
-1.06493022742754	10.0789336066391	-15.5146300383698	1.05550025780198e-05	0.000985535463529464	4.36566155768022	TACC1	Down
-1.00829424139615	6.48892285207166	-15.5073263875682	1.05814902331803e-05	0.000985535463529464	4.36308694990996	EXOC6	Down
-1.32487972422466	8.84018031301437	-15.4399760129111	1.08294805921713e-05	0.00100137636008041	4.33927596264681	LAMTOR4	Down
0.907659165505048	6.79173001339478	15.396279610496	1.09940469527143e-05	0.00100933203916598	4.32376037001802	TAF5	NoSignifi
1.15469812134768	8.29690115003393	15.3626924455687	1.11225498776556e-05	0.0010138874721809	4.3117981842449	EFCAB11	Up
-1.95100847770452	6.38748626484548	-15.339649680011	1.12117365148255e-05	0.00101482006637361	4.3035731788987	GDF11	Down
-1.34424662496802	4.002668384643	-15.3029958525278	1.13553505284844e-05	0.00102063161078748	4.29045906779783	FXYD3	Down
1.32628316355273	7.00750113720454	15.2793026329071	1.14493393451645e-05	0.00102193304585694	4.28196191332197	NR3C2	Up
1.33634042168438	5.13125104997202	15.1682082084255	1.19024803452592e-05	0.00105505227501804	4.2419076795202	UBA7	Up
-1.37544746481555	9.17072634665771	-15.122077892483	1.20968410422321e-05	0.00105810049264025	4.2251722580023	PJA2	Down
1.02160809865894	6.04360702010847	15.1209793496852	1.21015150095789e-05	0.00105810049264025	4.22477297742982	AGO3	Up
-1.64820968827809	7.80124253082513	-15.0788673643621	1.22823067867696e-05	0.00106584604466459	4.20944057751308	TMEM164	Down
-1.05426966750445	7.19564161657704	-15.0393324067892	1.24549434962665e-05	0.00106584604466459	4.19499978305951	MIEF1	Down
1.05300382416325	6.74432309817543	15.0249815046745	1.25183169069901e-05	0.00106584604466459	4.18974666055974	NEBL	Up
-1.04074127075116	7.94187859541301	-15.0241942392464	1.2521804461554e-05	0.00106584604466459	4.18945831016207	RFC5	Down
-1.11963021510898	7.93253047842069	-14.9579754628623	1.28193002947597e-05	0.00107986283233711	4.16513975342	CCDC167	Down
-1.24069280067635	9.29422511307531	-14.9399624093251	1.29016645146618e-05	0.00107986283233711	4.15850233439427	DCAF7	Down
1.5095391245836	7.41468258389636	14.9319446951836	1.29385261168532e-05	0.00107986283233711	4.15554491558111	PIK3IP1	Up
-0.985367079426853	6.10869795872866	-14.8777391494494	1.3191024816579e-05	0.00108837287622024	4.13550093226006	DEF6	NoSignifi
-1.40616479943841	7.79599304403052	-14.8737475138274	1.32098474045248e-05	0.00108837287622024	4.1340214842743	EFCAB14	Down
1.47605734417642	4.8959427631156	14.8146141614147	1.34924393112041e-05	0.00109094357718538	4.11204907816003	INHBB	Up
-1.10719682361966	9.11187542436622	-14.8069698350604	1.35294892096467e-05	0.00109094357718538	4.10920104981471	FECH	Down
0.909432909679721	11.4381021504352	14.7991904888204	1.35673168638918e-05	0.00109094357718538	4.10630092655204	UGT2B7	NoSignifi
0.886569722091983	6.56422768393324	14.7964725019792	1.35805626973983e-05	0.00109094357718538	4.10528724084112	AMMECR1L	NoSignifi
-1.29969415384656	4.97895876993774	-14.7308940783018	1.39048282346384e-05	0.00110626534308379	4.0807623666134	KCNRG	Down
-0.987509711915459	10.7026513004536	-14.713301476395	1.39933674505853e-05	0.00110626534308379	4.07416112835388	DCAF6	NoSignifi
-0.850695722069596	8.54755141129232	-14.7061583649247	1.40295068017317e-05	0.00110626534308379	4.07147816666933	TMEM189	NoSignifi
1.1605546474126	7.93459868176684	14.6637512776386	1.42463408148202e-05	0.00111651352739564	4.05551822488613	TLE1	Up
-0.986162392929026	10.9652039730393	-14.6421950283419	1.43580766216535e-05	0.00111845065950371	4.0473845963509	NQO1	NoSignifi
-1.02828292864067	5.9604277429425	-14.6085302547193	1.45346525107335e-05	0.00112538487180999	4.03465385441495	UNC13B	Down
-1.08584595853057	7.55188169144993	-14.5843184148466	1.46632321395627e-05	0.00112854205203472	4.02547644528234	GCC1	Down
-0.930332330199249	10.807384999704	-14.548367134791	1.48566408235089e-05	0.00113662145538429	4.01181607528969	TMEM59	NoSignifi
-1.02157585592335	6.41937008831721	-14.5198379835338	1.50122654335441e-05	0.00114173164270617	4.00094757304253	SFXN2	Down
-1.05104747998614	7.82142840460365	-14.4312706502717	1.55077987364579e-05	0.00117201543771576	3.96704625497404	FAM171A1	Down
-1.03341526645367	9.81307861912974	-14.4160123118123	1.55951059037818e-05	0.00117201543771576	3.96118108939232	GPI	Down
-1.7157020758853	6.02300937395401	-14.388545548857	1.57537352698051e-05	0.00117201543771576	3.95060475111509	STAG3L4	Down
0.979200554422064	5.4057520298187	14.3798982858312	1.58040695807872e-05	0.00117201543771576	3.94727014264292	PAG1	NoSignifi
-1.00689109250555	9.36641383225838	-14.3692370991212	1.586638809325e-05	0.00117201543771576	3.94315567857618	FEN1	Down
1.53444895653508	2.99699086511284	14.3392462481486	1.60432570147184e-05	0.00117830847091529	3.93156213599427	ASB9	Up
-1.04129098796952	8.49593720139988	-14.2999534125024	1.62785174879496e-05	0.0011887942345035	3.91632973087238	MYL6B	Down
-1.17430802998737	6.12505743353518	-14.263462835911	1.6500653738505e-05	0.00119099793214669	3.90213979105309	MAF	Down
-0.847277352414743	7.56684430134012	-14.2471792832352	1.66009329721478e-05	0.00119099793214669	3.89579398959885	RWDD4	NoSignifi
-0.967089530808594	11.8418785775259	-14.2332054048837	1.6687562291407e-05	0.00119099793214669	3.8903415316604	DEGS1	NoSignifi
-1.32142919888427	9.8695127359002	-14.226974038156	1.67263647911562e-05	0.00119099793214669	3.88790810569013	SLC50A1	Down
0.998114033157068	8.7953883407174	14.2196658215176	1.67720085364157e-05	0.00119099793214669	3.88505257244339	DDX18	NoSignifi
1.20034263585181	8.76563598105419	14.1861506763693	1.69832205398976e-05	0.00119274329666843	3.87193528347027	ID2	Up
-0.959757174751076	9.39891296666522	-14.1756837113205	1.70498253269801e-05	0.00119274329666843	3.86783128228634	PURB	NoSignifi
-1.29988859989909	7.58069266295645	-14.1451317353247	1.72460079163965e-05	0.00119274329666843	3.85583192769857	SLC39A14	Down
-1.65233773428681	9.02022666624066	-14.1437432328501	1.72549869667117e-05	0.00119274329666843	3.85528587409671	UXT	Down
-0.865487444780336	9.90642009737893	-14.1410914374036	1.72721507057324e-05	0.00119274329666843	3.85424283450415	UAP1	NoSignifi
-0.831927229708262	5.96010348337014	-14.1285835242923	1.73533802596278e-05	0.00119274329666843	3.84931998631816	ADAM7	NoSignifi
-0.880244673737032	7.00541003133067	-14.0772081859427	1.76917884550145e-05	0.00120953487772501	3.82904648477246	ARMCX6	NoSignifi
-1.5364488583114	6.03953157796138	-14.0170321397136	1.80981185588257e-05	0.00121362599657159	3.80519059125502	PRKCA	Down
-1.97787119940438	3.91144085480522	-14.0141298689869	1.81179924777302e-05	0.00121362599657159	3.8040370290802	GRK6	Down
-1.01414636213657	10.0811449779216	-14.0097603357233	1.814796238078e-05	0.00121362599657159	3.80229975356234	C5orf15	Down
1.8589369561474	6.57857995890261	13.998746671308	1.82237631799612e-05	0.00121362599657159	3.79791806232021	SYTL2	Up
-1.18459162258368	7.92674396266418	-13.9807432363669	1.83484765927218e-05	0.00121362599657159	3.79074694718098	BMPR2	Down
1.08093294893811	6.88495022227821	13.9768386713048	1.83756570233175e-05	0.00121362599657159	3.78919027286728	EOGT	Up
0.952724366363013	6.34396053195263	13.971543467707	1.84125938949241e-05	0.00121362599657159	3.78707837362238	VLDLR	NoSignifi
-0.946678451346433	8.20734687889691	-13.9421250163716	1.86194058163117e-05	0.00122099603549518	3.77532845075501	CDC45	NoSignifi
-0.945621078385373	4.64200770559	-13.9176547793722	1.87935222209404e-05	0.00122615807667892	3.76553301582133	AASS	NoSignifi
2.94085478371584	6.58996291264482	13.9002779917437	1.89183326324433e-05	0.00122619889305216	3.75856499735959	CXCL10	Up
-0.948141609644437	8.74988547030071	-13.8816833255275	1.90529752615328e-05	0.00122619889305216	3.75109746487091	GPATCH4	NoSignifi
1.17781268188417	5.62300563101732	13.8779213039508	1.90803531168158e-05	0.00122619889305216	3.74958524996067	UBE2L6	Up
-3.00283815577554	5.07642753002756	-13.8509470114291	1.92780220352233e-05	0.00123273839412301	3.73872855677635	KRT19	Down
-0.935976092532126	8.38440484390819	-13.8101926875942	1.95812739309527e-05	0.00123567959087789	3.72227931450278	BBS4	NoSignifi
-1.49450534922599	7.75489762360634	-13.7966853810907	1.96830208173746e-05	0.00123567959087789	3.71681515977386	KLK2	Down
-1.16624314383803	9.51489504509058	-13.7823403078615	1.97917620779162e-05	0.00123567959087789	3.7110053533404	NELFCD	Down
-0.925438473670415	10.0288070474622	-13.7667020775956	1.99111144265935e-05	0.00123567959087789	3.70466388099471	SNHG9	NoSignifi
-0.954216171703683	8.34351228147944	-13.7246271438059	2.02364737843006e-05	0.00123567959087789	3.68756083167077	PFDN1	NoSignifi
1.20740557305453	11.3466576204097	13.7119719193416	2.03355590433609e-05	0.00123567959087789	3.68240481841693	IFI6	Up
0.965746758708798	6.87348938830339	13.7007987004055	2.04235168347768e-05	0.00123567959087789	3.67784806248318	TARBP1	NoSignifi
-1.01212816115373	10.588065583858	-13.6933004929071	2.04827959043928e-05	0.00123567959087789	3.67478768799232	UBE3C	Down
0.817661818327962	8.48511964391556	13.6882647748906	2.05227210534774e-05	0.00123567959087789	3.67273129265362	PHF13	NoSignifi
1.54504662562129	6.23660672313282	13.683231084271	2.05627219126729e-05	0.00123567959087789	3.67067485751327	NFKBIZ	Up
1.23049121337743	9.72163724279884	13.6579314362469	2.07651670796871e-05	0.00123567959087789	3.66032592681403	GPSM1	Up
1.42014437426267	5.20403895909916	13.6569932378423	2.07727195459061e-05	0.00123567959087789	3.65994173008789	PDGFRL	Up
0.826531598043569	9.9230033795208	13.6470227645947	2.08531820634394e-05	0.00123567959087789	3.65585690360746	NFKB1	NoSignifi
-2.13206606874576	6.22410298867502	-13.6459156987898	2.08621388320359e-05	0.00123567959087789	3.65540313626623	TRIM53AP	Down
-0.929236619666564	11.5357063001486	-13.6344556192044	2.09551243075019e-05	0.00123567959087789	3.65070336573834	MPC2	NoSignifi
0.865670979474594	9.4350614615174	13.6274303147281	2.10123683702655e-05	0.00123567959087789	3.64782005533643	PRDM4	NoSignifi
-1.98916384259147	6.78186107078984	-13.6235275610988	2.10442487522372e-05	0.00123567959087789	3.64621755987067	ARG2	Down
-1.04279149662072	7.58753045329426	-13.6222708471267	2.10545266009692e-05	0.00123567959087789	3.64570143321583	PEX7	Down
1.01266211813656	6.83201570839696	13.6003431673684	2.1234815482855e-05	0.00124059583364153	3.63668705190666	SERPINB5	Up
1.52013493499802	6.69108053475415	13.5637711262148	2.15395783863213e-05	0.00124727035792719	3.62161537217193	CD24	Up
0.992733188151678	7.55078664158302	13.5633469619742	2.15431431930161e-05	0.00124727035792719	3.62144029761746	SP110	NoSignifi
-1.04244040986849	10.4168506812056	-13.5161662942826	2.1944044332041e-05	0.00126478386457275	3.60192724848007	UHMK1	Down
-1.50488056493051	6.95854398673582	-13.4878296844641	2.21890545764928e-05	0.00127319606460563	3.59017033728744	CENPF	Down
-1.23534903955908	4.22255830469691	-13.4325099658176	2.26767346349032e-05	0.00129539586783294	3.56713671671418	SLC45A2	Down
-0.823898091599825	8.85083980603169	-13.4108008693246	2.28715617527433e-05	0.00130074417348677	3.55806810717875	LCMT1	NoSignifi
1.01536983530496	6.30589032676925	13.3978739563355	2.29885114566955e-05	0.00130163584913175	3.55266016858852	CBLB	Up
0.877704695473641	7.55549266851467	13.3509353963813	2.3419136570557e-05	0.00132020246640951	3.53297355477016	SLC43A2	NoSignifi
-1.20350314009482	5.52753827756842	-13.2997463359637	2.38996472861651e-05	0.00133194537815819	3.51141442884623	CFAP97	Down
1.28456206921695	5.9260077857252	13.2933322459717	2.39606724160827e-05	0.00133194537815819	3.5087063929096	KLHL1	Up
-1.4120162401032	7.01107069255277	-13.2921568713197	2.39718751161181e-05	0.00133194537815819	3.50820998782066	PARVB	Down
-0.81136247452981	9.24953558216039	-13.2848181894496	2.40419612333852e-05	0.00133194537815819	3.50510945977515	AADAT	NoSignifi
0.975113810083437	7.53661610399094	13.2709084220137	2.41754670329398e-05	0.00133359346684281	3.49922737650199	P4HA2	NoSignifi
2.54116916073474	4.88238796544172	13.2345468952199	2.45286159002807e-05	0.00134310304045244	3.48381797566568	OPRK1	Up
-1.54757851397996	6.58751691417237	-13.2316663220709	2.45568516693631e-05	0.00134310304045244	3.48259518919011	ATP6V0A2	Down
1.69289548593656	7.78392539566619	13.2151941373642	2.4719052584231e-05	0.00134624569010644	3.47559705282753	S1PR3	Up
1.26582113092457	6.31864566000707	13.1859800891803	2.50098406277085e-05	0.00134876622695441	3.46316129739138	PMAIP1	Up
1.61236475329821	4.73476025106587	13.1818350397702	2.50514252421992e-05	0.00134876622695441	3.46139432188614	DDX58	Up
-1.02633850940318	6.62059789020447	-13.1633026868316	2.52383486409166e-05	0.00134876622695441	3.45348656039098	MEAF6	Down
-1.1643963757404	7.13651522273065	-13.1578596489512	2.52935610822381e-05	0.00134876622695441	3.45116162545573	CCNY	Down
-1.42270838966548	6.07904028499516	-13.155730167132	2.53152006249469e-05	0.00134876622695441	3.45025174474865	AVEN	Down
0.87912865726162	7.04704435524873	13.1478997406085	2.53949604701601e-05	0.00134876622695441	3.44690454567375	ZFP36L1	NoSignifi
-0.821551221038925	8.61025855577551	-13.1217892023779	2.56630695491513e-05	0.00135267723657482	3.43572704146519	TRIB3	NoSignifi
0.985010741907708	8.9337165750084	13.1144064272614	2.57394820439998e-05	0.00135267723657482	3.43256204356617	BOD1	NoSignifi
1.01008212668528	5.18095617757708	13.1100858898855	2.57843245126299e-05	0.00135267723657482	3.4307088959751	CLOCK	Up
-1.61615253890775	7.87623535197868	-13.0896896105771	2.59972637650318e-05	0.00135572062014479	3.42195130112961	RBM3	Down
-1.04107504617296	7.31746179018798	-13.0843554686234	2.60532944196501e-05	0.00135572062014479	3.4196584325338	SNAPIN	Down
-1.05900839646519	6.88034161013753	-13.071409060215	2.61898788260268e-05	0.00135733271189888	3.41408906762824	TXNDC11	Down
-0.841930650834674	8.92956735190707	-13.0584899870723	2.63270173687512e-05	0.00135896045879743	3.40852526761963	CLDN12	NoSignifi
1.30326015643272	5.2224961980942	13.0349043661424	2.65795740091487e-05	0.00136650905895835	3.39835175781262	DIO3	Up
-0.764217861010157	9.12836040537384	-13.0115778257786	2.68321712487118e-05	0.00137399958987925	3.38826961807055	NDRG3	NoSignifi
-0.781136359770879	9.5584474543875	-12.9959908046626	2.70025373715955e-05	0.00137609596604591	3.3815213054759	CAP2	NoSignifi
1.02211250525693	7.74694467939474	12.9882844649628	2.70872387310056e-05	0.00137609596604591	3.37818152969352	PLPP2	Up
-1.18323297350727	11.2480390413181	-12.8891947794753	2.82047523994563e-05	0.00142722709681186	3.3350388818116	MAOA	Down
-0.963425425438608	4.64848573580086	-12.8598316016821	2.85462870048951e-05	0.00143820272813172	3.32218304810786	ACADSB	NoSignifi
0.865422025193587	9.26401778588206	12.8425588824844	2.87494705193641e-05	0.00143820272813172	3.31460533048274	PERP	NoSignifi
-0.955669443775099	8.12117772618956	-12.8418927255034	2.87573407865753e-05	0.00143820272813172	3.31431285247158	ICK	NoSignifi
1.76081777435134	6.26232262439619	12.7628843467879	2.97090644234323e-05	0.00147517766778551	3.27950330042996	MYB	Up
-0.906340922656063	9.9860251806836	-12.7548076214771	2.98084321936993e-05	0.00147517766778551	3.27593131222106	DANCR	NoSignifi
0.995008222752991	8.55917626518591	12.7499468317515	2.98684232574985e-05	0.00147517766778551	3.27378037839638	MRGBP	NoSignifi
-1.03614706019759	8.40849359540472	-12.7428909662459	2.99557590673008e-05	0.00147517766778551	3.27065648124731	SKP2	Down
0.841370981124701	9.16400544489498	12.7180745128419	3.02653321409339e-05	0.0014847340229291	3.25965397545557	NET1	NoSignifi
-1.57218926963674	7.84534501342788	-12.7032176220659	3.04524695015042e-05	0.00148823418442142	3.2530556479641	TWSG1	Down
0.897308158836844	9.83313301376605	12.6777479421973	3.07764694187769e-05	0.00149361783402647	3.24172390332719	TRIM4	NoSignifi
-1.02163990552872	10.1650476509862	-12.6675676362609	3.09071088885997e-05	0.00149361783402647	3.23718748707447	DDB1	Down
-0.748217825530139	9.30434470703715	-12.6659674474608	3.09277028271665e-05	0.00149361783402647	3.23647406303861	ACAA1	NoSignifi
1.16108926276085	6.64329861568361	12.658233752744	3.10274614241864e-05	0.00149361783402647	3.23302467988366	ZNF532	Up
-1.70458006146163	9.67279213163843	-12.6420313423885	3.12376924001519e-05	0.00149812709111624	3.22579048087701	KLK3	Down
0.844841702058131	7.15812272769491	12.6129433373805	3.16193468250035e-05	0.00151079354922591	3.21277713116782	ITFG2	NoSignifi
-0.781816164845655	6.05652209131356	-12.598748498033	3.18075873556401e-05	0.00151149721446252	3.20641456549259	MPI	NoSignifi
1.55417772401137	6.21920234184849	12.5860380812597	3.19772646693149e-05	0.00151149721446252	3.20071061248834	IL1RN	Up
-0.796966980799922	10.9909963771889	-12.5776938044057	3.20892366022767e-05	0.00151149721446252	3.19696254352723	CENPN	NoSignifi
1.00776452647849	10.681495391486	12.5615633486854	3.23070044962852e-05	0.00151149721446252	3.18970927161154	SLC44A1	Up
-1.09321772643534	6.73416102045444	-12.5606816837457	3.23189574714941e-05	0.00151149721446252	3.18931252193151	PLPPR5	Down
-0.892057283132466	9.8573521372128	-12.5591550693827	3.23396665352208e-05	0.00151149721446252	3.18862547171151	CAMLG	NoSignifi
-0.997036547211396	7.00338506050293	-12.5202685299179	3.2872488624988e-05	0.0015308336822354	3.17109340282425	LONRF1	NoSignifi
-1.05367825090199	8.17343847653112	-12.505910577027	3.30718321458954e-05	0.00153186198559693	3.16460485467414	TBC1D9B	Down
1.11569389385131	8.10317185828025	12.4859284546765	3.33516374702146e-05	0.00153186198559693	3.15556094705919	PODXL	Up
-1.09716594239608	8.63826028753096	-12.483788117457	3.33817732946968e-05	0.00153186198559693	3.15459128201722	ABHD17C	Down
1.77078835216258	5.8145675116844	12.4788209797503	3.34518340773931e-05	0.00153186198559693	3.15234024638887	SESN3	Up
-1.60916921795709	8.22256420083441	-12.4673111624731	3.36148456841825e-05	0.00153186198559693	3.147120355179	BECN1	Down
-1.19763660490987	7.24220468241152	-12.4552467066869	3.37867186686828e-05	0.00153186198559693	3.14164320962969	HGD	Down
-1.31215386490104	6.30612066273416	-12.4551872660563	3.37875680343343e-05	0.00153186198559693	3.14161620966099	ARHGEF5	Down
0.919363474000319	7.86608283730941	12.4385907005635	3.40257092513245e-05	0.00153186198559693	3.13407191205946	GPNMB	NoSignifi
-1.4087313424139	7.94024423357924	-12.4189637173706	3.43098914715883e-05	0.00153186198559693	3.12513572995696	GCLM	Down
-0.759064650153348	9.52526631990054	-12.4179809781235	3.43241941054e-05	0.00153186198559693	3.12468787849729	PEA15	NoSignifi
-0.996940190256012	7.67027025816814	-12.4075889151648	3.44758694766283e-05	0.00153186198559693	3.11994964066273	GLIPR2	NoSignifi
-1.65850517530059	5.81779637127767	-12.4048643479871	3.45157660034239e-05	0.00153186198559693	3.11870665642276	ANKRD22	Down
-1.3119287152784	7.11828685796796	-12.4037042370451	3.45327703194946e-05	0.00153186198559693	3.11817730683496	DNAJC12	Down
0.781213115456364	7.64940613496394	12.3971457178628	3.46290876736087e-05	0.00153186198559693	3.11518367897285	ELF3	NoSignifi
-1.27419983114656	9.67069857201598	-12.3935303098493	3.46823183543692e-05	0.00153186198559693	3.11353268416662	PMEPA1	Down
-1.22482165411141	10.6730717772138	-12.3781772577832	3.49094428477391e-05	0.00153661324973284	3.10651571735232	PSMB5	Down
-0.745200758318889	8.78759402317193	-12.3460842168496	3.53898969520542e-05	0.00155240270021359	3.09181689258952	KIAA1191	NoSignifi
-1.05002484808662	6.87199509483093	-12.3381605127922	3.55097170981712e-05	0.00155240270021359	3.08818131102905	STAU2	Down
1.01266745012302	7.60700393128054	12.3257491680292	3.56983606219481e-05	0.00155535942058949	3.08248153000665	POLR3G	Up
1.41254659529359	6.21246307977216	12.3037879800049	3.60350571613223e-05	0.00156472496518404	3.07238060623677	TTR	Up
-1.21029613172316	7.76003839214267	-12.2514724213649	3.68523227713092e-05	0.00159018962608045	3.04823837457895	DNASE1L1	Down
-1.10557527556348	5.93475971410629	-12.2504228152565	3.68689417701684e-05	0.00159018962608045	3.04775285243553	EZH2	Down
-0.910357054790622	6.23939256901439	-12.2136651710083	3.74565564931258e-05	0.00161013083814765	3.03072083907437	IGSF5	NoSignifi
-0.906657746549087	10.725854702461	-12.2033722830062	3.76230740726451e-05	0.00161189790351902	3.02594146156159	VCL	NoSignifi
1.4702200309411	5.80354358640398	12.1941818514168	3.77724938974515e-05	0.00161292313642506	3.0216702642925	MMP11	Up
0.939606707804398	6.45622461314397	12.1826881546779	3.79603460293376e-05	0.00161557724342741	3.01632367646771	FBXO15	NoSignifi
-0.767962106427235	6.73367983413024	-12.1682595632823	3.81977267657744e-05	0.00161917066865488	3.0096040277969	C6orf52	NoSignifi
0.916868505334081	6.61716528745973	12.1595836860215	3.83413054401705e-05	0.00161917066865488	3.0055593218577	NAPEPLD	NoSignifi
0.880016096609267	8.24383248385582	12.1495486845541	3.85081705313096e-05	0.00161917066865488	3.00087705259451	XXYLT1	NoSignifi
-2.00914192499817	7.10020445947033	-12.1471200495539	3.85486831563365e-05	0.00161917066865488	2.99974323117843	TRIM5	Down
-0.892213933165097	10.2609620861778	-12.1348346430899	3.87543902053347e-05	0.00162250872087676	2.99400392345084	GTF3A	NoSignifi
-1.38249317249269	7.32798578226139	-12.1267037798104	3.8891245010919e-05	0.00162272806041791	2.99020197898428	SLC35A4	Down
-0.827904221415951	8.02502806013155	-12.1072480449587	3.92210330956328e-05	0.00162272806041791	2.98109327743465	RABEP1	NoSignifi
-1.28069722534584	5.84636869258403	-12.0990278946607	3.93613599470477e-05	0.00162272806041791	2.9772399999064	ARSB	Down
-1.95435103670598	5.77043700970378	-12.0977443785979	3.93833243189313e-05	0.00162272806041791	2.97663808104968	F5	Down
-1.209230862227	8.10039349523716	-12.0973022561253	3.93908935540643e-05	0.00162272806041791	2.97643072675672	ARPP19	Down
1.22500779145652	8.16505286376872	12.0812117221085	3.9667537242748e-05	0.00162890369386914	2.96887867669999	GADD45A	Up
-0.940755904425837	8.76353108688928	-12.0709715473864	3.9844788329027e-05	0.00163097154265282	2.9640667625539	MTMR9	NoSignifi
0.75470718530407	6.25309514111834	12.0619783811946	4.00012246674555e-05	0.001632176954447	2.95983715236583	LOC389834	NoSignifi
-0.751427981669262	12.3508672577168	-12.0452249355753	4.02945856050809e-05	0.00163894401513324	2.95194860268107	DBI	NoSignifi
0.746614200879467	7.02029139709471	12.0355076975641	4.04659007366706e-05	0.00164071994374898	2.94736765191548	SNORD14A	NoSignifi
1.03247066310105	5.23577899411344	12.0122721763291	4.08790353098691e-05	0.00165225861898663	2.93639749412957	PRSS23	Up
-1.25692796541055	7.97188141232301	-11.9846139751156	4.13773032140129e-05	0.00166229449164154	2.92330912243875	MGAT1	Down
-0.942387275054373	7.96452202728521	-11.9841348065333	4.13859983914489e-05	0.00166229449164154	2.92308208163707	MED20	NoSignifi
1.33761525341486	3.17508041431538	11.9645039618244	4.1744085362582e-05	0.00166894046876431	2.91377205576984	IL27RA	Up
1.40896205523906	2.79696905871799	11.9608489345712	4.18111593357278e-05	0.00166894046876431	2.91203680801008	KLF5	Up
-1.06879365520382	9.16987173769951	-11.9120304335095	4.27193241851411e-05	0.00169577328636826	2.888804555789	SLC35A2	Down
1.41996717277212	8.71905249646231	11.9091089011761	4.277440628545e-05	0.00169577328636826	2.8874109519521	NOTCH1	Up
-1.09882784587093	5.93265936448582	-11.8972553394474	4.29987517040418e-05	0.00169577328636826	2.8817528637436	TIMM29	Down
-0.845527734614829	8.3082105303305	-11.8962280669487	4.30182594898696e-05	0.00169577328636826	2.88126222562347	KIAA1522	NoSignifi
-1.63634076860452	5.62627721723424	-11.8896686141752	4.31430689055023e-05	0.00169577328636826	2.87812826622443	FADS2	Down
-1.30274047540515	6.88899330065248	-11.8811837422087	4.33051475254509e-05	0.00169695445470921	2.87407160419319	PANX2	Down
0.951278817985655	8.16072701618851	11.8677788737313	4.35626726983542e-05	0.00169798383350032	2.8676562656396	MANBA	NoSignifi
-1.4300319158631	8.9065392086849	-11.8660699677976	4.35956325414382e-05	0.00169798383350032	2.86683784878552	NCBP2	Down
-1.18886136836299	10.0547971253425	-11.8403220073678	4.40958100875525e-05	0.0017068220822119	2.85449135486104	SND1	Down
-1.02230677558818	8.85431225376872	-11.8382423527042	4.41365035736337e-05	0.0017068220822119	2.8534928645115	ZG16B	Down
-0.85145588315358	8.82733951105264	-11.8339343518481	4.42209408991335e-05	0.0017068220822119	2.85142388975393	STX3	NoSignifi
-0.874402655735	8.37913755364155	-11.8255393953077	4.43860304677606e-05	0.00170806481916804	2.84738975852454	CREB3L4	NoSignifi
-0.920480403892282	8.34481440245395	-11.8156449192362	4.4581541758083e-05	0.0017099953635092	2.84263106697422	WASHC5	NoSignifi
1.09283319889595	6.49715413849661	11.8095599261634	4.47022829019754e-05	0.0017099953635092	2.83970238460541	SLITRK3	Up
-1.51779014221196	6.56920891596167	-11.7939945744515	4.50128949371034e-05	0.001714555143088	2.83220341695835	RBM15B	Down
-1.07731019670118	7.14351694405882	-11.7875382845741	4.51424780981282e-05	0.001714555143088	2.82908981245205	CCNB1IP1	Down
-0.87852204790456	7.54965342202922	-11.7836031380655	4.52216753681501e-05	0.001714555143088	2.82719114869842	RAI14	NoSignifi
0.789175253772341	11.281321430691	11.7733607137801	4.54285792429384e-05	0.00171733390885143	2.82224608280707	TOMM20	NoSignifi
-0.759140454207113	9.92413797985141	-11.7405385602227	4.60991626581942e-05	0.00173757342418114	2.80636813854345	DNAJA2	NoSignifi
0.778892085294364	7.00624072473361	11.7141620088786	4.66465195307609e-05	0.00174834285447129	2.79357357041076	TMUB2	NoSignifi
-1.75256318632097	7.17025430278577	-11.7136635882761	4.66569360525677e-05	0.00174834285447129	2.79333150097557	C11orf58	Down
-0.829961538658355	7.75764744834412	-11.6996663808201	4.69505866759659e-05	0.00175423223995986	2.78652890067833	CAPN13	NoSignifi
-0.825014941846912	10.6300643843509	-11.6706427533723	4.75664468436664e-05	0.00176860247970928	2.77239554346337	STK39	NoSignifi
1.7881132173093	5.54890079683207	11.6584380749187	4.78282603433125e-05	0.00176860247970928	2.76644105003812	IRF1	Up
-0.902040993012938	10.6240709638303	-11.657486216126	4.78487507869654e-05	0.00176860247970928	2.76597636956588	POLR2H	NoSignifi
-1.37320378334485	7.41260537872219	-11.6535820750318	4.79329025916271e-05	0.00176860247970928	2.76407001066863	CTSD	Down
-1.22421346696524	4.41875450973473	-11.6494015119099	4.80232058988981e-05	0.00176860247970928	2.76202791584775	MDM1	Down
-0.828628846248026	9.40949892574568	-11.6341279304386	4.83548347664172e-05	0.0017757276892936	2.75456047294709	LBHD1	NoSignifi
-0.841940713254036	6.38800360854346	-11.5914838855235	4.92951253591242e-05	0.00179979411312531	2.73365540377084	LRTOMT	NoSignifi
-0.928421849040332	6.76462360415539	-11.5872246494727	4.93902182611971e-05	0.00179979411312531	2.73156289814125	OTULINL	NoSignifi
-0.987950539784417	7.57985475321249	-11.5854333973451	4.9430274794463e-05	0.00179979411312531	2.73068263349421	SAP130	NoSignifi
0.972035590882159	7.58320939753824	11.5778120891519	4.96011331878719e-05	0.0018009042985265	2.7269357057725	ORC3	NoSignifi
0.977640053674165	8.11574410067952	11.5639382741395	4.99139526933699e-05	0.0018009042985265	2.72010801173273	MAGOH	NoSignifi
-1.19318773989777	7.49156176379438	-11.5570471001227	5.00701947886715e-05	0.0018009042985265	2.71671340705055	TMEM219	Down
-0.93284404925541	5.05313461224459	-11.5569202921255	5.00730752722837e-05	0.0018009042985265	2.71665092088127	LRRC49	NoSignifi
-0.970920024609743	5.23055963653685	-11.5530386374072	5.01613427894255e-05	0.0018009042985265	2.71473783322681	MED14	NoSignifi
0.956658335479109	5.65453881530552	11.5288985622687	5.07144124235562e-05	0.00180872074490413	2.70282483301098	CCDC74B	NoSignifi
-0.808418650229364	9.15066810005595	-11.5269546348496	5.07592611250665e-05	0.00180872074490413	2.70186435328319	PBDC1	NoSignifi
1.35251655684913	5.44883278039794	11.5251374307447	5.08012284221886e-05	0.00180872074490413	2.70096632977057	MAP3K8	Up
0.895077471041623	8.89487651242394	11.5173731205809	5.09810017469886e-05	0.00181010722501117	2.69712766551588	LRP11	NoSignifi
-0.693225897839382	8.76982035079666	-11.5111404250679	5.11258547093976e-05	0.00181024961592255	2.69404422526858	AES	NoSignifi
-0.710418404423016	12.9106942604769	-11.4925423410354	5.15609796894286e-05	0.00182064085700062	2.6848327518605	RPLP1	NoSignifi
-1.16235627842027	6.58402628809717	-11.4519759001998	5.25253062812736e-05	0.00184961030584441	2.66468513704674	NAT14	Down
0.892812377619198	10.8868681247309	11.4179081497952	5.33515913420999e-05	0.00186901645732339	2.64770618705924	NPC1	NoSignifi
0.890830292087968	10.1919298245938	11.4172692672336	5.33672325400827e-05	0.00186901645732339	2.64738725977977	RNF149	NoSignifi
0.972916028073408	5.12246201581457	11.4045556575523	5.36796145454843e-05	0.00187370530165209	2.64103672364718	ZCCHC3	NoSignifi
-1.12807682975966	7.18910706789767	-11.3931875015672	5.39607629103337e-05	0.00187370530165209	2.63535185739254	TPGS2	Down
1.00992223750607	6.42735599072514	11.3930686542698	5.39637112958666e-05	0.00187370530165209	2.63529239358226	LRIG2	Up
-2.23493487497895	3.87303172287514	-11.3818633853333	5.42425478380273e-05	0.00187370530165209	2.6296830023729	SLC26A3	Down
-0.835579302425263	7.79134256875733	-11.3786662399661	5.4322417829416e-05	0.00187370530165209	2.62808142321372	YAP1	NoSignifi
1.94703892846649	2.83999840524396	11.3741898072258	5.44344793821454e-05	0.00187370530165209	2.62583819200339	DCAF4L1	Up
0.863811574600434	6.69088401418907	11.370718221379	5.45215733928172e-05	0.00187370530165209	2.62409786267044	SLC35D2	NoSignifi
0.793713732985664	9.4124669316918	11.3502898719182	5.50374099391498e-05	0.00187847064736766	2.61384552446083	COQ2	NoSignifi
-1.38609079226321	8.4147163056437	-11.348668234197	5.50786036143959e-05	0.00187847064736766	2.61303083509315	STAMBP	Down
-1.04452373954031	5.0098669072033	-11.3419908691251	5.52486085018003e-05	0.00187847064736766	2.6096749098645	PPP1R3F	Down
1.16691340650114	4.32702823264888	11.3370643248237	5.53744339328926e-05	0.00187847064736766	2.60719756873394	GPC1	Up
-0.777482450573798	7.43358473481748	-11.3321091732543	5.55013305512909e-05	0.00187847064736766	2.60470468728504	IFI27L1	NoSignifi
-1.32182249433056	7.23015217944876	-11.3307133168795	5.55371388780605e-05	0.00187847064736766	2.60400223829781	ST6GALNAC1	Down
-1.53271378802778	9.1791906496657	-11.3112618533549	5.60389753507315e-05	0.00189046968551956	2.59420392598067	PGD	Down
1.69934467590783	4.3210734046274	11.296884111828	5.64133469408897e-05	0.00189811714196664	2.58694989298879	TSPAN5	Up
0.893349478393472	7.3445623511339	11.2797075248644	5.68644634481733e-05	0.0019083001271524	2.57827089038561	LNPEP	NoSignifi
-1.15859012939043	7.02592051963653	-11.2668804036676	5.72041200280513e-05	0.00191050760369258	2.57178043702869	TAOK3	Down
-1.01387777086666	7.36569675294496	-11.2659996780193	5.72275287809574e-05	0.00191050760369258	2.57133450709304	CNOT6	Down
-1.49557576415076	5.68514634825514	-11.1974930322102	5.90834240668869e-05	0.00196735556873497	2.53653446775522	EPS15	Down
-0.792591229975441	9.05496396570263	-11.1488465413037	6.04443882926142e-05	0.00200635748784888	2.51168590618843	ETFRF1	NoSignifi
-0.994155441460065	11.0217281241263	-11.1443093085994	6.05731966708736e-05	0.00200635748784888	2.50936245416077	TOMM6	NoSignifi
-0.641134287549699	6.48161989517034	-11.1336829996524	6.08761359526307e-05	0.00200635748784888	2.50391696139784	TWF2	NoSignifi
1.29170052077431	5.55407568540958	11.1335783896894	6.08791270723616e-05	0.00200635748784888	2.50386332634817	LTB4R	Up
-0.718741318144965	10.3804580752833	-11.1232770063419	6.11745245756345e-05	0.00201093648176632	2.49857905017637	TTC3	NoSignifi
0.921242254888745	7.28453496533074	11.1058228543399	6.16788926459668e-05	0.00201687743485651	2.48961383676346	EPHB4	NoSignifi
-0.835052790992977	8.00545949348115	-11.0980339922859	6.19055442951825e-05	0.00201687743485651	2.48560834075334	RAB3IP	NoSignifi
-1.06940274082687	5.25025745950111	-11.0953007615283	6.19853121533212e-05	0.00201687743485651	2.48420204834388	FBXO45	Down
0.809739511185336	7.24721071732081	11.0912704570646	6.21031552965333e-05	0.00201687743485651	2.48212772360933	GRAMD2B	NoSignifi
-1.0524793504582	7.12496832021201	-11.0900173887528	6.2139847833438e-05	0.00201687743485651	2.48148263010935	TPD52	Down
0.672992932272816	6.84143958748843	11.0820146873278	6.23747871071549e-05	0.00201940337201074	2.47736093753857	ZMYM1	NoSignifi
1.02764619720511	5.71257485995116	11.0470742386616	6.34128807388902e-05	0.00204785365863557	2.45932848621953	SUSD2	Up
-1.34300174207126	6.21661161492947	-11.036228891207	6.3739227401671e-05	0.00205323380900671	2.45371908704372	TESK2	Down
0.998999207895725	9.80557721527296	11.0114466082013	6.4492399622684e-05	0.00205518046227403	2.44087947419979	PRPF3	NoSignifi
-0.868895462157169	5.05218794823076	-11.0093038370306	6.4558012540134e-05	0.00205518046227403	2.43976788538504	BBOF1	NoSignifi
-0.846825103113629	10.204337318233	-11.0027553367925	6.47590190855841e-05	0.00205518046227403	2.4363693608411	NSUN2	NoSignifi
0.929418765205009	8.22207824917949	11.0018644265286	6.47864225202359e-05	0.00205518046227403	2.43590683417554	CEMIP2	NoSignifi
-1.11964625551108	6.95357266960082	-10.9992967211627	6.48654787588779e-05	0.00205518046227403	2.43457355919033	ATXN1L	Down
2.08268375277613	6.25658285421602	10.9984503570338	6.48915620689807e-05	0.00205518046227403	2.43413401494388	HS3ST1	Up
0.823843164313527	8.90079090466821	10.9975620824433	6.49189502593368e-05	0.00205518046227403	2.43367266702022	RYK	NoSignifi
-0.821814473523408	8.14027487695015	-10.981195649718	6.5426020333386e-05	0.00206269342810736	2.4251653341991	PLEKHH1	NoSignifi
0.887539495215857	8.28990074986099	10.9770835452623	6.55541548558527e-05	0.00206269342810736	2.42302575402046	MAGEA12	NoSignifi
-0.933064889967468	11.4003813179434	-10.9738286698496	6.5655787333311e-05	0.00206269342810736	2.42133160433311	IDH1	NoSignifi
-1.45078558113441	7.95116833922561	-10.9692776339849	6.57982031840051e-05	0.00206269342810736	2.41896192378421	MTFP1	Down
1.02389294582847	6.93776570630425	10.962768924571	6.60025130916195e-05	0.00206406399213281	2.41557110789214	STXBP5	Up
-1.25886453758939	5.84992880659872	-10.9481338376309	6.64646456811349e-05	0.00206825975728917	2.40793900610057	FICD	Down
1.79285129249579	5.11088039193686	10.9474518716809	6.6486272858291e-05	0.00206825975728917	2.40758310444519	BMF	Up
0.829203598302858	6.73660782237351	10.9370100439562	6.68184511130677e-05	0.00206825975728917	2.40213086051983	PTPN4	NoSignifi
-0.894256235270681	8.11270675532759	-10.9321004238251	6.69753123104336e-05	0.00206825975728917	2.39956539551402	ACTA2	NoSignifi
0.79723272569898	8.25475030500698	10.9271262863915	6.71346770676701e-05	0.00206825975728917	2.39696498602089	ATG12	NoSignifi
-0.689562610720469	9.67225191125737	-10.9248992578817	6.72061727427155e-05	0.00206825975728917	2.39580032462193	TMEM33	NoSignifi
-0.944595049447128	8.60015182244008	-10.9231281270934	6.72630964402765e-05	0.00206825975728917	2.3948739048778	STK40	NoSignifi
-0.740642467768946	7.55712302737603	-10.9137029607862	6.75669752619298e-05	0.00207264518625676	2.38994126470058	MIOS	NoSignifi
0.737554425395154	10.656782207791	10.9069320547605	6.77862751870161e-05	0.002074421416616	2.38639497113084	TXNIP	NoSignifi
-0.822918431749198	9.30462096978375	-10.8933433511297	6.82289270134562e-05	0.00208300807340606	2.37927086416882	DGUOK	NoSignifi
-1.31466914535313	9.08948824611498	-10.886123595838	6.84654942415964e-05	0.00208527724523042	2.37548200099962	TMEM109	Down
-0.917677311017433	7.0526480286827	-10.8661116289669	6.91262836202978e-05	0.00209582284691084	2.36496614201167	LARP1B	NoSignifi
-0.756410241947263	11.2510150287598	-10.8564622944904	6.94475828584205e-05	0.00209582284691084	2.35988838512323	STEAP2	NoSignifi
-1.13006325342686	10.8140677145056	-10.8527035287824	6.95732160738792e-05	0.00209582284691084	2.35790913787328	OSBP	Down
-2.37730293302346	7.3770454033456	-10.8479921452352	6.97310676460549e-05	0.00209582284691084	2.35542726024805	TARP	Down
0.905924202060108	6.95143346655265	10.8439065383012	6.98682943848967e-05	0.00209582284691084	2.35327411926281	KIAA1551	NoSignifi
-1.02813034103928	7.03317663603096	-10.8389974380525	7.00336011335399e-05	0.00209582284691084	2.35068587085844	CYR61	Down
0.77705246926016	7.8017239637549	10.8343781522687	7.01895693392275e-05	0.00209582284691084	2.34824930437017	ANKRD46	NoSignifi
-0.835678540334577	8.99177156952983	-10.8283994440697	7.03920452947992e-05	0.00209582284691084	2.34509406275448	CUEDC2	NoSignifi
-0.970979208129451	6.27506381791065	-10.8250225057223	7.05067130635353e-05	0.00209582284691084	2.34331109181281	ANKRD40	NoSignifi
-0.773130299904219	9.44633440043819	-10.8240767309865	7.05388673169948e-05	0.00209582284691084	2.34281163336907	CHCHD4	NoSignifi
-1.20898299876652	6.43911585172356	-10.8221211728653	7.06054067309105e-05	0.00209582284691084	2.34177876936634	KNSTRN	Down
0.832490169114524	7.02297454832232	10.8161040373386	7.08106083916097e-05	0.00209707085174507	2.33859948619873	NFE2L3	NoSignifi
0.963089686240478	8.02731715769915	10.8083230284531	7.10770048979023e-05	0.00210012125046607	2.33448548478263	ZNF559	NoSignifi
-0.728011503845698	5.7863403346936	-10.7985646253567	7.1412770124653e-05	0.0021028783543634	2.32932161908729	RPAP1	NoSignifi
0.707985290757859	11.712077236003	10.7961095715316	7.14975368285075e-05	0.0021028783543634	2.3280217090553	TMEFF2	NoSignifi
0.743621415084838	9.64636643178564	10.7858091842556	7.18544759607815e-05	0.00210855155142448	2.32256446429636	ALCAM	NoSignifi
1.0218771728462	8.46795591069424	10.7789884414355	7.20919893861329e-05	0.00211015361405276	2.3189477779884	C1orf52	Up
-0.894325893877655	4.5719553265453	-10.7713477991279	7.23591516704488e-05	0.00211015361405276	2.31489350805912	SNORD55	NoSignifi
-1.13355495699771	7.39337477918446	-10.7701369121286	7.24015983659275e-05	0.00211015361405276	2.31425071335033	GCNT1	Down
1.25245225066332	5.17042913658424	10.7646844428592	7.25930938537444e-05	0.00211094804367008	2.31135535791536	CCL8	Up
-0.758655232170498	6.56750257771777	-10.74250645663	7.33781729619004e-05	0.00212896085119482	2.29956270292932	PIMREG	NoSignifi
0.646237494897499	6.82391023592464	10.7296208690742	7.38388990247166e-05	0.00213389805958696	2.29269943128949	TTC23	NoSignifi
-0.989756556875248	7.18934696414469	-10.7230380061061	7.40755837786073e-05	0.00213389805958696	2.28918988013711	MYO1B	NoSignifi
0.824205711019979	6.89825206198581	10.7218354640935	7.41189171874754e-05	0.00213389805958696	2.28854852147746	SIK3	NoSignifi
1.25616359627156	8.09459028519812	10.7192430638772	7.42124354341688e-05	0.00213389805958696	2.28716564723766	UGT2B10	Up
-0.947214351713006	7.83111237990348	-10.7130594911454	7.44360628546338e-05	0.00213555070506832	2.28386571519206	MAP2K3	NoSignifi
1.0082954886552	9.90668933203059	10.6886387642435	7.53270183187072e-05	0.00215325800943366	2.27081394748982	IFITM3	Up
0.832841542106328	8.38017405060978	10.6869709640101	7.53883221228621e-05	0.00215325800943366	2.26992145422295	TIMP2	NoSignifi
0.724544863669453	8.74703877854895	10.6673575746643	7.61136802667254e-05	0.00216494969406072	2.25941483750174	IFNGR1	NoSignifi
0.65923002776829	10.8687202666935	10.6667967534018	7.613454148568e-05	0.00216494969406072	2.25911411861362	PDCD6	NoSignifi
0.750034461498591	9.52933658278521	10.6612482265247	7.63412965078787e-05	0.00216532497797815	2.25613804943644	TMEM208	NoSignifi
-1.63899515265041	6.53473084701435	-10.657319634172	7.64880874165163e-05	0.00216532497797815	2.25402989426063	KIAA0100	Down
-0.788618480499151	10.6430486653561	-10.6503500799268	7.67493212713547e-05	0.00216532497797815	2.25028791822917	COMT	NoSignifi
-0.676219149091945	10.0239016929578	-10.6484263167157	7.68216128497654e-05	0.00216532497797815	2.24925459627917	PEX5	NoSignifi
1.10736427326918	6.53374071074287	10.6322667307456	7.74320351445794e-05	0.00217775480900061	2.24056705533968	LARGE1	Up
0.765030745880707	8.70215224501894	10.6216396511999	7.78365806533191e-05	0.00218435277540854	2.23484637718144	ISG20	NoSignifi
1.12981572179787	9.86594856909513	10.6137829228338	7.81372655965955e-05	0.00218801367039879	2.23061319653014	ID3	Up
-0.889647678177511	6.66045665947731	-10.5866085719331	7.91878472402466e-05	0.00221261174038889	2.21594668053069	MCFD2	NoSignifi
0.780680260901095	9.74496736916769	10.5658095662888	8.00031931257847e-05	0.00223054455801673	2.20469471668064	TMEM245	NoSignifi
-1.11338989434494	5.22165566428813	-10.546634292611	8.07636509740251e-05	0.00224518462536345	2.19430086121232	ATP8B2	Down
0.873128235246869	7.48297505762492	10.5437779835508	8.08776535861881e-05	0.00224518462536345	2.19275094316401	ZSCAN31	NoSignifi
-1.3549420162454	3.79146329307274	-10.5214668377993	8.17746943421695e-05	0.00226519428099117	2.1806293102379	BMS1P2	Down
-0.715603557613536	7.62024468081478	-10.5134120842818	8.2101415779216e-05	0.00226935375701132	2.17624664689676	NT5DC3	NoSignifi
0.650932696132989	10.6243832659573	10.5048588151455	8.24500410608545e-05	0.00227098839700401	2.17158894227624	SLC37A4	NoSignifi
-0.7074867545393	10.2210404178002	-10.498163263829	8.27241628415025e-05	0.00227098839700401	2.16794013211666	SHROOM3	NoSignifi
0.884291801386902	8.83349241705525	10.4978616643504	8.2736535807212e-05	0.00227098839700401	2.1677757158674	IL10RB	NoSignifi
-1.09354239816101	4.78952759145879	-10.490865885476	8.30241460147144e-05	0.00227098839700401	2.16396061601122	PGBD3	Down
0.971570920241302	6.2569583510647	10.4888357810543	8.31078276883367e-05	0.00227098839700401	2.16285302150912	KLHL17	NoSignifi
-1.47212410901973	10.4754180133352	-10.4861015527406	8.32206904994079e-05	0.00227098839700401	2.16136091827834	DHCR24	Down
-1.00195890929917	9.28450861336311	-10.4800600947718	8.34707083801525e-05	0.00227298520086886	2.1580625952572	CMAS	Down
0.962993113376008	4.91126847839389	10.467589916006	8.3989570598304e-05	0.00227621659435172	2.15124832361982	CYP39A1	NoSignifi
-0.977834406338526	7.44275035701624	-10.4653210317574	8.40843824090966e-05	0.00227621659435172	2.15000760313654	SLC25A20	NoSignifi
0.783804345077193	8.2911596537697	10.464453617501	8.41206630605357e-05	0.00227621659435172	2.14953319165758	JMJD1C	NoSignifi
-1.14649667448615	6.89529794880543	-10.4527319045533	8.46127484888057e-05	0.00228472196707273	2.14311830716048	MLX	Down
-0.760037150821895	8.08194922803819	-10.4448710070555	8.49446517130843e-05	0.0022888754894513	2.13881216229302	TRIM68	NoSignifi
-0.801643890049342	5.93190416868194	-10.4323785879553	8.54752639560488e-05	0.00229835474398974	2.13196203613908	CCDC186	NoSignifi
0.739973987463168	8.48783485669737	10.409193233427	8.64704265167997e-05	0.00230964293174151	2.11922612930236	CRK	NoSignifi
-0.978899776420838	6.54330806366469	-10.4070691655417	8.65622755532923e-05	0.00230964293174151	2.11805790341448	PARG	NoSignifi
-0.768304279328085	8.09347379913576	-10.3998589958196	8.68749152228857e-05	0.00230964293174151	2.11409052074443	BEX4	NoSignifi
1.03938662050808	8.24806714311975	10.3990871380781	8.69084623419426e-05	0.00230964293174151	2.11366563999115	N4BP2L2	Up
-1.04312814644029	5.82598178799675	-10.3986952576325	8.69255004064447e-05	0.00230964293174151	2.11344991108014	GCH1	Down
-0.751342485094002	8.74910049487171	-10.3975974902495	8.69732497442534e-05	0.00230964293174151	2.11284554923639	DDR1	NoSignifi
1.1122657011003	7.81251884195326	10.3558144290721	8.88138301635403e-05	0.00235035900302698	2.08979358479767	COLEC12	Up
1.186643568011	6.36912120461829	10.3505728424063	8.9047946464472e-05	0.00235035900302698	2.08689503531771	ANGPT2	Up
-1.23396476815242	9.71838652681776	-10.3504135747182	8.90550715377063e-05	0.00235035900302698	2.08680693818189	FGFRL1	Down
-1.06727568670786	8.55723433154048	-10.3296076813131	8.99916468758019e-05	0.00237021032232517	2.07528642726614	NUMA1	Down
-1.29133089495184	4.67689761496924	-10.3061425511091	9.10618639925834e-05	0.00239349312453308	2.06226490040562	SNHG10	Down
0.877087054272762	7.28044988421036	10.2945550022478	9.15958770104979e-05	0.00240261593309373	2.05582341156049	KLHL35	NoSignifi
0.832025050663593	6.88671854719781	10.2797478429259	9.22836364330906e-05	0.00241255531156735	2.04758134492718	SFSWAP	NoSignifi
0.623574216032218	9.26571285732963	10.274909533532	9.25096804802334e-05	0.00241255531156735	2.04488557864259	PHIP	NoSignifi
-1.34690016924116	6.83532272778607	-10.2723536326917	9.26293540965749e-05	0.00241255531156735	2.04346098056933	CNN2	Down
-0.697190411129122	11.4741639137866	-10.2701454541184	9.27328931350411e-05	0.00241255531156735	2.04222990279256	CD151	NoSignifi
0.933308085211052	7.88069153072662	10.2663044464236	9.29133182312175e-05	0.00241255531156735	2.04008786455244	MFSD8	NoSignifi
-0.676337953212238	9.61906768030991	-10.2525287166635	9.35638155864011e-05	0.00242454782607261	2.03239872781508	MCM6	NoSignifi
-0.951447213609805	6.07758973558818	-10.2332350195353	9.44839015561693e-05	0.00244346395714576	2.02161189436427	SLC31A2	NoSignifi
1.12179516606156	4.53537722130457	10.2163575208034	9.52974992788471e-05	0.00245857065180899	2.01215888755004	LY96	Up
-0.700500419047976	8.31322817215458	-10.2121330370224	9.55024325528004e-05	0.00245857065180899	2.00979028132664	BRPF3	NoSignifi
-0.902592028050917	7.29720534786308	-10.2071276594388	9.57459189058743e-05	0.00245857065180899	2.00698254564508	VIPR1	NoSignifi
-0.709972845723721	11.4028646693505	-10.2053374114676	9.58331826465652e-05	0.00245857065180899	2.00597797620329	ABCC4	NoSignifi
-0.707376707892662	10.3925775031926	-10.195453988806	9.63166266654508e-05	0.00246605100105785	2.00042881364525	GUK1	NoSignifi
-1.19791052254412	5.53123804873534	-10.1848665932915	9.68376905858683e-05	0.00247446289681941	1.99447831203884	C9orf40	Down
-0.728258755383941	9.9251890095559	-10.169372585821	9.76062241862044e-05	0.00248649898464902	1.98575874809124	RNF114	NoSignifi
-0.689932994639855	9.04753641328508	-10.1675793562553	9.76956342680895e-05	0.00248649898464902	1.98474869878748	FAM174B	NoSignifi
-0.813551801459808	6.03848075304929	-10.1561104595789	9.82697546978553e-05	0.00249316029906177	1.97828446958621	HMGN2P46	NoSignifi
-0.81333341358108	5.39877837091078	-10.1519884415711	9.84770670750218e-05	0.00249316029906177	1.97595935624392	DOCK5	NoSignifi
-1.29925256126102	7.85914320244608	-10.1504049649762	9.85568430074868e-05	0.00249316029906177	1.97506590667031	HLA-DMA	Down
-0.952269070816612	10.1450516621899	-10.1351350165558	9.93300598487243e-05	0.00249316029906177	1.9664428169456	HIST2H2BE	NoSignifi
-0.896014467053265	7.0869373789983	-10.1327180764151	9.94530981522937e-05	0.00249316029906177	1.96507673618984	TADA3	NoSignifi
0.792828685043429	8.32574511021931	10.1283129836336	9.96778079517324e-05	0.00249316029906177	1.96258607773849	SLC39A8	NoSignifi
2.75176967860138	2.89449022432124	10.1237862997955	9.99093425639854e-05	0.00249316029906177	1.9600255238363	WNT5A	Up
-1.03763824583971	6.9938954624696	-10.1236332498057	9.99171819397092e-05	0.00249316029906177	1.95993892958506	TP53RK	Down
-0.643973340767507	9.19117825616009	-10.1178242072208	0.000100215262463923	0.00249316029906177	1.9566512438274	GTF2F2	NoSignifi
-0.962697952317911	7.06088721339516	-10.1166988142776	0.000100273130822432	0.00249316029906177	1.95601409466291	FAM122B	NoSignifi
0.81833858875822	7.06323215023512	10.112292153919	0.000100500102363821	0.00249316029906177	1.95351853959081	INPP5E	NoSignifi
-0.977366776666944	7.6513014380211	-10.1121614431902	0.000100506844033348	0.00249316029906177	1.95344449935784	HID1	NoSignifi
1.09933843380104	7.96006501630441	10.1116166222332	0.000100534950001982	0.00249316029906177	1.9531358786374	RHOB	Up
1.43469346235368	6.2567896937625	10.1089429960504	0.000100673009819735	0.00249316029906177	1.95162112441466	SERPINE2	Up
0.662176101779557	9.88281848667081	10.1002268771647	0.000101124640553113	0.00249548568814684	1.94668014363316	LIPA	NoSignifi
0.864431576344585	7.32006253378692	10.0996383718351	0.000101155220067261	0.00249548568814684	1.94634637656995	PANK1	NoSignifi
-0.875289483512472	5.16711017111702	-10.0637078200738	0.000103042988290431	0.00252555330158181	1.92593111584683	TBX21	NoSignifi
-0.877080752630332	8.85270235320511	-10.0627530065123	0.000103093715896884	0.00252555330158181	1.92538759561708	HSD17B8	NoSignifi
-0.873447611828325	11.0789596979239	-10.0601042489719	0.000103234593638392	0.00252555330158181	1.92387953715428	MRPL24	NoSignifi
0.840759894612417	8.29046343377101	10.0563745444821	0.000103433346976094	0.00252555330158181	1.92175536378034	EML4	NoSignifi
0.891771914939281	5.81785599503769	10.0541703002926	0.000103551021137911	0.00252555330158181	1.92049960824781	ADH1A	NoSignifi
-0.779189414243049	6.94874379767761	-10.0537723152169	0.000103572284450567	0.00252555330158181	1.92027284684445	PECR	NoSignifi
0.718841340007316	7.67531439182514	10.0471576217701	0.000103926443303371	0.00252555330158181	1.91650263638806	MAP3K7	NoSignifi
0.754488140334575	5.78614867904052	10.0467921546856	0.000103946052338618	0.00252555330158181	1.91629425594518	MFSD12	NoSignifi
1.75358254548068	3.94810952536164	10.0405398606444	0.000104282192239274	0.00252555330158181	1.91272816005009	FRMD6	Up
2.96690788795035	3.93233026626751	10.0394860869465	0.000104338971690651	0.00252555330158181	1.91212690187217	CXCL11	Up
-0.741820705170751	10.8359571336732	-10.0307702069684	0.000104809997250085	0.00253218589220929	1.90715137643595	CYB5R3	NoSignifi
-0.951717402456497	7.39839915623783	-10.0160086471377	0.00010561346055162	0.00254494726557981	1.89871463714757	WDR55	NoSignifi
-1.39588153163827	5.26156443558324	-10.0138015491793	0.000105734213010162	0.00254494726557981	1.89745212344325	SSX2IP	Down
-1.46734380852015	8.83584553193966	-10.007514588822	0.00010607906949337	0.00254847529009025	1.8938542855123	SPDEF	Down
1.09624903076445	7.46735168979333	10.0002199563501	0.000106480858231834	0.00255335535607045	1.88967692082157	ABCB9	Up
0.931672359681971	7.0167294729589	9.97931108359796	0.000107642473129666	0.00257640355146294	1.8776860942469	B3GALNT2	NoSignifi
-0.748080957338268	7.10702963632217	-9.92545458325128	0.000110703809017745	0.00264475103588305	1.84668322460939	WDR11	NoSignifi
0.783266667292623	8.55787820286202	9.91263153128686	0.000111447718750816	0.00265758354193736	1.83927653520532	PARP3	NoSignifi
-1.06224922594844	8.32988823229851	-9.90260322530893	0.000112033592905841	0.00266660698077552	1.83347738096411	WWC1	Down
-0.705539217273028	11.147588817702	-9.88921378488684	0.00011282148557318	0.00267741793949802	1.82572532740466	NKX3-1	NoSignifi
0.885921443599907	8.50429000298922	9.88781077811376	0.000112904421007386	0.00267741793949802	1.82491242022041	POFUT2	NoSignifi
1.28060021407844	7.21469634122968	9.88396189051574	0.000113132307170482	0.00267788129661549	1.82268176460162	ULBP2	Up
0.789809594933358	7.44036348759152	9.8745827249743	0.00011368989986109	0.00267897007351811	1.81724232665307	CDC34	NoSignifi
-0.80531323152723	9.40594961094803	-9.87299363661314	0.000113784691124669	0.00267897007351811	1.81632022145436	MAP2K1	NoSignifi
3.13813362078589	4.9105953564857	9.87267684678114	0.000113803599170691	0.00267897007351811	1.8161363789939	CCDC83	Up
0.806392142251313	8.83405373222632	9.85034198543505	0.000115146045864934	0.00269839023842801	1.80315982590478	CTBP1	NoSignifi
0.709976407151335	4.19595168256113	9.84895636830791	0.00011522994047399	0.00269839023842801	1.80235380825638	ADRA2B	NoSignifi
-1.43677339875033	7.63558200481841	-9.84382129248067	0.000115541479818212	0.00269839023842801	1.79936572520047	SLC16A6	Down
0.758004838418718	8.99647018041287	9.84173407304318	0.000115668392044957	0.00269839023842801	1.79815073164191	CD99L2	NoSignifi
-0.769963168944627	11.0629514376984	-9.84157145395354	0.000115678286888184	0.00269839023842801	1.79805605839772	CALD1	NoSignifi
-0.781965048967416	10.0070459742655	-9.8333049728014	0.000116182588801592	0.00270524422801968	1.79324142410341	PRPS1	NoSignifi
-0.688358440772355	8.04247673868368	-9.82587720821644	0.000116637929852798	0.00270874669323175	1.78891181373413	MFSD5	NoSignifi
0.87965148425979	6.09680286691849	9.82120095676428	0.000116925672156571	0.00270874669323175	1.78618436194617	PAM	NoSignifi
0.604250131502108	8.55319376469013	9.82055874347892	0.000116965254395365	0.00270874669323175	1.78580968537484	SMYD3	NoSignifi
-1.04328124910102	8.23682300046239	-9.81367987676661	0.000117390216577161	0.00270926646364445	1.78179491133892	CREB3L2	Down
1.26451381153349	6.74148092566492	9.81226667466155	0.000117477745863036	0.00270926646364445	1.78096976195746	CAPN5	Up
-2.65315238906835	4.88192293251554	-9.80997151541091	0.000117620064320672	0.00270926646364445	1.77962939572604	RNF10	Down
-0.900298798665909	7.24511173212199	-9.80526580585276	0.000117912490624948	0.00271114354562156	1.77688029111499	EIF2D	NoSignifi
-1.30294354593361	3.97850482316557	-9.79696847552886	0.000118430195118928	0.00271818446047069	1.77202971385135	EPB41L4B	Down
0.768906996601894	7.79907163855049	9.79236987615373	0.000118718271205509	0.00271993928663887	1.76933962127883	CHD1	NoSignifi
-0.582358117896737	10.2478424957807	-9.78332747766424	0.000119287131697182	0.00272810943719551	1.76404629569403	RPAIN	NoSignifi
-0.951065277660673	6.30478748056275	-9.77120023641306	0.000120055098556001	0.00274079605992946	1.75693943272238	SNORD99	NoSignifi
0.825680303029073	7.27781798626254	9.76698077168656	0.00012032366107772	0.00274205676565945	1.75446464985537	WLS	NoSignifi
1.93517896284201	6.46644222117868	9.76209185776553	0.000120635716579568	0.00274337839222504	1.75159588501046	CYP3A5	Up
1.12213549640061	8.40512268100735	9.75939065098722	0.000120808540418531	0.00274337839222504	1.75001022731968	GHR	Up
1.2022136533813	5.40231723202623	9.74972309734307	0.000121429461824348	0.00275038939116743	1.74433159442521	GPR137C	Up
0.620886897364669	6.49258812237662	9.74792664749869	0.000121545255907811	0.00275038939116743	1.74327575523809	DIAPH2	NoSignifi
-0.721715030617661	5.8856842507378	-9.74227508465701	0.000121910386977541	0.00275380352165612	1.73995285505877	SNHG12	NoSignifi
-0.951172204178391	4.36802982590552	-9.72429294246411	0.000123080767618504	0.00277536334421164	1.72936720858792	SLAIN2	NoSignifi
-0.614678346893599	8.34883850499125	-9.69524276331246	0.000124999539985049	0.00280541666134969	1.71222467204222	PMVK	NoSignifi
1.04559381517929	6.66368643350884	9.69412292381526	0.00012507420659787	0.00280541666134969	1.71156282713963	SVIL	Up
1.07315296735353	6.6743387031099	9.69237257672943	0.000125191018064859	0.00280541666134969	1.7105281882052	HSPA4L	Up
-0.968513460854925	6.03402727021917	-9.69094119331341	0.000125286638420192	0.00280541666134969	1.70968195163305	KIF1C	NoSignifi
-0.567317300923485	8.05733444187847	-9.68575705328259	0.000125633672372698	0.00280829494088049	1.7066160336186	HMGN4	NoSignifi
-0.785369358397019	8.2140932534218	-9.67307767567364	0.000126487219813091	0.00282246568794731	1.69911050016236	CBWD3	NoSignifi
1.50390138681917	6.15890849156153	9.66231856581788	0.000127216847927327	0.00283209810728756	1.6927339640043	KLF4	Up
0.706235992286768	8.03458199993364	9.66006789176574	0.000127370102096609	0.00283209810728756	1.69139917521354	TIMM17B	NoSignifi
-1.05821830016799	6.30682850886088	-9.65699157940321	0.000127579927185832	0.00283209810728756	1.68957423026397	SOAT1	Down
-0.929822111711308	9.27914582159742	-9.64982371536921	0.000128070401371097	0.00283432369341029	1.68531982597627	TMEM79	NoSignifi
-0.844823187691524	8.02462147820146	-9.64908286045204	0.000128121221961517	0.00283432369341029	1.68487992037308	PDRG1	NoSignifi
0.990911652110715	3.78680889376907	9.6274208033961	0.000129617709552883	0.00286250244138008	1.67200250354573	FBXO44	NoSignifi
-0.836067933679877	7.53579497319411	-9.62220173820402	0.000129981324726772	0.00286560886228679	1.66889561874771	PFKFB3	NoSignifi
0.890965505210155	9.89196794720934	9.60067824068235	0.000131493599790809	0.00288699757624991	1.65606503857601	TP53I13	NoSignifi
-0.611178812550355	11.7760668414058	-9.60025326087817	0.00013152366704914	0.00288699757624991	1.65581141178094	YWHAQ	NoSignifi
-0.611749778279026	9.82291521715371	-9.59881693663204	0.000131625346586979	0.00288699757624991	1.65495413472069	SLC30A9	NoSignifi
-0.790575414332522	7.70111980636283	-9.58686940813027	0.000132474719282066	0.00289607762884652	1.64781824779776	DNASE2B	NoSignifi
0.709683242935624	6.15061295546525	9.58126716709869	0.000132875210402833	0.00289607762884652	1.64446915880648	RNASEL	NoSignifi
-0.738216220365925	8.48422310679523	-9.57850247360004	0.000133073376075575	0.00289607762884652	1.64281567366278	SHMT1	NoSignifi
-1.52871104645973	6.91586277030566	-9.57735581038638	0.000133155667629386	0.00289607762884652	1.64212974763805	ALG14	Down
-1.07169147404009	6.86211215024343	-9.57721267588658	0.000133165944032389	0.00289607762884652	1.64204411983967	OSTM1	Down
-1.34539581933378	7.11968012144778	-9.57210598242822	0.000133533191754321	0.00289915897570657	1.63898829458991	CHMP4B	Down
1.08803191374551	4.44491147124801	9.56443405075081	0.00013408715788643	0.00290627696511684	1.63439439592435	TNFRSF25	Up
0.94342192846194	10.2086932313813	9.55577274514711	0.00013471581186131	0.00291257516521577	1.62920366803318	NRP1	NoSignifi
-0.603637557302437	8.80210780952927	-9.55271718624655	0.00013493841603565	0.00291257516521577	1.62737135447784	GRPEL2	NoSignifi
-1.22393583495976	9.87197418939455	-9.55108421973385	0.000135057558427495	0.00291257516521577	1.62639188212929	IRAK1	Down
-1.90040795199067	2.54185236083024	-9.54586398528668	0.000135439260407605	0.00291591426133827	1.62325960956851	OR5B2	Down
-1.10521948185345	7.3435664496362	-9.53728201436478	0.000136069529899702	0.00292458472876399	1.61810651503785	SLC12A2	Down
-1.41392951017719	3.94386006080421	-9.53214004772782	0.000136448812545895	0.00292784071394388	1.61501678743033	PKHD1L1	Down
-0.771558948382275	9.09050946243784	-9.528015673508	0.000136753933330162	0.00292949717515428	1.61253732058692	SEC22C	NoSignifi
0.794815664313316	6.09422071336646	9.5243906040968	0.000137022777724851	0.00293037231630201	1.61035714408225	ANKMY2	NoSignifi
-0.882679603952162	7.10401344112762	-9.51906066968617	0.000137419187818477	0.00293203852087003	1.60715013953419	PHOSPHO2	NoSignifi
-0.649968564680499	10.3586577046396	-9.51524368391881	0.000137703901529197	0.00293203852087003	1.60485237765434	HMGCS2	NoSignifi
0.665792264478094	6.8659328858255	9.51361687987154	0.000137825457466303	0.00293203852087003	1.60387279111557	SSBP2	NoSignifi
-0.86619827419704	5.9284630771746	-9.51110796703232	0.000138013172420942	0.00293203852087003	1.60236171387249	KLF15	NoSignifi
1.11726248745709	5.98089005726963	9.50726139361546	0.000138301553750066	0.0029333166177386	1.6000442185473	ZCWPW1	Up
0.763567017051673	7.08710181021713	9.48121852023509	0.000140272743783363	0.00296736163838322	1.5843293642533	ZNF766	NoSignifi
2.74315810399181	1.53612816332097	9.47996484213473	0.000140368464649264	0.00296736163838322	1.58357178937621	UBD	Up
0.738728927884287	8.4409574037234	9.47470545682726	0.00014077086655191	0.00296789016924343	1.58039255810353	NKIRAS1	NoSignifi
1.07395701772845	5.58701019270629	9.47360432507018	0.000140855286955457	0.00296789016924343	1.57972671702581	CD83	Up
-0.874863274964529	8.03070669016631	-9.46141837241725	0.000141793529191172	0.00298276960833736	1.57235290444933	PLEKHB1	NoSignifi
0.82816100896957	7.56658828463761	9.45439879093372	0.000142337325572582	0.0029857099077963	1.56810103938545	PRMT9	NoSignifi
2.35264021159255	2.75644941661906	9.45361885340625	0.000142397897259716	0.0029857099077963	1.56762842704079	PLCH1	Up
-0.870219137656156	10.010248378495	-9.4457397385375	0.000143011508119388	0.00299369204211482	1.56285182282733	PEX10	NoSignifi
-0.627774022205183	7.22173497859825	-9.43172685409801	0.000144110497658108	0.00301179223804824	1.55434697405896	POLR3GL	NoSignifi
0.567910409886761	10.1304241515611	9.42861103526083	0.000144356208662106	0.00301202978885397	1.55245419275262	HACL1	NoSignifi
-1.31510756457888	7.37021645752464	-9.41515733464319	0.000145422823173942	0.00302936717383254	1.54427431552372	TRIM25	Down
-0.69806985630807	10.1015324797578	-9.40461173697282	0.000146265358291302	0.00304198810698722	1.5378545050747	SCYL1	NoSignifi
0.701987441009363	9.43441334115947	9.38709918926497	0.000147677216734844	0.00306638976848618	1.5271777504846	PCNX4	NoSignifi
-0.962260969545393	9.11443289842093	-9.3822326722926	0.000148072392746155	0.00306963623220375	1.5242073293054	KLHDC3	NoSignifi
0.850981722584124	7.88950119717887	9.37731448546103	0.000148473027111736	0.00306988286596111	1.52120382756204	VOPP1	NoSignifi
-1.3169555848277	5.94680034266455	-9.37457659421703	0.000148696606769013	0.00306988286596111	1.5195311445486	CCDC92	Down
-1.1272646236276	4.99732002848291	-9.37330199931906	0.000148800826693672	0.00306988286596111	1.51875228141608	TIMMDC1	Down
0.597396825117505	8.57657767738804	9.35616062973805	0.00015021079661635	0.00309400539889414	1.50826761124176	BTN2A1	NoSignifi
1.03985743407578	8.84224263486005	9.34310759192286	0.000151295010865063	0.00311130755457046	1.50027092112911	TMEM144	Up
0.763020485783404	8.3399453384237	9.34023394016791	0.000151534935747383	0.00311130755457046	1.49850895853345	CEP192	NoSignifi
0.660204190581588	8.79211096790407	9.33271100417213	0.000152165154687486	0.00311854944985565	1.49389378970766	TMEM184C	NoSignifi
1.11722032477933	4.27132987746616	9.33023900293766	0.000152372913289454	0.00311854944985565	1.49237646878686	CDKN2A	Up
0.650001764355285	7.97507332095049	9.32409096893595	0.00015289106935332	0.00312417951414662	1.4886010754577	PTBP2	NoSignifi
-0.876658375065648	7.33372753910823	-9.32049858896124	0.000153194792882929	0.00312541694114965	1.4863939294497	FDX1L	NoSignifi
1.29509790397261	6.86179279673035	9.31249808404604	0.000153873758603028	0.00313021749078114	1.48147544226604	AUTS2	Up
1.96290515738602	3.61571026017318	9.31198789996748	0.000153917175303329	0.00313021749078114	1.48116165459214	SLC1A3	Up
0.856975762153479	10.4497805352914	9.30836922977207	0.000154225537674106	0.00313153370572715	1.47893551427967	NPTN	NoSignifi
0.887809845360886	7.05492329460919	9.29121511037729	0.000155697222668435	0.00315642965766151	1.46837103930724	RAP2C	NoSignifi
0.704608745424139	4.94569978170003	9.28748896096698	0.000156019072966561	0.0031579734564397	1.46607373615862	LEF1	NoSignifi
0.708654941701128	8.28584530162176	9.2844709658113	0.000156280328495927	0.003158287833582	1.4642123724439	HIRIP3	NoSignifi
0.659821975625426	7.91592849653124	9.27935069574982	0.000156724745627937	0.00316229694749746	1.46105306233167	CMTM7	NoSignifi
-1.04130631724806	7.87024410818001	-9.24729166763629	0.000159541313733814	0.00321408229689766	1.44123306899069	ANKFY1	Down
-0.838481776119568	7.4924278459939	-9.24431370055372	0.000159805949902171	0.00321437538981627	1.43938857226129	SKAP2	NoSignifi
0.735311587051151	7.01507671839376	9.23318860505929	0.000160799148936545	0.00322929915825222	1.43249274889842	DNAJC27	NoSignifi
2.91235669772126	-Inf	10.9771420815371	0.000223604303386962	0.00391551241339594	1.4319990341335	NBAT1	Up
0.586992373222967	7.1953322374037	9.22900791223234	0.000161174255227294	0.00323178268710828	1.4298992696573	TPRA1	NoSignifi
0.935014905200594	7.73697173610724	9.21641251413134	0.000162310585146298	0.00324744439328294	1.42207880322914	KLC1	NoSignifi
0.688574850712311	7.03669556800515	9.21475688715983	0.000162460650811556	0.00324744439328294	1.4210500494925	FAM241A	NoSignifi
-0.65986862801508	7.30390831181964	-9.20795645382313	0.000163078752076708	0.00325473788888497	1.41682258117012	DCAF16	NoSignifi
2.26783813319243	3.94550628323291	9.2026078837785	0.000163566832028745	0.00325941781715575	1.41349551483823	KRT6C	Up
-0.767161096469686	8.40048019416427	-9.19574180439082	0.000164195907895583	0.00326688855136521	1.40922171456599	UBE2Z	NoSignifi
-0.774831522226937	9.05002668988494	-9.17462798112947	0.00016614825042736	0.00330045068523572	1.39605983438835	SCMH1	NoSignifi
1.04355898750653	8.27440690846707	9.1719659573256	0.000166396331131467	0.00330045068523572	1.39439829049806	RSPRY1	Up
1.47793583275012	4.30363255055789	9.16622318461243	0.000166932997369586	0.00330599355191262	1.39081224593957	NLGN1	Up
-0.962466340773076	11.3217268696451	-9.15184465178241	0.000168285620609263	0.00332765397183208	1.38182402537957	YBX1	NoSignifi
0.637263043613143	8.04386345843687	9.1443908616614	0.000168991879635004	0.00333648637319311	1.37715913788843	TMEM138	NoSignifi
0.556991736744065	6.41211801764983	9.13967680931476	0.000169440340507953	0.00334020965728332	1.37420697742333	SPRED1	NoSignifi
0.628707686305832	7.56443101397296	9.12768603898345	0.000170587367772788	0.00335252060383627	1.36669110501338	PKD2	NoSignifi
-0.637739533802734	12.6126707433892	-9.12648838036922	0.000170702434810795	0.00335252060383627	1.36593987874583	FASN	NoSignifi
0.61188672253587	10.5501372928196	9.12498139464469	0.00017084735046392	0.00335252060383627	1.36499449197928	LSM7	NoSignifi
-0.753421013908674	8.90731139513577	-9.10242281753161	0.000173034001022881	0.00338729859551046	1.35082448696138	PAK4	NoSignifi
-0.65457808484073	9.69268019439815	-9.10126872869848	0.000173146749961127	0.00338729859551046	1.35009863615501	BZW1	NoSignifi
0.56863036071331	9.79275233026791	9.07753007765508	0.000175485147998834	0.00342170129747702	1.33514860315672	EFNB2	NoSignifi
-0.713964750350859	5.23684391628927	-9.07501313574711	0.000175735249011263	0.00342170129747702	1.33356126646246	USP47	NoSignifi
-0.749118645168654	7.4067413797197	-9.0733446391947	0.000175901273191478	0.00342170129747702	1.33250877531078	OCEL1	NoSignifi
-0.795973421171176	7.18946189965502	-9.0709791394666	0.00017613696855128	0.00342170129747702	1.33101629086884	TTC12	NoSignifi
0.686349311987969	9.59189516995918	9.06998248229382	0.000176236385196435	0.00342170129747702	1.33038734847818	ITGB5	NoSignifi
0.596588702696521	8.52163178316768	9.06518410569084	0.000176715946741854	0.00342583719980853	1.32735838422279	SLC35E3	NoSignifi
-0.69790357923439	6.94489946565809	-9.05977734833809	0.000177258148141833	0.00343117315973943	1.32394351530381	NR1H3	NoSignifi
1.65791928960128	4.0808826047508	9.0541123708356	0.000177828340789527	0.00343512741689569	1.32036343367849	METRNL	Up
-0.724771233353048	9.35011733469112	-9.05244124161146	0.000177996954769512	0.00343512741689569	1.31930691912168	GMPS	NoSignifi
-0.967398516627346	7.10293216464089	-9.04668675063293	0.000178579010341084	0.00343988869973823	1.31566738982201	TUBA3D	NoSignifi
0.753573927285581	7.99380998232397	9.04410408333276	0.000178840968382817	0.00343988869973823	1.31403320612682	WEE1	NoSignifi
1.78492452762712	3.35173488150811	9.041367856789	0.000179118994098527	0.00343988869973823	1.3123013638941	ABHD18	Up
0.597243328580797	7.49466893170447	9.0340788111051	0.000179862107666993	0.00343988869973823	1.30768542039062	RUFY3	NoSignifi
0.551897727968524	8.37582252444614	9.03185267646912	0.000180089781699293	0.00343988869973823	1.30627495337929	CRBN	NoSignifi
-0.585358918620694	9.85472996423703	-9.03120544353797	0.000180156039785168	0.00343988869973823	1.30586480681744	RWDD2A	NoSignifi
0.697302404858061	7.11851953443148	9.02999074884918	0.000180280466942601	0.00343988869973823	1.30509498715744	NIPBL	NoSignifi
1.83064195922595	4.50480398467316	9.02897362253456	0.000180384733807171	0.00343988869973823	1.30445030036039	KRT80	Up
0.68588096398563	8.23766811923006	9.02609030875579	0.000180680690821925	0.00344042802834697	1.30262238232531	SLC27A2	NoSignifi
-0.697247396266954	8.28642532313156	-9.01364605411194	0.000181964585015523	0.00345495360099116	1.29472667294092	MTFR1	NoSignifi
1.22445730927098	5.16428699027117	9.01092142259896	0.000182247117011789	0.00345495360099116	1.29299652249232	COL5A2	Up
0.604783591391573	9.82609588539717	9.01089417682937	0.000182249944874505	0.00345495360099116	1.29297921877592	RPA2	NoSignifi
-0.575788827805551	11.2512010773602	-9.00436316972734	0.000182929292357927	0.00346272488170314	1.28882993111661	ACSL3	NoSignifi
-0.841632800401317	8.62688458053559	-8.99680746375853	0.000183718939813821	0.00347178274897945	1.28402599388897	AK3	NoSignifi
-0.722548054741182	7.87212377720529	-8.99462253970764	0.000183948031747842	0.00347178274897945	1.28263608573422	MPHOSPH9	NoSignifi
-0.724616976561626	7.78419921762921	-8.97726020743678	0.000185780461721559	0.00350122620895483	1.27157966199825	KAT2B	NoSignifi
-0.674148410993513	8.5219116211895	-8.96655861083267	0.000186920587421668	0.00351755535890292	1.26475452483534	PRPF31	NoSignifi
0.753339865062181	6.38681193813451	8.96371932354472	0.00018722445633872	0.00351812271538241	1.26294239644105	VAMP4	NoSignifi
1.1781412942393	2.76361220730791	8.95957187326931	0.000187669371430977	0.00352133493576984	1.2602943575397	IFIT5	Up
-1.00891107479935	6.90408022310946	-8.9542507922582	0.000188242005708031	0.00352459896230542	1.25689525128161	EXOC4	Down
-1.57464064518144	4.69085503336529	-8.95286222492523	0.000188391775235651	0.00352459896230542	1.2560079135612	KLLN	Down
-0.725536419640154	8.99706240171404	-8.93351233568336	0.000190493458959763	0.00355873899420033	1.24362888655556	RAB11FIP1	NoSignifi
0.547947650343842	7.46965256126067	8.91796364763153	0.000192202235525633	0.00358358722713233	1.2336629037467	CAMK2G	NoSignifi
1.01982439942176	8.96530426092875	8.91524350874218	0.000192503020180274	0.00358358722713233	1.23191769987825	GRB10	Up
-0.787723575712733	8.31453213851129	-8.91382599042688	0.000192659983968602	0.00358358722713233	1.23100803607618	RAB23	NoSignifi
-0.583358693774504	7.40255363306293	-8.90872088666907	0.000193226525215234	0.00358846792489482	1.22773078294193	ATMIN	NoSignifi
-1.56932615101706	5.64129260571525	-8.90446242303205	0.000193700606341221	0.00358846792489482	1.22499565090356	SLC9A4	Down
-0.629167180915115	8.19956841439292	-8.90273820262929	0.000193892946441397	0.00358846792489482	1.22388785771431	MAGEE1	NoSignifi
0.87311819175629	6.30436200606876	8.90142890360656	0.000194039150999914	0.00358846792489482	1.22304650899744	NTNG1	NoSignifi
-0.638347777283357	8.76233503682962	-8.89381474539927	0.000194891964315286	0.00359906094446031	1.21815132709774	DNAJC10	NoSignifi
0.815449514960407	6.66772916379143	8.88474443455346	0.000195913619583422	0.00360970154331688	1.21231470723012	TERF1	NoSignifi
1.07276673094486	8.321835646151	8.88365310833723	0.000196036966732304	0.00360970154331688	1.21161206730058	HSPA14	Up
0.816328088936921	8.15929619369208	8.88123413494758	0.00019631069624045	0.00360970154331688	1.2100543382486	DAGLB	NoSignifi
0.777099973094741	7.3404889076256	8.87493444787898	0.00019702567263661	0.00361767281485478	1.20599565660856	CD47	NoSignifi
-1.29246753708178	5.65811756848985	-8.86117837030482	0.000198597553378962	0.00364133288670442	1.19712342537138	CCDC136	Down
0.663997085180907	8.95492340250264	8.85767482213657	0.000199000245506022	0.00364351874001268	1.19486163236235	ARV1	NoSignifi
-0.550885906481098	5.95847054162458	-8.85481324381486	0.000199329861710589	0.00364436232228477	1.19301363902233	EXOC5	NoSignifi
0.664406659684098	8.68354563921366	8.84497635290413	0.000200467839097634	0.00365996184079814	1.18665664218861	TMEM175	NoSignifi
-0.828257465098839	3.40655537371606	-8.81867885233237	0.000203547687255071	0.00371091975076514	1.16962873433416	KDM5C	NoSignifi
0.718952570817508	12.2086995023945	8.81287219447256	0.000204235200751526	0.00371817993662799	1.16586229430152	ATP1B1	NoSignifi
0.742791370285406	7.23317475118514	8.80424253039801	0.000205262001256477	0.00373110451042088	1.16026033522856	ENC1	NoSignifi
-0.587646495098252	12.1853105272183	-8.80203435622879	0.000205525713325915	0.00373110451042088	1.15882604974498	PHGDH	NoSignifi
-0.589238686174485	6.35542037079088	-8.79695681352366	0.000206133610357119	0.0037368621917067	1.15552670125242	SH2D4A	NoSignifi
0.616237329471676	5.98117471242593	8.78589344340791	0.000207465468168271	0.00375229981312814	1.14833148276291	CASP9	NoSignifi
0.677513652458969	7.15062266830016	8.78396403855566	0.000207698771173735	0.00375229981312814	1.14707577831246	COMMD2	NoSignifi
0.840112675482313	7.33398806518632	8.78169251423196	0.000207973837809018	0.00375229981312814	1.14559707539239	CSMD1	NoSignifi
0.756908117569395	6.38335482022096	8.78021534811312	0.000208152942251643	0.00375229981312814	1.14463528230794	SIK1	NoSignifi
-0.503852118738252	11.958453273544	-8.77674058571722	0.000208574966635942	0.00375464152124897	1.14237222936757	SARAF	NoSignifi
-1.31343773555257	3.50829964167972	-8.77135667482553	0.000209230849583682	0.00376118057300569	1.13886408601118	MIR635	Down
0.657528351582515	10.4490587369463	8.76701822788576	0.00020976113234104	0.00376276285230259	1.13603566439766	GLG1	NoSignifi
-0.765060953891106	9.39662122646035	-8.76548672845853	0.000209948701988643	0.00376276285230259	1.13503689362323	YIPF1	NoSignifi
-1.13134829226055	5.66968891077645	-8.76346078179298	0.000210197131249767	0.00376276285230259	1.13371541138312	TNIP1	Down
0.920008656268022	8.97218753979879	8.75879638303343	0.000210770409811895	0.00376777757623406	1.13067181098681	SOX4	NoSignifi
-0.756510537048404	9.73712573862501	-8.74071536904586	0.000213010066220296	0.0038003493373888	1.11885896856665	SMARCA4	NoSignifi
0.852566213878131	7.90698981822309	8.73932181926111	0.000213183838190097	0.0038003493373888	1.11794755331408	PCYOX1L	NoSignifi
-1.54596508312375	4.20043776378377	-8.734408288076	0.000213797870961334	0.00380601666962054	1.1147328765748	MAD1L1	Down
-1.04247883471341	5.84307324692976	-8.72672335315286	0.000214762405253972	0.00381789930114704	1.10970154342467	SGSM3	Down
-1.10594645479068	7.37566232703021	-8.72015923803048	0.000215590310147451	0.0038273235584602	1.10540065972443	EID2	Down
-0.762851382069411	8.79186577954853	-8.71253482569305	0.000216556650652699	0.00383761001418295	1.10040117505024	FKBP11	NoSignifi
-0.585003745897922	7.12077730757893	-8.71088130602046	0.000216766892577361	0.00383761001418295	1.0993163770104	SPTSSA	NoSignifi
0.731185319617863	7.99084242237117	8.69943660820216	0.000218228646658543	0.00385614907597536	1.0918026474749	RNF130	NoSignifi
-1.31651198185902	2.99573418686532	-8.69799098456078	0.000218414107781068	0.00385614907597536	1.09085288880743	NPHP1	Down
2.10777326244137	9.23159206848571	8.67972182904131	0.000220773890007042	0.00388855746698674	1.07883726983603	UGT2B15	Up
-0.511974458608176	7.81415463306423	-8.67909937649977	0.000220854816066313	0.00388855746698674	1.07842745845346	SPR	NoSignifi
-0.779172369958788	7.70933469188092	-8.66731954289619	0.00022239291160349	0.00390783598390063	1.07066654770363	TOMM40L	NoSignifi
-0.787949586317787	7.35824731867591	-8.66422549279064	0.000222798983728283	0.00390783598390063	1.06862642808693	THAP4	NoSignifi
-0.627547423134227	8.57117671108996	-8.66374682958308	0.000222861882533196	0.00390783598390063	1.06831075062103	TRIM33	NoSignifi
0.604921460315477	7.21360201553669	8.65082099922796	0.000224568305146873	0.00392704275653437	1.05977990705321	DCUN1D3	NoSignifi
-0.653186011815771	8.29262896078558	-8.64266845600384	0.000225652457209665	0.00393700426700138	1.05439311793899	GINS2	NoSignifi
0.738888414782398	8.70561751047672	8.64193290102585	0.000225750575334943	0.00393700426700138	1.05390686264869	STAG2	NoSignifi
0.791176155454186	8.74221505793233	8.63076051807215	0.00022724706679682	0.0039534157663286	1.04651626321464	CASP3	NoSignifi
0.601992791517698	8.61280149904598	8.62853556600328	0.000227546476957502	0.0039534157663286	1.04504335798242	NUP107	NoSignifi
-0.925036460620419	8.7322488046455	-8.62500381908184	0.000228022692241471	0.0039534157663286	1.04270462084931	SRPK1	NoSignifi
-0.553127776384784	9.80730471127149	-8.62343366728684	0.000228234784393821	0.0039534157663286	1.04166456773092	YWHAH	NoSignifi
0.753586330871056	8.34654363548023	8.62317497610148	0.000228269749945238	0.0039534157663286	1.04149319596772	NREP	NoSignifi
-0.673053825526213	5.82700845658146	-8.61614594772056	0.00022922222559739	0.0039534157663286	1.03683489728679	ERMAP	NoSignifi
-1.09657574710402	5.3225768099507	-8.61548909211582	0.00022931147140949	0.0039534157663286	1.03639939957033	MAPRE3	Down
-1.07158592999021	8.07266020539453	-8.61450145599369	0.000229445736505632	0.0039534157663286	1.0357445337807	UBAP1	Down
0.619959859033711	7.51315500169447	8.61439727242819	0.000229459905211323	0.0039534157663286	1.03567544926926	VCPKMT	NoSignifi
-0.608654021728194	9.55249312241911	-8.60967376468351	0.000230103369827125	0.0039561147432623	1.03254243989613	DUSP23	NoSignifi
0.630003692543462	7.27254360051521	8.60773751787135	0.000230367748429401	0.0039561147432623	1.03125769398741	SAYSD1	NoSignifi
-1.1270767491846	5.09767266573327	-8.6064777748014	0.000230539947304401	0.0039561147432623	1.0304216771065	CYP4F11	Down
1.2575869870139	7.40196874302499	8.59947440284004	0.000231500020923907	0.00396286756071286	1.02577183493277	SCNN1D	Up
-1.14577871773023	5.39543197130103	-8.59756280279009	0.00023176289123038	0.00396286756071286	1.02450201645028	LINC00294	Down
-0.773483998000273	7.5829829432301	-8.59354780225867	0.00023231614762791	0.00396286756071286	1.02183409977723	ATG9A	NoSignifi
-0.648132327667621	7.00785296263294	-8.59224609676427	0.000232495851586442	0.00396286756071286	1.02096887921473	C4orf3	NoSignifi
0.815262381196185	7.85217599126616	8.58892234856513	0.000232955444097217	0.00396286756071286	1.01875907851989	RHBDF2	NoSignifi
0.739005719993178	8.13692644456863	8.58834300407961	0.000233035662176605	0.00396286756071286	1.01837381716072	IDS	NoSignifi
0.804763904479494	7.63217624799306	8.5879382873543	0.000233091719901884	0.00396286756071286	1.01810466781717	GPATCH2	NoSignifi
0.879417928287298	7.88291868554636	8.58137237255621	0.000234003384754727	0.00397311163045246	1.01373644677663	ZZEF1	NoSignifi
0.748577763266151	10.2221629708161	8.57456901933023	0.000234952432154817	0.00398396254681512	1.00920691694363	CDK19	NoSignifi
0.698948244698626	7.25076999778274	8.57167216737741	0.000235357904116735	0.00398557989672253	1.00727721961702	FZD6	NoSignifi
0.830367264037554	7.82148666172746	8.56725563640576	0.00023597766577868	0.003990056467603	1.00433401980326	GPRC5C	NoSignifi
0.605747859359298	8.15479002768812	8.56536803877482	0.00023624313170823	0.003990056467603	1.00307567616327	C2CD5	NoSignifi
0.887584920558969	6.55360992212772	8.56248610518601	0.000236649113863818	0.00399166805838799	1.0011539639476	MINPP1	NoSignifi
-0.963421351367503	5.25567278266207	-8.55811959378111	0.000237265790708512	0.00399432263690462	0.998241147634116	RNF150	NoSignifi
-0.811681515903286	7.12582049717557	-8.55697302133252	0.00023742803194547	0.00399432263690462	0.997476057765302	SPATS2	NoSignifi
-0.813262929859385	6.69375265955092	-8.54667468349184	0.000238891105020179	0.00399918110420031	0.990599783821534	TBC1D8	NoSignifi
-0.703948576312698	7.46383690360646	-8.5442232747823	0.000239240930153185	0.00399918110420031	0.988961805110445	APEX2	NoSignifi
0.641652629843588	6.16000548568871	8.54043654825643	0.000239782491540316	0.00399918110420031	0.986430721475007	TTC30A	NoSignifi
-1.03733221269197	4.1668617364428	-8.53996841210578	0.000239849542164244	0.00399918110420031	0.986117741124281	NNMT	Down
-0.569644055256183	4.29334677551533	-8.53868195070778	0.000240033913872501	0.00399918110420031	0.985257571977178	RNF169	NoSignifi
0.52591339448591	10.9632060812167	8.5377779908163	0.000240163566061685	0.00399918110420031	0.98465308220286	SRRT	NoSignifi
0.850013452722946	7.80386078245661	8.53750104349525	0.000240203304197966	0.00399918110420031	0.984467871799912	INSIG2	NoSignifi
0.730986916007598	9.63046047530038	8.53588757851831	0.000240434967631398	0.00399918110420031	0.983388743120355	PRKD1	NoSignifi
0.557316542518863	5.14599039324003	8.53531560650604	0.000240517155025818	0.00399918110420031	0.983006146566026	XRCC1	NoSignifi
0.666633381421246	7.93364827823309	8.5294923115319	0.000241355789683418	0.00400794052299867	0.979109518284093	POMT1	NoSignifi
-0.559188821644167	8.68976333974087	-8.52421971323373	0.000242118075738666	0.0040105620244742	0.975579215390893	TSC22D3	NoSignifi
-0.719184371338846	10.8521718384388	-8.52408408622334	0.000242137721231773	0.0040105620244742	0.975488378202692	NCOA4	NoSignifi
0.795225746029913	11.353572398314	8.51538922129106	0.000243401077474947	0.00402629864708557	0.969662075670446	CTSH	NoSignifi
-0.782531325398746	7.10837287701063	-8.50787670551939	0.000244498867358435	0.00403925956575574	0.964623519836949	OTUD6B	NoSignifi
0.866570757429143	6.76780480532067	8.50048895356307	0.000245584091999584	0.00404848527574127	0.95966454201026	OAS3	NoSignifi
0.533721329767951	7.76553070747084	8.49904195528732	0.000245797309899722	0.00404848527574127	0.958692777784621	GSPT2	NoSignifi
-1.30115991761924	5.93021233339226	-8.49765247790111	0.000246002256310117	0.00404848527574127	0.957759495996197	ARMC8	Down
-0.564503279561607	8.88175318061231	-8.48783479950719	0.000247456076740994	0.00406157429572684	0.951161067442485	VAMP7	NoSignifi
-0.629076686399158	9.60144252909713	-8.48774215820507	0.000247469843144037	0.00406157429572684	0.951098769241582	LOC148413	NoSignifi
-0.66776852897929	7.58119457043235	-8.48442562209929	0.000247963269065771	0.00406157429572684	0.948868086119606	ITPK1	NoSignifi
1.36297134360421	7.06225979621678	8.48209612857988	0.000248310535013533	0.00406157429572684	0.94730079033758	THBS1	Up
1.72861790618734	4.53359276262962	8.47923144393095	0.000248738365936464	0.00406157429572684	0.94537285838144	CFB	Up
0.997745418275291	4.75548532368079	8.47862413244121	0.000248829176850382	0.00406157429572684	0.944964059004758	ZNF658	NoSignifi
0.530440991948844	7.08317044515417	8.47741821531259	0.000249009612155353	0.00406157429572684	0.944152238558927	TCEA3	NoSignifi
0.671764412849492	8.03944965720298	8.46754720370756	0.000250492343462928	0.00408058059636124	0.937503001670552	CPNE1	NoSignifi
0.744554310304705	8.74099301655684	8.46439061548907	0.000250968679483948	0.004083165110642	0.935375142517409	ABCC5	NoSignifi
0.601815283411865	9.15974020905576	8.46109766522622	0.000251466725095046	0.00408573550465241	0.933154564521824	KLHL9	NoSignifi
1.32775787395664	4.8094798098099	8.45914615223077	0.000251762430536428	0.00408573550465241	0.931838191078795	DSE	Up
-0.74463414403574	7.13483653407707	-8.45421204505992	0.000252511897638319	0.0040927306687835	0.928508662317419	RPL22L1	NoSignifi
-0.838978376558015	6.19275226707543	-8.44199789890467	0.000254378447962808	0.00411374252787666	0.920258695096057	MTURN	NoSignifi
-0.556628779913728	7.90745618568935	-8.4407515624787	0.000254569819521762	0.00411374252787666	0.919416233402118	PDS5A	NoSignifi
0.688141976351007	9.55269900516286	8.43816157249488	0.000254968045533696	0.00411374252787666	0.917665153967484	DAG1	NoSignifi
0.643753183815822	7.437327602624	8.43737893883068	0.000255088523669003	0.00411374252787666	0.917135919703102	LRRC14	NoSignifi
-0.622890308581705	6.95699206362783	-8.43462662769439	0.000255512743127467	0.00411422413455136	0.91527437886507	NEK2	NoSignifi
-0.716926641617738	10.2252275800603	-8.43303407554171	0.000255758584260993	0.00411422413455136	0.914196986386503	MAP7D1	NoSignifi
-0.665392440863915	6.08171143247588	-8.42774988043195	0.000256576290612988	0.00412221882906092	0.910620754080582	NCDN	NoSignifi
1.25531743295106	6.0472353716493	8.41733424220238	0.000258197057906056	0.00414307963204311	0.90356549008315	TAPT1	Up
1.2343335289916	6.61347497871717	8.40920290682898	0.000259470713903378	0.00415832554339166	0.898051842962684	FSCN1	Up
-0.613989551683921	10.5960229568412	-8.40628285704808	0.000259929893883358	0.00416049679462367	0.896070610515394	RRAGA	NoSignifi
0.791881542387874	6.27435040848208	8.40295234942505	0.000260454782052395	0.00416371307676547	0.893810096056016	LYPLA2	NoSignifi
0.561191347978463	10.2673484554845	8.38969627640551	0.000262556292577905	0.00419084533329864	0.8848044587001	EXOSC3	NoSignifi
1.01267181099514	4.79520736915756	8.38786430272901	0.000262848279526677	0.00419084533329864	0.883558839778755	KRBOX4	Up
0.586158551577322	5.76738672915452	8.38263103141707	0.000263684477442208	0.00419084533329864	0.879999160324576	ARMC5	NoSignifi
0.814603070453614	8.7679132110031	8.38119419334988	0.000263914607889986	0.00419084533329864	0.879021455950016	MED28	NoSignifi
-0.560599776357983	5.89945708226504	-8.38086523311653	0.000263967328758314	0.00419084533329864	0.878797591025767	JPH1	NoSignifi
0.657845666150002	8.905397457236	8.37976048278953	0.00026414447213245	0.00419084533329864	0.87804572295867	CENPBD1	NoSignifi
0.852813906430178	6.11776393272128	8.37795411978719	0.000264434417280417	0.00419084533329864	0.876816152847561	PTPN13	NoSignifi
-0.865827668399798	8.07944603903679	-8.36545319831371	0.00026645123731314	0.00421760807042585	0.868300102053861	NDUFAF4	NoSignifi
-0.769954047722896	7.09617251802771	-8.36073106817892	0.00026721776429554	0.00422304128719899	0.865080122398363	LUZP1	NoSignifi
0.645966937077412	7.46147398492062	8.35797801639158	0.000267665850384583	0.00422304128719899	0.863202053656242	BOLA2	NoSignifi
-1.24299736447075	7.71869221177179	-8.35727643959026	0.000267780179652001	0.00422304128719899	0.862723361385043	EVI5L	Down
-0.645700218832912	6.27710030012818	-8.35140453315978	0.000268739315930835	0.00423297356330762	0.858715429093956	MACROD1	NoSignifi
-1.70358476490069	3.32869352689559	-8.34271112501722	0.000270166729997594	0.00424581345039612	0.852776801764095	APOF	Down
-1.01305688694801	5.29889579447369	-8.3398325871776	0.000270641328657259	0.00424581345039612	0.850809142578069	SPATA2	Down
0.55821716403393	10.5260160709561	8.33830960661408	0.000270892825207213	0.00424581345039612	0.849767833711286	RSL24D1	NoSignifi
0.718299625043831	8.5153131628297	8.3374093071307	0.000271041624492208	0.00424581345039612	0.849152187413142	PPP1R16A	NoSignifi
-1.22146110258172	5.26987251899498	-8.33514009121221	0.000271417100174335	0.00424581345039612	0.847600167256725	ARHGEF26	Down
0.628933049961723	7.76942247496141	8.33441925004396	0.000271536501690314	0.00424581345039612	0.847107068382065	PIP4P1	NoSignifi
-0.985874709967343	5.45768208913471	-8.32884394645929	0.000272462088251102	0.00425510962368337	0.843291875668963	KIF13B	NoSignifi
-0.720043993353883	11.5698856418623	-8.32022419182882	0.000273900389517081	0.00427238071172699	0.837388653706058	KRT18	NoSignifi
0.780878659478127	7.25285418438719	8.31435464762419	0.000274884881719713	0.00427430452511725	0.833365634082438	ANGEL1	NoSignifi
1.67424172704518	2.42781979425449	8.31403972746291	0.000274937820059584	0.00427430452511725	0.833149710938629	EFEMP2	Up
-0.713517574662245	8.65791569502475	-8.30989980850324	0.000275634856116936	0.00427430452511725	0.830310489003572	VAMP3	NoSignifi
-0.79634566319581	9.3566247051182	-8.30959974544233	0.000275685458034546	0.00427430452511725	0.830104649630758	SF3B1	NoSignifi
0.568356103632218	6.14098245520232	8.30959362883163	0.000275686489638388	0.00427430452511725	0.830100453642815	CWC25	NoSignifi
-0.763413347874445	8.54686688764771	-8.29823689829832	0.000277609698805929	0.00429462738903711	0.822304768289528	CCDC117	NoSignifi
-0.585030391120419	7.12598102985038	-8.29790844959384	0.000277665553589811	0.00429462738903711	0.822079160541496	MLLT11	NoSignifi
-0.682981142193712	7.10303323246043	-8.28949392695241	0.000279100997622305	0.00431164077216285	0.816296473758666	IGIP	NoSignifi
-0.80280559278149	7.85937344253339	-8.28528708862981	0.000279821907606679	0.00431758820944615	0.813403366073891	NLRX1	NoSignifi
1.24093905741289	4.56999420914454	8.2777639303532	0.000281116571178974	0.00433236365631097	0.808226154414576	MEGF6	Up
1.00447361478498	5.0091836795818	8.27448597331083	0.000281682871188168	0.0043358921477623	0.805968989612396	CADM1	Up
-0.60208122034226	8.11461804972241	-8.26512946684574	0.000283306670970544	0.00435047502795015	0.799521612848396	ADO	NoSignifi
-1.32283184143138	6.79099271465433	-8.26398555387902	0.000283505946003608	0.00435047502795015	0.798732899076005	RYBP	Down
0.692746021786212	9.89890474967978	8.26318392433598	0.00028364569154456	0.00435047502795015	0.798180124818727	DDX55	NoSignifi
-0.676306776790287	5.79219259682134	-8.26078020577021	0.000284065208389469	0.00435171647607848	0.79652230917331	ARSG	NoSignifi
0.848544668226852	6.39446350017437	8.25676605878137	0.000284767412732142	0.00435476528375148	0.793752797953325	BAZ2B	NoSignifi
0.708409515244257	7.262919303634	8.25475713065781	0.000285119603017451	0.00435476528375148	0.792366291652688	DDX27	NoSignifi
0.5264898306219	6.60553447753806	8.25302889526196	0.000285422992854276	0.00435476528375148	0.791173260077225	ZNF17	NoSignifi
-1.10061544505279	5.19599114341841	-8.25039039653945	0.000285886908432328	0.00435476528375148	0.789351408593817	MRPL28	Down
-1.01953588553069	5.39623517812356	-8.24998486338534	0.000285958289853439	0.00435476528375148	0.78907134473367	CDIPTOSP	Down
1.07819448547814	4.74202133871358	8.24402469753763	0.000287009803568894	0.00436560592339763	0.784953735366781	EHBP1L1	Up
0.868358870682968	8.21385068391235	8.24039389089145	0.000287652584275568	0.00436719696127943	0.782444016154847	REXO5	NoSignifi
0.734210750265362	4.19676784317022	8.23758471835676	0.000288151064498146	0.00436719696127943	0.780501527860628	ZNF101	NoSignifi
-0.784561369564083	6.72263731279496	-8.23746451099743	0.0002881724175504	0.00436719696127943	0.78041839304747	NXF2	NoSignifi
0.736681894121691	7.13231556250899	8.2348976205779	0.000288628830373767	0.00436719696127943	0.778642874817783	KLF2	NoSignifi
-0.601603434267749	9.26936975127276	-8.23378191301098	0.00028882747582437	0.00436719696127943	0.777870979233986	MMGT1	NoSignifi
0.691238783609052	7.77992285038133	8.2262061600423	0.000290180541162916	0.00436719696127943	0.772627164497403	TXNL1	NoSignifi
-0.715018120536973	8.82272752306029	-8.22468983442314	0.000290452255457539	0.00436719696127943	0.771577048624413	BCL2L2	NoSignifi
-0.706781127989061	6.42103698459159	-8.22442150046852	0.000290500369952196	0.00436719696127943	0.771391197921958	MMEL1	NoSignifi
-0.66871140281784	6.5977863618303	-8.22357597189995	0.000290652041302273	0.00436719696127943	0.770805539737791	SNRNP48	NoSignifi
0.664138331409316	7.69650844457354	8.22277355174586	0.000290796065666551	0.00436719696127943	0.770249688942449	PIGG	NoSignifi
-0.817646004733667	6.36006404016013	-8.22242625674538	0.000290858426697184	0.00436719696127943	0.770009095840144	ARPC1B	NoSignifi
-0.528008843470043	6.65495082983866	-8.21877132074374	0.000291515665967521	0.00436719696127943	0.767476518435642	FHDC1	NoSignifi
-1.10420763573516	7.88619124314063	-8.21765668511264	0.00029171644857301	0.00436719696127943	0.766703956976447	DNM1L	Down
-0.661057976704873	8.28015446405985	-8.21352227741202	0.000292462608239179	0.00436719696127943	0.763837520023876	LIMS1	NoSignifi
0.732196826607463	7.11449620676566	8.21335218563265	0.000292493353517515	0.00436719696127943	0.763719564525338	MAST3	NoSignifi
-0.720952088326574	6.63715692920923	-8.21303393580803	0.00029255088957143	0.00436719696127943	0.763498858067565	CYP2U1	NoSignifi
-0.730331370094634	5.63986239278536	-8.20302871743547	0.00029436650319147	0.00438920262821341	0.756556176735052	NICN1	NoSignifi
0.509490169940127	9.67057857819374	8.19782514853828	0.000295315995152294	0.00439684388440725	0.752942278339535	LARS	NoSignifi
-0.982825086697976	8.07975999397907	-8.19647388474153	0.000295563146045893	0.00439684388440725	0.752003472013464	LINC01278	NoSignifi
1.5414284397258	5.5355112205594	8.18703716045577	0.000297295928533632	0.00441750817276622	0.745443188314487	DDX60	Up
1.32221438408556	5.28907519092859	8.18509324333282	0.00029765434982621	0.00441772674170471	0.744090931402137	HAS3	Up
1.30760967311699	5.8267482240954	8.17797855206534	0.000298970488072154	0.00443214265650681	0.739139159856625	ZNF561	Up
-0.755780510534612	7.12857479274071	-8.17394712696961	0.000299719282758758	0.00443812435633446	0.736331544069537	PLPBP	NoSignifi
-0.765325913141495	5.61721811762743	-8.16694768901118	0.000301024580492154	0.00444677528854447	0.731453855428131	CBR1	NoSignifi
0.600776996957179	9.7066568744882	8.16376094233595	0.00030162107017058	0.00444677528854447	0.729231827463498	SLC52A2	NoSignifi
-1.05136596845935	3.94659895247629	-8.16331441651125	0.000301704760662693	0.00444677528854447	0.728920413461064	LINC01191	Down
0.866588495459774	7.7121535729878	8.16299663232288	0.000301764338212854	0.00444677528854447	0.7286987762455	TNFRSF14	NoSignifi
0.599159661160726	4.52065318789566	8.16156257496823	0.000302033363953888	0.00444677528854447	0.72769849962097	BCL2	NoSignifi
1.75921411316478	6.1312033489361	8.15923116308842	0.000302471331270005	0.00444812817026702	0.726071956941841	COLQ	Up
-0.645742428980252	9.35942496787554	-8.14762161184338	0.000304663352322154	0.00447227380870935	0.717965971306387	UROD	NoSignifi
-0.513296254910175	9.01939774846083	-8.14601934135123	0.000304967339302936	0.00447227380870935	0.716846398777469	MRI1	NoSignifi
1.14011192845726	6.17152695480348	8.14502012017703	0.000305157094082167	0.00447227380870935	0.716148098451071	SRGAP3	Up
-0.549396897960766	10.8544799523114	-8.14066521956511	0.000305985718209589	0.00447581908752569	0.713103773158566	SLC25A4	NoSignifi
-0.622019220665783	10.0585085952897	-8.1400894865169	0.000306095462377272	0.00447581908752569	0.712701189900103	SCNN1A	NoSignifi
-0.94783498576165	8.39049149869441	-8.13153162607483	0.000307732180430998	0.00449093800507945	0.706713967887977	PDE9A	NoSignifi
0.653080456794839	4.82311148423323	8.13103101408315	0.000307828241070178	0.00449093800507945	0.706363550877335	ZNF34	NoSignifi
0.744800539653441	7.13514908266898	8.12411944676948	0.000309158074071165	0.0045001720090216	0.701523569787825	TOR1AIP2	NoSignifi
0.615313347286724	7.97272740881067	8.12271432442766	0.000309429251813161	0.0045001720090216	0.700539135290348	PHF14	NoSignifi
0.905599211300628	7.55054358170351	8.12228813535631	0.000309511558077888	0.0045001720090216	0.700240514342959	CCNB1	NoSignifi
-0.501682069665186	9.07481782893726	-8.11334278498289	0.000311245030340283	0.00450019452146359	0.693969365900011	CIPC	NoSignifi
-0.598281719137223	10.8627959348221	-8.11229284374205	0.000311449237790722	0.00450019452146359	0.693232884251972	ACLY	NoSignifi
-0.845268182640639	10.9335578057201	-8.11165527620133	0.000311573317552256	0.00450019452146359	0.692785619285119	CALM3	NoSignifi
-0.752378435624149	4.37068776804125	-8.10892336944507	0.000312105641781336	0.00450019452146359	0.690868770176194	LAMP3	NoSignifi
-0.766851153282965	6.34389409939365	-8.1089098817062	0.000312108272569267	0.00450019452146359	0.690859304990558	ATP6V1C1	NoSignifi
1.05109126544601	5.78921910044679	8.10863513433918	0.000312161867788712	0.00450019452146359	0.690666494500442	PIK3R3	Up
-1.44772526180148	4.72290069461984	-8.10825186667723	0.000312236650172124	0.00450019452146359	0.690397517231045	GGT1	Down
-0.61509625957296	6.6014310970978	-8.10785488762872	0.00031231413001988	0.00450019452146359	0.690118904922804	SMARCAL1	NoSignifi
0.594130939160434	9.76763858813548	8.09532683907107	0.000314770885605774	0.0045305153333606	0.681319848003977	MAL2	NoSignifi
-0.85925918202244	7.93986587455044	-8.08649647182362	0.000316516130312241	0.0045445809774789	0.675110293935082	AR	NoSignifi
-0.636113257688636	6.41287220560601	-8.08538924615942	0.000316735762533138	0.0045445809774789	0.674331246304779	TCP10L	NoSignifi
0.5967186598726	8.00638471712678	8.08502083237836	0.000316808881647949	0.0045445809774789	0.674072007323251	ZNF266	NoSignifi
-0.751799784071616	8.86323320378199	-8.08261770339818	0.000317286316291112	0.0045455943965747	0.672380747946524	AP1B1	NoSignifi
-0.876205291401735	6.80905996478178	-8.08012194132113	0.000317783046959216	0.0045455943965747	0.670623804602374	CDCA8	NoSignifi
0.489835619868408	8.29038561399071	8.0771212449261	0.000318381481038882	0.0045455943965747	0.668510739348412	ZMYM2	NoSignifi
-0.554962174915236	8.52593909097116	-8.07429830012141	0.000318945671215681	0.0045455943965747	0.66652218413902	NEU1	NoSignifi
-1.09364476652837	8.69389450329732	-8.07351052609117	0.000319103323682798	0.0045455943965747	0.665967141335941	EIF4E	Down
0.569218677769589	8.43783448206261	8.07184795098117	0.000319436344517499	0.0045455943965747	0.664795575036453	ZNF721	NoSignifi
0.60385154313722	8.50244461557483	8.0715655911972	0.000319492942809403	0.0045455943965747	0.664596582548334	PIGT	NoSignifi
0.823716068816455	9.90580481558072	8.07048920226966	0.00031970880996682	0.0045455943965747	0.663837940743874	IFITM2	NoSignifi
-0.657288486981865	9.07017829260089	-8.06565389788037	0.00032068062832654	0.0045543736087083	0.660428854033342	FKBP4	NoSignifi
1.35179225234546	4.02263196411872	8.05993611496721	0.000321834279097476	0.00456207713690404	0.656395152194123	AHNAK2	Up
-1.49107037556837	3.78321047078855	-8.05944828551198	0.000321932931080056	0.00456207713690404	0.656050882981106	H2AFV	Down
0.595933641259463	10.4667341350089	8.04360886513233	0.000325155409530353	0.00459457374208486	0.644862302085843	SIDT2	NoSignifi
-0.764444755544916	10.2172995494466	-8.04338482430969	0.000325201260151538	0.00459457374208486	0.644703899630508	KIF22	NoSignifi
-0.715589958554911	7.74577143379248	-8.04290961744612	0.000325298537718604	0.00459457374208486	0.644367903068182	ZWINT	NoSignifi
1.29480885381375	5.67416664692202	8.03825204608452	0.000326253775481536	0.00459922497549972	0.641073784439009	MX1	Up
1.1996922211553	6.9715238582264	8.03781532068251	0.000326343513394207	0.00459922497549972	0.640764815509928	RGL1	Up
-0.509856695205589	6.19082987569923	-8.03340464360596	0.000327251437280895	0.00460631298335244	0.637643539668667	MERTK	NoSignifi
-0.663850994635294	7.63397382878194	-8.03189331390658	0.000327563220009657	0.00460631298335244	0.636573663851208	SLC41A1	NoSignifi
0.603524946469955	8.46200088287989	8.02845645901619	0.000328273528796414	0.00460637294652094	0.634140012107166	IMMP2L	NoSignifi
-0.538453556452087	7.16680620982048	-8.02703930248042	0.000328566943490348	0.00460637294652094	0.633136238414633	UQCC1	NoSignifi
1.03265527028097	6.17106878814471	8.02667388566366	0.000328642650895488	0.00460637294652094	0.632877386808052	PLA2G2A	Up
0.945555255935757	6.73155068368873	8.02251836528365	0.000329505034410784	0.00460654737927129	0.62993296347955	HOXA10	NoSignifi
0.498886385254267	6.53785034343801	8.02183039077623	0.000329648063413468	0.00460654737927129	0.629445358973943	ZNF74	NoSignifi
1.17569685676254	4.69682302301885	8.02143497209387	0.000329730303347824	0.00460654737927129	0.629165087102877	HNRNPA1L2	Up
-1.0117481782822	6.2371062894988	-8.01900061054662	0.000330237136185841	0.00460861879630469	0.6274393372535	DPM2	Down
0.794865049875915	7.14108435161733	8.01672180932557	0.000330712408444271	0.00461024575459242	0.62582342961018	RNF144A	NoSignifi
-0.577421375405624	9.02535363485617	-8.01379552727106	0.00033132389620549	0.00461371062948404	0.623747771259517	CCDC86	NoSignifi
-0.626379844066838	11.6621038188763	-8.01209965682066	0.000331678878210788	0.00461371062948404	0.62254454456913	TMA7	NoSignifi
-0.639938660114158	9.71101592443252	-8.00701573210458	0.000332745724729455	0.00462328922906744	0.61893607735706	GRK2	NoSignifi
0.534936458374401	9.02138386814332	8.0036807031611	0.000333447753629155	0.00462328922906744	0.616567797655585	ZNF263	NoSignifi
0.89404362603625	6.55963962519274	7.99948926262969	0.000334332519964393	0.00462328922906744	0.613590074967219	MYT1	NoSignifi
-0.601488148455243	8.30749372439854	-7.99777944685974	0.000334694232327241	0.00462328922906744	0.612374960081143	UBR7	NoSignifi
0.612394316409231	8.33844939308707	7.99753050178461	0.000334746934991927	0.00462328922906744	0.612198022376535	PPFIA2	NoSignifi
0.55682709174297	7.88760066166253	7.99689431547451	0.000334881662329385	0.00462328922906744	0.611745830001426	TYW1	NoSignifi
0.604275322531023	6.86926266144215	7.99685850999325	0.000334889246865252	0.00462328922906744	0.611720378981945	WDR60	NoSignifi
0.60689964858481	9.3253154398956	7.99517953944976	0.000335245122655477	0.00462328922906744	0.610526826565047	DHCR7	NoSignifi
0.517887987036336	10.2252108139999	7.98710589215233	0.0003369626163289	0.00464103274712709	0.604784189062689	BSG	NoSignifi
-0.71181204815932	6.11831126355836	-7.9843193863263	0.000337557775510207	0.00464103274712709	0.602800961911661	RNF8	NoSignifi
-0.908349626102477	8.08976250788888	-7.98256652558551	0.000337932793126046	0.00464103274712709	0.601553080902892	SLC25A15	NoSignifi
-0.627834674789282	6.92654264550749	-7.98236431156502	0.000337976087396791	0.00464103274712709	0.601409106326558	TMEM135	NoSignifi
0.4977681655457	8.64458672668588	7.97815965583795	0.000338877782753735	0.00464844839032418	0.598414670775207	JUN	NoSignifi
-0.994664989934613	5.49266204607925	-7.96800896542072	0.000341066249733508	0.00467348028552749	0.591179671332516	GREB1	NoSignifi
1.36391825739329	5.28449019692478	7.95932693204011	0.000342951217862186	0.00469430458272915	0.584984764938038	RTN4R	Up
0.613070586235303	8.0938764565575	7.95326834063102	0.000344273834975966	0.00470739532015541	0.580658099331626	NDUFAF7	NoSignifi
0.69565850273871	6.622206016428	7.947997189345	0.000345429411394915	0.0047181766468213	0.576891318004091	RBM7	NoSignifi
-0.577192984780864	7.47953723441006	-7.94284795032704	0.000346562649239757	0.00472572662499554	0.573209446718699	UBFD1	NoSignifi
0.647620895644673	11.7137939188972	7.94214580280426	0.00034671751399446	0.00472572662499554	0.572707219441795	AURKAIP1	NoSignifi
0.520572852964202	5.94724517891462	7.93795418911375	0.000347643698457777	0.00473333099181972	0.569708225164338	ZBTB34	NoSignifi
-1.3080824999126	4.3882629296618	-7.9347551088514	0.000348352520995269	0.00473608612459074	0.567418388586312	BEND4	Down
0.520876732119491	8.31771554634429	7.93186403395314	0.000348994554629618	0.00473608612459074	0.565348289432518	CLDN23	NoSignifi
-0.635705882722813	9.10637095975684	-7.92965481032844	0.000349486100585386	0.00473608612459074	0.563765951714175	TSR2	NoSignifi
-1.20795026291138	5.560554602767	-7.92600260763019	0.00035030048418551	0.00473608612459074	0.561149208181576	TTTY15	Down
0.654118069825234	5.95617418841488	7.92400714647418	0.000350746379147438	0.00473608612459074	0.559719027140718	CUTALP	NoSignifi
0.914518077138413	4.40077361451885	7.92325149979953	0.000350915405321615	0.00473608612459074	0.559177356335939	USP12	NoSignifi
-0.57073983208151	7.79453203219519	-7.92300143774616	0.000350971361237521	0.00473608612459074	0.558998093756801	ELMO2	NoSignifi
-0.459855424635768	8.65879161976915	-7.92294668470017	0.000350983614617888	0.00473608612459074	0.558958842120293	MRPS9	NoSignifi
-0.487890412835137	6.64498962275802	-7.92127583705182	0.000351357780579436	0.00473608612459074	0.557760917286168	ZFAND3	NoSignifi
1.01798177370969	6.7609697472211	7.91984912742404	0.000351677644504615	0.00473608612459074	0.556737845947532	GAS6	Up
0.54111972921691	7.13093708860081	7.91850133313822	0.000351980129071581	0.00473608612459074	0.555771208848356	ZNF200	NoSignifi
0.813554952599937	6.1624802602905	7.9172206977812	0.0003522678234738	0.00473608612459074	0.554852598773075	RN7SK	NoSignifi
0.693411663685043	9.02104908075309	7.91337108820163	0.000353134296460194	0.00474277441212422	0.552090425063127	FBXO11	NoSignifi
-0.564678312809342	8.28219472317844	-7.90574081696137	0.000354859109353002	0.00475771848008569	0.54661191966184	CAPZB	NoSignifi
-0.846699809947192	8.6178354381163	-7.90474046772784	0.00035508596755391	0.00475771848008569	0.545893314750475	BAIAP2	NoSignifi
-1.05542304209755	6.40302069221313	-7.89887941103189	0.000356418549115468	0.00475771848008569	0.54168133194831	INTS14	Down
-0.783826824131341	8.82606137462995	-7.89830324953779	0.000356549862146133	0.00475771848008569	0.541267125938617	KCTD3	NoSignifi
0.663059390987876	8.91000587731294	7.89801697226407	0.000356615128694613	0.00475771848008569	0.541061309205925	POLR2C	NoSignifi
0.795507556239696	6.97815070465773	7.89790033844279	0.000356641723313401	0.00475771848008569	0.540977454310409	ICE1	NoSignifi
-0.538227833462402	7.98592451428628	-7.89703924474062	0.00035683814010757	0.00475771848008569	0.540358328561741	TFAP2C	NoSignifi
-0.524866868417514	3.1103375659304	-7.88999393348641	0.00035844995241757	0.00477425620561972	0.535290439583257	FOXP4	NoSignifi
0.956780022049979	6.17107628507493	7.8865681372179	0.000359236778446831	0.0047797829331026	0.53282467670221	NOXA1	NoSignifi
0.480245522359897	10.6430123055632	7.88308723230919	0.000360038333557805	0.00478198214790989	0.530318247821605	NENF	NoSignifi
-0.466411125139314	8.48926176727751	-7.88136053698211	0.000360436720068359	0.00478198214790989	0.529074564696451	ZNF274	NoSignifi
-0.592974016338607	5.84296948716998	-7.8810075669068	0.000360518221529969	0.00478198214790989	0.528820301116197	TBC1D13	NoSignifi
0.654450898789692	6.49676295080637	7.87939580570022	0.000360890654558382	0.00478198719900916	0.527659129719354	ZNF26	NoSignifi
-0.560532100441947	9.16639123434208	-7.87447191724205	0.000362031220773142	0.00478524860564141	0.524110439725313	PDXP	NoSignifi
0.699309019926672	5.15269336306648	7.87269992581346	0.000362442715909626	0.00478524860564141	0.522832854901782	CD79B	NoSignifi
-0.993271557538631	6.01896393790545	-7.87213194781538	0.000362574728678498	0.00478524860564141	0.522423294033137	BHLHB9	NoSignifi
-1.20356673193553	10.6475998380493	-7.8719113660774	0.000362626012751477	0.00478524860564141	0.522264228414503	HIGD1A	Down
-0.880025634766206	7.25746511331687	-7.86956093667677	0.00036317300267798	0.00478755138812316	0.520569037529826	IDNK	NoSignifi
-0.497662065700673	8.73369552519936	-7.86156916610424	0.000365040079807134	0.00480723375590276	0.514801711959732	GFPT1	NoSignifi
-0.965310827307394	10.5209214324271	-7.85403598077033	0.000366810315728993	0.00482560183015839	0.509360437504426	ENDOD1	NoSignifi
-0.798325797470135	10.9120783213791	-7.85231968265592	0.000367215035948337	0.00482598656139466	0.508120078379419	KLK4	NoSignifi
0.531399635562903	7.91174445073581	7.84718051144725	0.000368430033542304	0.00483700839746602	0.504404551749119	ZNF800	NoSignifi
-0.576349173850668	6.85331066688027	-7.84360846871806	0.000369277304726647	0.00483950587382586	0.501820725753356	SEC24D	NoSignifi
0.805512675878729	5.16578761120415	7.84320428603386	0.000369373318464419	0.00483950587382586	0.501528294051665	KIAA1324	NoSignifi
0.492209309577895	5.54558964033185	7.84122873273857	0.00036984303253545	0.00484072555720789	0.50009875693666	BID	NoSignifi
0.562484180817814	8.20522166552981	7.8365118597121	0.00037096736239178	0.00484514332621149	0.49668423852906	ZNF770	NoSignifi
0.467985656046923	6.91403210777014	7.83598369975993	0.000371093505302492	0.00484514332621149	0.4963017901019	LINC00965	NoSignifi
2.45321580754009	3.28484989967209	7.83507162543742	0.000371311458516947	0.00484514332621149	0.495641288414593	CCL20	Up
-1.83051795986223	8.41955500088832	-7.82299420347373	0.000374211707322633	0.00487803557222901	0.486888521177736	HERC3	Down
0.588360065491761	9.1929604119314	7.81510516912489	0.000376120483880875	0.00489794992838995	0.481164536594854	SS18L1	NoSignifi
-0.741831700044157	4.56317885320574	-7.81057436470224	0.000377221877719755	0.00490356346541739	0.477874783745243	SPOCK1	NoSignifi
0.872880959406102	7.09345712632934	7.81019373133196	0.000377314577709313	0.00490356346541739	0.477598332363993	SLC39A9	NoSignifi
0.599316383220374	6.66995901323581	7.80611477361974	0.000378309648589398	0.00491002471451324	0.474635045592203	NOCT	NoSignifi
-0.584577245442441	9.93216086314473	-7.80502598834611	0.000378575779357552	0.00491002471451324	0.473843825737076	RBM47	NoSignifi
0.58117741481899	7.36525101202508	7.80175091290092	0.00037937762490973	0.00491546432758544	0.471463225681739	GOLT1B	NoSignifi
0.644259625961084	10.2928932579717	7.79714283502508	0.000380509201675448	0.00492516089540235	0.468112151550357	STK36	NoSignifi
-0.936029230704321	7.88646482025308	-7.78941073644173	0.000382416812642935	0.00494487252806805	0.462485197338635	CYB561A3	NoSignifi
-0.867449811318133	5.67430172010348	-7.78626851266096	0.000383195237954385	0.0049489865672623	0.46019702926406	SPECC1	NoSignifi
-0.537090496544965	7.43161992097317	-7.78501992345514	0.000383505066598712	0.0049489865672623	0.459287573912914	MAD2L1BP	NoSignifi
-0.503703052016873	7.77719127860213	-7.78267820769957	0.000384086937871096	0.00495152398441043	0.457581543533793	MIPEP	NoSignifi
1.4451423573782	4.32517307663192	7.77302119879024	0.000386497461257817	0.00497607166576134	0.450541121514392	LOC100131257	Up
1.58934468387356	5.47606600134042	7.77195216916622	0.000386765392834014	0.00497607166576134	0.449761260651696	SLC7A5	Up
-0.506187278051459	7.82482880892438	-7.76830285585137	0.000387681661573597	0.00498287239620544	0.447098341732881	C1orf115	NoSignifi
-1.03578598912056	8.85881585634413	-7.76624937065631	0.000388198367052984	0.00498452908264935	0.445599407071172	MTHFD2	Down
0.934051232189927	5.62800440509536	7.76262241814686	0.000389112964423738	0.00498931417601012	0.44295104842089	PPP1R15A	NoSignifi
1.12869313922208	6.06996551754933	7.76169434445208	0.000389347398937069	0.00498931417601012	0.442273199798981	ADAM17	Up
-0.638289635066596	8.42148161433825	-7.75051045280355	0.000392185525463075	0.00502067784738735	0.434098910518731	CDCA5	NoSignifi
-0.470270989989171	6.28958588614462	-7.74893134145205	0.000392588202761858	0.00502083201004792	0.432943880871906	ZNF25	NoSignifi
0.499672601976757	8.99185514779566	7.73393642872747	0.000396436152335301	0.00506439227716917	0.421965342126621	CPE	NoSignifi
-0.722351437864602	5.48979483438158	-7.73259585988988	0.000396782309430433	0.00506439227716917	0.420982906860891	LRFN2	NoSignifi
0.603375013985588	8.7511610992317	7.72856564638899	0.000397825109418093	0.00507266481284796	0.418028439815227	ZNF75D	NoSignifi
0.844526522267484	5.20868172848615	7.72557747559806	0.000398600356199858	0.00507751276336647	0.415836974422763	ANTXR2	NoSignifi
-1.19681225037034	5.45370988659777	-7.72076943919126	0.00039985146020378	0.00508840675049425	0.41230924840908	EDC3	Down
0.624783051944547	7.74866439846363	7.71870135372383	0.000400391011773952	0.0050893078532358	0.410791254051214	PPIE	NoSignifi
0.793648270633683	5.77222493871903	7.7174641631467	0.000400714194933061	0.0050893078532358	0.409882968907395	GNRH1	NoSignifi
0.926526100605108	8.54341601354403	7.71447566110698	0.000401496121716843	0.00508978781012513	0.407688413821207	WDR90	NoSignifi
1.45703269040289	3.1191454567076	7.71303779917574	0.000401872967265871	0.00508978781012513	0.406632271257421	C3orf52	Up
-0.847689190634114	5.47236840430658	-7.7127822568544	0.000401939985005602	0.00508978781012513	0.406444550968986	TPM3P9	NoSignifi
1.07829591267816	6.77427869172552	7.70871592198189	0.00040300817117038	0.00509714698357686	0.403456683531271	SLC26A11	Up
0.688153243267494	7.51118077197543	7.70755294948773	0.000403314283225524	0.00509714698357686	0.402601891436035	ZNFX1	NoSignifi
-0.730487576326931	8.11254191070565	-7.70310184767821	0.000404488397040525	0.00510387996524654	0.399329228579145	DNAJB1	NoSignifi
1.4293548490324	3.75147909342929	7.70252357850717	0.0004046412265297	0.00510387996524654	0.398903932271299	LGALS3BP	Up
-0.611941352594779	8.38324350817349	-7.70042052653072	0.000405197607501671	0.00510409148850011	0.397356969915417	DUSP22	NoSignifi
-0.636980773440879	10.50242042924	-7.69802865769471	0.000405831485863285	0.00510409148850011	0.395597096689347	ALDH1A3	NoSignifi
-0.493922648878213	11.2272001206728	-7.69698682639544	0.000406107948297526	0.00510409148850011	0.394830390910923	FDFT1	NoSignifi
0.735656386189874	8.75099658681355	7.6964652119341	0.000406246447734818	0.00510409148850011	0.394446488607244	MUL1	NoSignifi
0.991411466787864	5.30323587802479	7.69218853765385	0.00040738407986578	0.00511338630714343	0.391298020395304	HIST1H2AE	NoSignifi
0.540089276851382	6.90052849584329	7.68489687210243	0.000409332332948805	0.00513282778086926	0.385926290181329	NIN	NoSignifi
1.027805520343	7.38673712135051	7.67948783574956	0.000410784612925979	0.00514260149193655	0.381938515777383	LINC02035	Up
0.643397176971556	8.76138529298858	7.67901450743091	0.000410911984145245	0.00514260149193655	0.38158943742838	NUP160	NoSignifi
0.622779315723503	8.77088905850503	7.67604022246719	0.000411713413533149	0.00514761916745288	0.379395466909703	C16orf91	NoSignifi
0.766970958048732	8.63643147700969	7.6591534055337	0.000416298434187072	0.00519988705015202	0.366924445697172	NUDT21	NoSignifi
-0.877767067881891	8.01036531040852	-7.65327027066881	0.000417909805040786	0.0052149463341643	0.362573903988022	EIF2S1	NoSignifi
-0.792878187919944	6.84786057733394	-7.65067926182304	0.000418621787469995	0.00521876414583108	0.360656915364557	PRKAG2	NoSignifi
-0.584041946925981	8.44801627206634	-7.63726230047068	0.000422331408791124	0.00525336621522274	0.350720876131184	MTMR4	NoSignifi
0.680403419869962	8.87825124084034	7.63647163025508	0.000422551216463089	0.00525336621522274	0.350134849830003	TCTN1	NoSignifi
0.943867666879866	5.19818117511858	7.63494571275685	0.000422975802631342	0.00525336621522274	0.349003721361888	ZNF181	NoSignifi
-0.638828958296107	11.6733302303062	-7.63350966395795	0.000423375838794744	0.00525336621522274	0.347939025139427	ODC1	NoSignifi
0.68060645338259	8.35901718093599	7.63327583570534	0.000423441017581169	0.00525336621522274	0.347765646279377	HELZ2	NoSignifi
-0.557449111272889	10.1835848399645	-7.62856053684054	0.000424757898720449	0.00526462224903947	0.344268330924203	TST	NoSignifi
-0.997841539551283	4.44153769434854	-7.62446986980975	0.000425904216059326	0.00526978186885257	0.341232730129595	JAM3	NoSignifi
-1.26405625049462	4.68198573919778	-7.62414932998349	0.000425994192930663	0.00526978186885257	0.340994802305814	CNGB3	Down
-0.629918714887349	4.51085551022035	-7.61948536887448	0.000427305905299618	0.00527594709348607	0.337531857681443	SWT1	NoSignifi
-2.785315612001	4.59870186680629	-7.61945827322928	0.000427313539587567	0.00527594709348607	0.337511733880269	AMHR2	Down
-0.465726215795453	11.6124587279626	-7.60920623070705	0.00043021357221565	0.00530371823730965	0.329892983233996	SAT1	NoSignifi
1.46887174966604	7.92707806692923	7.60859186488704	0.000430388090057883	0.00530371823730965	0.329436128345537	PIK3R1	Up
-1.15148917718608	5.03952825817215	-7.60532784188065	0.000431316664105658	0.00531007000359197	0.327008380035573	CORO7	Down
-0.675378407633532	9.30017430418697	-7.60318630169628	0.000431927178965132	0.00531249763754913	0.325415016117481	KCTD5	NoSignifi
1.04059708401243	4.27391487017395	7.60105099182034	0.000432536924358271	0.00531491117473887	0.323825887306973	EGFL7	Up
-0.805950195003811	9.60026258360256	-7.59599773333099	0.000433983915698141	0.00532759815517498	0.32006358488695	TXLNA	NoSignifi
0.784094394071956	5.95368427260186	7.59006900712032	0.000435688820276111	0.00534094078866535	0.31564661185301	TAF1B	NoSignifi
1.02963214692964	7.32143339872344	7.58816605185612	0.000436237706938171	0.00534094078866535	0.314228232212204	UVSSA	Up
-0.659637912335078	7.7577718689696	-7.58788991686063	0.000436317422243727	0.00534094078866535	0.314022386808456	AGPAT1	NoSignifi
-0.713277861914223	9.80599643561261	-7.58492880082171	0.000437173316124386	0.00534632600584847	0.311814595181586	EIF2S3	NoSignifi
-0.878926427744613	6.8377854344014	-7.57437350278123	0.000440240283552253	0.00537871517537748	0.303938344381476	RELL1	NoSignifi
0.690679658553173	7.83696534797245	7.56845381459394	0.00044197133199749	0.00538773411581446	0.299516838599719	SBK1	NoSignifi
0.49876839383771	8.29222645190296	7.56759793964148	0.000442222267035299	0.00538773411581446	0.298877316676062	DGLUCY	NoSignifi
-0.525973417556568	8.64276761067821	-7.56755106756347	0.000442236014330059	0.00538773411581446	0.29884229132612	DNASE2	NoSignifi
0.986674484268373	7.00541199095464	7.56537554551498	0.00044287463203201	0.00539040496733658	0.297216410263425	DUSP2	NoSignifi
0.6325697693927	7.66019956242646	7.55477600684345	0.00044600156548996	0.00541296822272988	0.289288840678802	STRBP	NoSignifi
-0.613964779337603	8.00350797610758	-7.55472367104137	0.000446017068833921	0.00541296822272988	0.289249673224706	PALLD	NoSignifi
0.843565687674688	6.97695401570191	7.55438790878701	0.00044611654609888	0.00541296822272988	0.28899838722418	TMEM131L	NoSignifi
0.534121787471079	8.72126811103676	7.55338780991268	0.000446413002107965	0.00541296822272988	0.288249849562983	SNORA67	NoSignifi
-0.677773947732319	7.70700928228087	-7.54598450420369	0.00044861471967659	0.00543453816399925	0.282705990329114	PPP4R3B	NoSignifi
0.474719619798437	7.80592094232041	7.53496537261514	0.000451915334826331	0.00545579059195359	0.274445474916252	SNRK	NoSignifi
-1.08239021712492	5.80523823593061	-7.53374776883693	0.000452281789279428	0.00545579059195359	0.273532034517401	WASF2	Down
-0.656389711950226	9.9307958906651	-7.53341082585626	0.000452383258244033	0.00545579059195359	0.273279238280957	KRT18P55	NoSignifi
0.694195939201611	8.68525967419215	7.53319844309202	0.000452447230101285	0.00545579059195359	0.273119889926998	PIGA	NoSignifi
-1.35954932888103	5.40184097962047	-7.53305161378522	0.00045249146277309	0.00545579059195359	0.273009723238333	GNG7	Down
0.619357347907791	6.6846178465439	7.52652998908636	0.000454461227959599	0.00547440502620874	0.268114586563335	GGCX	NoSignifi
-1.08401816863735	6.16300752548478	-7.50892273676921	0.000459829536474188	0.00553388486170669	0.254879663656736	DNPEP	Down
-0.784188405504231	9.66244382557423	-7.49815086161359	0.000463150353217083	0.00556863563133692	0.246769086961987	SRP19	NoSignifi
0.558158320969126	8.10772466411891	7.49464706964381	0.000464236561499131	0.00557458172054329	0.244128706511639	DDX10	NoSignifi
0.566616982125202	8.32753549239488	7.49328636137551	0.000464659196638678	0.00557458172054329	0.243103010684218	NUP155	NoSignifi
-0.671221652209595	5.9673578909315	-7.49236363186677	0.000464946051849561	0.00557458172054329	0.242407367022429	ACOX2	NoSignifi
0.48157764855736	7.76533520397684	7.48636400511684	0.000466816255257514	0.00558745552469651	0.237882403015194	ZNF529	NoSignifi
-1.0029897678747	4.49845715298371	-7.486130481451	0.000466889226913876	0.00558745552469651	0.237706212507099	TAF8	Down
0.577588751856919	9.15895350425203	7.48293986552082	0.000467887570316154	0.00559419436397537	0.235298445552108	C18orf25	NoSignifi
-0.642558462305488	6.74537901110214	-7.47746769772732	0.000469605628843797	0.0056095177951016	0.231166802532206	TEX10	NoSignifi
-0.899397591440008	5.38720622620082	-7.47463337868997	0.000470498399611405	0.00561496372349619	0.229025754372196	HDAC11	NoSignifi
0.465101261898006	6.28359336149605	7.46978940034331	0.000472028783168051	0.00562661149137735	0.225364936934731	DEPDC1B	NoSignifi
0.49927266475974	6.49959158638269	7.46797735593718	0.000472602767227013	0.00562661149137735	0.223994949660184	ESCO1	NoSignifi
1.05781157414262	6.5230559542943	7.46739405352688	0.000472787707981603	0.00562661149137735	0.223553883933219	TNFRSF10D	Up
0.814936637932482	6.1034950292776	7.46290158739899	0.00047421491980173	0.0056285447067404	0.220155867865399	RIN2	NoSignifi
0.568004695087456	10.6953715445571	7.46289469800261	0.000474217112359681	0.0056285447067404	0.220150655462435	ZNHIT3	NoSignifi
0.59210852160617	7.7036711659104	7.46274768940376	0.000474263900832479	0.0056285447067404	0.220039430178303	KBTBD11	NoSignifi
0.492205875244569	5.06523094478794	7.45919883340136	0.000475395035910573	0.00563676420346734	0.21735380974567	ZNF707	NoSignifi
-0.620246428423144	9.69968878078536	-7.45624864845124	0.000476337756691136	0.00564273657765085	0.215120374350807	TMED7	NoSignifi
-0.686059940439871	7.45523634717165	-7.44813477409957	0.000478941808857687	0.00566836010059655	0.208973726007168	TP53TG1	NoSignifi
0.500784580317926	7.42043045604695	7.4445752275524	0.000480089453427808	0.0056747759665304	0.206275324814557	MLLT10	NoSignifi
-0.799800844131187	9.55861351130363	-7.44371607240866	0.000480366937803243	0.0056747759665304	0.205623849905466	TMEM251	NoSignifi
0.632298246747846	9.54988398286003	7.43476481739857	0.000483269138060919	0.00570381839439577	0.198832379666649	GLB1	NoSignifi
0.527393601972881	6.90167316008191	7.43138667905303	0.000484369731681886	0.00570672765617665	0.196267445127634	MT1F	NoSignifi
-0.715452854211784	3.20687637015388	-7.43128277084157	0.000484403631283648	0.00570672765617665	0.196188533893237	ACTRT3	NoSignifi
0.699524333808218	8.26950184247655	7.42499196449945	0.000486461156319603	0.00572571908624163	0.191409272040949	PTGFRN	NoSignifi
-0.570491056290084	9.55035703771133	-7.41724833870485	0.000489007897774342	0.00575042864601428	0.185521346920273	SF3B2	NoSignifi
0.65427006666899	7.81049970996114	7.41168807438473	0.000490846186436496	0.00576272869358842	0.181290201152367	C12orf76	NoSignifi
0.917891137515957	6.3277440722408	7.41137301939199	0.000490950588927046	0.00576272869358842	0.181050372451749	FAM49B	NoSignifi
0.444208832791613	8.21133259074487	7.40798145977201	0.000492076124736471	0.00576709159730853	0.178468050927714	ANAPC4	NoSignifi
0.564606277634382	8.60734229581931	7.40754955423578	0.000492219674958955	0.00576709159730853	0.178139124526793	PRKCZ	NoSignifi
-0.787800802420008	4.96794643519973	-7.39965079931334	0.000494853597414824	0.00578080191070413	0.172120675217381	MOSPD2	NoSignifi
-0.615414973531535	11.0531791385499	-7.39864364322997	0.000495190627095394	0.00578080191070413	0.171352865358524	ACACA	NoSignifi
-0.543503785373344	7.58441195847005	-7.39799247344814	0.00049540867412213	0.00578080191070413	0.170856394049506	SKA2	NoSignifi
-0.715656135112808	9.40239746240917	-7.39789850452963	0.000495440149288078	0.00578080191070413	0.170784746148179	FLOT2	NoSignifi
-0.99995795915837	5.98936216176072	-7.39730601074462	0.000495638660670346	0.00578080191070413	0.170332972545779	MYRIP	NoSignifi
0.577285948724535	10.3365695766242	7.39388530780427	0.000496786565680184	0.00578893719735938	0.167724077992733	NINJ1	NoSignifi
-0.64971506508264	8.85756401552764	-7.38915041094724	0.000498380614287818	0.00579461268957451	0.16411111674096	DCAF12	NoSignifi
2.19809363641796	1.9825584223139	7.38875928815666	0.000498512556672588	0.00579461268957451	0.163812579216189	TRAF5	Up
-0.541039670798701	9.86900714157797	-7.38842271776944	0.000498626128893597	0.00579461268957451	0.163555669461501	SINHCAF	NoSignifi
-1.21484735373203	4.57463324348543	-7.3853111755724	0.000499677520378243	0.00580158551889933	0.161180088190098	HHLA3	Down
1.85025842368641	3.12628854126121	7.38304645627589	0.000500444399657304	0.00580524536894885	0.15945047835169	TRIM7	Up
0.5605087213944	9.06031816461189	7.38005370330324	0.000501459916935332	0.00581178026363374	0.157164136587706	SLC31A1	NoSignifi
-0.468225620687822	6.78283332096139	-7.37823889110933	0.000502076902105701	0.00581368866915728	0.155777295133751	MRM2	NoSignifi
-0.632956659752547	4.23570500301855	-7.37147151225014	0.000504385457710937	0.00583516317548035	0.150603150590932	PKNOX2	NoSignifi
-1.40948297680789	4.10982531200632	-7.36354407444221	0.00050710554142929	0.00585630026073705	0.144536726564435	PALMD	Down
0.575129759865728	8.45273637285899	7.36349103207129	0.000507123799128634	0.00585630026073705	0.144496116818416	EDRF1	NoSignifi
-0.796807610516328	3.57150056493701	-7.35557583254743	0.00050985691985111	0.00587020558919104	0.138433272389759	ZNF815P	NoSignifi
0.927247894894674	6.76766441099304	7.3532942534681	0.000510647943788013	0.00587020558919104	0.136684572540492	PRKAB1	NoSignifi
-0.465456780477057	7.1485298424238	-7.35190808364398	0.000511129229591473	0.00587020558919104	0.135621919220491	ANKRD54	NoSignifi
-0.898365247927005	4.49810333235832	-7.35185108364384	0.000511149031651508	0.00587020558919104	0.13557821860369	SEPHS1P1	NoSignifi
-1.1843564002165	7.2817990837795	-7.34978927552444	0.000511865916370007	0.00587020558919104	0.133997276059878	PTP4A1	Down
0.736405415782595	7.68652519088378	7.3495838706696	0.000511937399388139	0.00587020558919104	0.133839755394156	MAP3K1	NoSignifi
1.41745756479045	4.99007766042013	7.34802564079109	0.000512480059678776	0.00587020558919104	0.132644655363866	MATN2	Up
0.606997150533754	6.8250360332444	7.34607091609001	0.00051316175194852	0.00587020558919104	0.131145144019095	SLC38A6	NoSignifi
-0.890986977904077	5.96034781042588	-7.34589108968155	0.000513224517971154	0.00587020558919104	0.1310071776673	CDC14B	NoSignifi
-0.712948316303673	9.85474526696253	-7.34569117023008	0.00051329430773652	0.00587020558919104	0.130853792047451	HIST1H1C	NoSignifi
1.05701592948726	5.61804155515558	7.3455264135823	0.000513351830876117	0.00587020558919104	0.130727381872251	PTPN14	Up
0.669905978418079	8.75616733586869	7.34371853831143	0.000513983527661717	0.0058708130983311	0.129340118566669	RNF167	NoSignifi
-0.443677340763915	9.17052560936895	-7.34251607060603	0.000514404189710898	0.0058708130983311	0.128417244971811	PTBP3	NoSignifi
-0.764808009944281	6.33863990294985	-7.34145632739123	0.000514775255723889	0.0058708130983311	0.127603799702162	MNAT1	NoSignifi
0.70072629355911	8.58116580839967	7.33995157628869	0.000515302677552603	0.0058716181866876	0.126448594505851	FAM69B	NoSignifi
-1.22039971010428	5.48410190552985	-7.338207446863	0.000515914792963814	0.00587338603539761	0.125109356487048	FBXO9	Down
-0.912757337334713	7.17748308593823	-7.33580073633651	0.000516760842129376	0.00587598012248903	0.123260892410906	TRIM37	NoSignifi
-0.918465578656471	5.12208466957268	-7.33495938254519	0.000517056992027939	0.00587598012248903	0.122614568225878	IGFLR1	NoSignifi
-1.1124900536513	4.88930026040619	-7.32963922966523	0.000518934243146383	0.00588446344327487	0.118526140016429	IYD	Down
-0.584192152719635	7.49417169837895	-7.32755957643103	0.000519670227109552	0.00588446344327487	0.116927259607769	ADAT1	NoSignifi
-0.61265101440923	11.1805132820347	-7.32727643851567	0.000519770523211611	0.00588446344327487	0.116709546460573	GNB1	NoSignifi
0.770039389313244	6.48760920731494	7.325524561147	0.000520391594958943	0.00588446344327487	0.115362311439669	REPS2	NoSignifi
0.564552142323266	6.60795637014603	7.32436456032793	0.000520803313189114	0.00588446344327487	0.114470087546824	ASTN2	NoSignifi
-0.434991950593455	12.3394621391577	-7.32408221605274	0.000520903583030057	0.00588446344327487	0.114252901393364	PRDX1	NoSignifi
-0.59016166480994	6.70396110980507	-7.32378747878844	0.00052100827810214	0.00588446344327487	0.114026174395476	TKFC	NoSignifi
-0.775673587881525	8.73905689849796	-7.3211301268867	0.000521953320305467	0.00588996139234958	0.111981640969393	ACAD8	NoSignifi
0.656801908279319	6.18217800380151	7.3196603568463	0.000522476879494871	0.00589069765977857	0.110850538034271	SLF2	NoSignifi
0.728231005139864	4.14168481378347	7.31733708392706	0.000523305724486832	0.00589487158354886	0.109062190710314	TPM2	NoSignifi
0.599208621036802	4.4571347570524	7.3136149290119	0.000524636836216117	0.00590027725159587	0.106196008874978	ZNF503	NoSignifi
-1.02842577181402	5.54017105941643	-7.3134281979769	0.000524703718865174	0.00590027725159587	0.106052186072761	RLN2	Down
-0.751157248991986	7.82640305506254	-7.30554427779813	0.000527536665673942	0.00592694822019858	0.0999769378419311	LOC407835	NoSignifi
-1.1362317547476	3.49741673050428	-7.29860066633916	0.000530046541753759	0.00594994602721491	0.0946215100055188	LIG4	Down
0.510606028291547	6.87102050542615	7.29539762241339	0.000531209033163917	0.00595779206217786	0.0921495778466355	ZNF558	NoSignifi
-1.12611561825788	4.28586160301376	-7.28909960304097	0.000533503493838754	0.00597830898544857	0.0872863368652412	TEX19	Down
-1.12219016464364	5.90776711801495	-7.28401919176237	0.000535362803640781	0.00599391821881094	0.0833606294467586	SDC4	Down
-0.951546546024291	7.12838734745574	-7.28047469421829	0.000536664490090975	0.00599805602876349	0.0806203229907352	IFT20	NoSignifi
0.712182940770599	9.85291140581236	7.28047136390296	0.000536665714858633	0.00599805602876349	0.0806177477220755	KCNMA1	NoSignifi
0.560510341774916	6.6275948410787	7.27315037924682	0.000539366016814259	0.00602299862216652	0.0749540744773025	ZNF165	NoSignifi
0.609088951237876	7.64118834686964	7.27129151717912	0.000540054172242962	0.00602544815611006	0.0735152232266607	FAM131A	NoSignifi
0.442299525104227	9.2765339229426	7.26576404806282	0.000542106524034516	0.00604224546908529	0.0692347845409857	NPIPB9	NoSignifi
-0.523615247623903	9.00007442792512	-7.26470737401916	0.000542499904405541	0.00604224546908529	0.0684161779246422	SNHG8	NoSignifi
-0.746945302246142	8.2421335104439	-7.26141395796811	0.000543728124293618	0.00604806517576709	0.0658640957818379	SDSL	NoSignifi
-0.477809100541285	7.18080551937348	-7.26078370168449	0.00054396353716539	0.00604806517576709	0.0653755920091488	ARHGEF35	NoSignifi
-0.616373564806907	8.86469624872908	-7.25593196389641	0.0005457797470884	0.00606301390607364	0.0616138278300689	ANKRD13A	NoSignifi
-0.585879989226508	8.04427220406907	-7.25456125153582	0.000546294145429732	0.00606348760898821	0.0605506559604789	PREB	NoSignifi
-0.611710890421111	9.51358270639676	-7.25233783527896	0.000547129749997595	0.00606752258560749	0.0588257237185603	COPRS	NoSignifi
0.606145741949591	7.12392674435851	7.25045817743609	0.000547837328247292	0.00606770242580383	0.0573671193220049	CDK5R1	NoSignifi
1.13199788944313	4.72837546561382	7.24931483134985	0.000548268252299394	0.00606770242580383	0.0564797271287034	PITPNC1	Up
-0.797695373165826	7.23055769061398	-7.24853546488876	0.000548562220398666	0.00606770242580383	0.0558747625178695	GNPNAT1	NoSignifi
2.41158999552497	2.59625065630123	7.24617250744693	0.000549454627072364	0.0060723476541368	0.0540402255146555	DNAH2	Up
-0.71376679071873	6.97833556822611	-7.24013044217304	0.000551744228720581	0.00608424333973576	0.0493469481357431	MORN2	NoSignifi
0.913913177189836	5.25802549914347	7.2396250852038	0.000551936235118536	0.00608424333973576	0.0489542483667051	STXBP5L	NoSignifi
-0.724471213314271	9.90480026927207	-7.23953672680595	0.00055196981421254	0.00608424333973576	0.0488855848914573	NUP93	NoSignifi
2.05142900769162	2.39270705308742	7.23810562909349	0.000552514010876894	0.00608424333973576	0.0477733742049606	KL	Up
-0.702774269386456	5.43061895432327	-7.23709718900579	0.000552897862040875	0.00608424333973576	0.0469895262579039	ERC1	NoSignifi
-0.594310831335785	8.71642720747428	-7.23459646417654	0.000553851079280818	0.00608951918049303	0.0450453321286286	SASH1	NoSignifi
0.464119352701603	7.80997429411749	7.23171887157005	0.000554950326306912	0.00609320229259756	0.0428074147535709	CCDC84	NoSignifi
0.658871942165616	5.27119093873722	7.230752694684	0.000555319979527423	0.00609320229259756	0.0420558400106845	ANKRD23	NoSignifi
0.483410717790853	6.72282222326973	7.22939570124566	0.000555839642546029	0.00609320229259756	0.0410001067376085	LPGAT1	NoSignifi
-1.16962584090207	8.14786885638648	-7.22876245968069	0.000556082337914645	0.00609320229259756	0.0405073891389964	ILF3	Down
0.971430031343799	5.57634025907972	7.22206888780302	0.000558655292784037	0.0061161809865019	0.0352968962507028	ARRDC4	NoSignifi
0.878146248216837	7.57980363383041	7.21806334169247	0.000560201643392014	0.00612789082767452	0.0321768334017571	PCSK7	NoSignifi
-0.552705440117234	7.58983201276455	-7.21457777888976	0.000561551323145879	0.00613743125543706	0.02946057463598	SPATA5L1	NoSignifi
0.556813636424318	8.87060448020858	7.21248518733499	0.000562363441336756	0.00613914750003108	0.0278292922829673	VPS4B	NoSignifi
-0.806033907929315	5.7194457604658	-7.21171255845195	0.000562663639231044	0.00613914750003108	0.0272268841325944	PHF10	NoSignifi
1.21892317766037	4.2391671921127	7.20646450785882	0.000564707682835623	0.0061463320421919	0.0231335609904111	CDKN2C	Up
0.482573716622268	8.31295858302335	7.20645415251878	0.00056471172466453	0.0061463320421919	0.0231254815648256	NCOA7	NoSignifi
0.898111138183667	7.40926822075395	7.20633887445436	0.000564756721530276	0.0061463320421919	0.0230355388282932	PES1	NoSignifi
-0.852405369412989	7.0752934876435	-7.20145550715816	0.000566666714686026	0.00616190125538028	0.0192242651490924	RACGAP1	NoSignifi
-0.66827762249958	6.29103778610946	-7.19813006182151	0.000567971689143902	0.0061708707697097	0.0166275982289212	MED30	NoSignifi
-0.764337997137731	6.37167000020062	-7.19444077320873	0.000569423552957824	0.00617975339249072	0.0137456018744704	TBC1D4	NoSignifi
-0.547670415432812	7.5293393206414	-7.19361058714899	0.000569750857395278	0.00617975339249072	0.0130969001817638	HLA-DMB	NoSignifi
0.516014414858095	9.25675459533435	7.19122870086265	0.00057069114679691	0.00618340188928817	0.0112353486300938	KPNA4	NoSignifi
1.02222857244916	9.26150095543515	7.19032237993429	0.000571049408121455	0.00618340188928817	0.010526876928445	APH1A	Up
0.753731799870175	7.02721809247093	7.18455050171641	0.000573337158599053	0.00620262234824721	0.00601317067616236	ITSN1	NoSignifi
0.620578222040509	12.0269034441387	7.18341215363506	0.000573789618926782	0.00620262234824721	0.00512259062627063	TMCO1	NoSignifi
0.672516270372774	5.57989421144599	7.17878192009211	0.00057563430595479	0.00621733423061925	0.00149888798925524	RPL36A	NoSignifi
0.421697247775368	11.340973301755	7.16844795582399	0.000579776401440026	0.00625681451528854	-0.00659599302888125	NPC2	NoSignifi
0.655613583375565	10.4639221059604	7.15995105699595	0.000583208254092728	0.00628857020960892	-0.013259453205718	RAB40C	NoSignifi
-0.595713831159287	8.20513815293815	-7.15779360297061	0.000584083411686086	0.00629272765331204	-0.0149524711835722	AASDHPPT	NoSignifi
0.484520487253682	5.02488696221605	7.15611165136784	0.000584766748816549	0.0062948132517078	-0.016272655858848	WNT10B	NoSignifi
0.560190059261167	7.38447604961171	7.14777113856105	0.00058816912789253	0.00632346835818451	-0.0228232114455658	ZNF248	NoSignifi
0.800316126448622	9.61473964067771	7.147176266576	0.000588412678471071	0.00632346835818451	-0.0232906714457926	INTS1	NoSignifi
0.447764191342211	11.6573601793984	7.14336404594704	0.000589976264538976	0.00633411200916376	-0.0262871777146865	PRDX5	NoSignifi
0.518817602515205	9.75676789328031	7.14234294216296	0.000590395894848539	0.00633411200916376	-0.0270900279193151	GAR1	NoSignifi
0.468665025488417	10.4529624714733	7.13975361065473	0.000591461563807594	0.00633411200916376	-0.0291263549835694	DDX39A	NoSignifi
0.587644734074407	4.72076238620504	7.1386930185136	0.000591898711019908	0.00633411200916376	-0.0299606210344425	LOC650293	NoSignifi
0.501154232424449	8.81653679946188	7.13716339215079	0.000592529846076257	0.00633411200916376	-0.031164020649241	TYW1B	NoSignifi
0.46321631300657	5.62298002855887	7.13659397467227	0.000592764992620786	0.00633411200916376	-0.0316120543550857	ZNF576	NoSignifi
-0.566156604865858	8.59100573078608	-7.13638146783958	0.000592852777330118	0.00633411200916376	-0.0317792686588909	NANS	NoSignifi
0.600666206205577	8.39754519564941	7.13283072207978	0.000594321807835479	0.00634453338547293	-0.0345738671461708	TRIB1	NoSignifi
0.679895478499257	6.16937199734576	7.13106693957745	0.000595053107927069	0.00634706854455321	-0.0359624926506088	ATP2B1-AS1	NoSignifi
-0.463654611275039	9.94392569179579	-7.12055479584994	0.000599433515780898	0.00638849003178432	-0.0442448800355022	CNOT11	NoSignifi
-0.458045146943741	10.721954353386	-7.11319578909979	0.000602522425282428	0.00641537898175939	-0.0500492552168614	EMC3	NoSignifi
1.51074551100353	4.0789101260065	7.11130283161813	0.000603319988581538	0.00641537898175939	-0.0515431554774706	MID1	Up
-0.89428795725517	6.45875079581401	-7.11098525013109	0.000603453916513429	0.00641537898175939	-0.0517938208514082	SRD5A1	NoSignifi
-0.756247967652998	7.56210962900264	-7.10742084014768	0.000604959454983344	0.00642606931809994	-0.0546078554859148	ODF2	NoSignifi
0.445211971296895	10.0473316249121	7.10386078609718	0.000606467533448651	0.0064367689574034	-0.0574196704303773	PPIL3	NoSignifi
-0.750427425399762	5.753503670812	-7.10013493856806	0.000608050547367601	0.00644824561494701	-0.0603637388014056	SARM1	NoSignifi
0.570368024385508	8.53505099275692	7.09765848056326	0.000609105398157523	0.00645410691056772	-0.0623213111783683	ELMOD2	NoSignifi
-0.835020110169025	8.43918079041975	-7.09547369981572	0.000610037783066423	0.00645695368087199	-0.0640488110793891	FAM216A	NoSignifi
0.495234150625443	7.52656748019397	7.0946755955063	0.000610378800455883	0.00645695368087199	-0.0646799845639734	BCL9	NoSignifi
0.653270032360147	5.81434088819336	7.09321970359502	0.000611001453670091	0.00645822506909678	-0.0658315214795886	RNPC3	NoSignifi
0.478200020984491	9.31994577293404	7.08850511821389	0.000613022874573032	0.0064742670557824	-0.0695619226553914	BAZ1A	NoSignifi
0.603874761932671	11.0443860503601	7.08458471773909	0.000614709729728037	0.00648675218078363	-0.0726655604616342	CKS2	NoSignifi
0.597287081918436	8.42636053916392	7.08135548097196	0.000616103265269099	0.00649402569406414	-0.0752231437593798	MMD	NoSignifi
1.36097016258992	3.2119216389551	7.08064697905852	0.000616409503365615	0.00649402569406414	-0.0757844181147753	TRAIP	Up
1.09472262181452	6.45388785338018	7.07763667416888	0.000617712640656064	0.00650242470954331	-0.0781697189061141	CTSO	Up
-0.698991733655755	9.88795863874114	-7.07037064307833	0.000620871322582339	0.00652614163200274	-0.0839307758523891	MFSD3	NoSignifi
-0.420624373645699	10.4793392466775	-7.07011869163225	0.000620981188511581	0.00652614163200274	-0.0841306335895462	FAF2	NoSignifi
1.78736088711486	2.27502923342967	7.06585482900563	0.000622843935033951	0.00653688463724742	-0.0875138284180021	USP2	Up
0.643042358776036	9.98592034091843	7.06545122883645	0.000623020592906566	0.00653688463724742	-0.0878341593373158	PITX1	NoSignifi
-0.80318497068129	5.96180710118145	-7.06382674425938	0.00062373223001486	0.00653901333799428	-0.0891236460748566	GLB1L2	NoSignifi
-1.08510163309658	5.53777472566935	-7.06011431735443	0.000625362096497403	0.00655075715263335	-0.0920714643359757	ABAT	Down
-0.529952737008046	8.08501733251972	-7.05716421413149	0.00062666082640396	0.00655577136510339	-0.0944149197027597	COPS6	NoSignifi
0.663231630223145	7.94044371490513	7.05671040032006	0.000626860889108541	0.00655577136510339	-0.0947754879368263	RPL10L	NoSignifi
-0.482725001698281	7.04765359554121	-7.04743069883899	0.000630968220577023	0.00659336141388331	-0.10215286555967	SNRNP35	NoSignifi
0.519132591937803	6.95872448327985	7.0441696935382	0.000632419043649731	0.00659747594305819	-0.104747357302358	MAP4K5	NoSignifi
1.16421698108551	2.83150610707257	7.04339103254469	0.000632766046118462	0.00659747594305819	-0.105367021548604	ARHGAP20	Up
-1.18610213273158	4.77730531462759	-7.04308636648733	0.000632901877988855	0.00659747594305819	-0.105609493133556	TUBA3E	Down
-0.75099959302205	7.24991663511708	-7.03851337426474	0.000634944789742184	0.00661340792751726	-0.109250041067115	FBXO46	NoSignifi
0.542597349529344	7.12136362254062	7.0361192700504	0.000636017387449004	0.00661653866042081	-0.11115679367813	ANKRD12	NoSignifi
-0.433145753857656	9.8943048650519	-7.03554510198511	0.000636274938479741	0.00661653866042081	-0.1116141652491	TAX1BP1	NoSignifi
0.552621506450275	9.43145550908739	7.0333435533138	0.000637263602659229	0.00662146247775188	-0.113368175611373	CCND3	NoSignifi
0.800899947052755	8.65380808589189	7.03183076106076	0.000637944001965566	0.00662317791378306	-0.114573716168255	RFX7	NoSignifi
1.01362534115037	6.31672163900774	7.02741333466367	0.000639935659694347	0.00663849316711174	-0.118095230200156	SMA4	Up
-0.529186108878824	8.66315186856057	-7.02566453536524	0.000640726134960687	0.00663858242618494	-0.119489876014081	FAM43A	NoSignifi
0.506688197338682	10.3954573914639	7.02491741595846	0.000641064188072129	0.00663858242618494	-0.12008578551575	TM9SF2	NoSignifi
-0.472525001202732	10.2235142031335	-7.02396868418875	0.000641493765916261	0.00663858242618494	-0.120842581487905	COBLL1	NoSignifi
-0.683779328406545	10.3407276609258	-7.02074167082625	0.000642957448089053	0.0066483765730399	-0.123417403046354	HERPUD1	NoSignifi
-0.766387552019393	4.41681686538473	-7.01358387092845	0.000646217960019113	0.00667671980717497	-0.129132216522116	SMN2	NoSignifi
-1.48238545403744	4.03316036139367	-7.00982626417069	0.000647937344101044	0.00668557907653364	-0.132134309539608	RAB31	Down
-0.438466768277653	11.1690363523931	-7.00931745489403	0.000648170572375796	0.00668557907653364	-0.132540922611038	GABARAPL2	NoSignifi
0.941396690949118	6.48223784779656	7.00830295680264	0.000648635891110048	0.00668557907653364	-0.133351730713201	MAP3K20	NoSignifi
-0.470023422863521	7.01859675423461	-7.00573511512612	0.000649815423842469	0.00669236990596735	-0.135404454018785	AGTPBP1	NoSignifi
0.48294396643193	10.7205341143395	7.0020824663427	0.000651497576910501	0.00669829353774732	-0.13832548144158	WDR83OS	NoSignifi
0.568714210823066	8.56300466176893	7.00115018906315	0.000651927732091629	0.00669829353774732	-0.1390712341759	ST14	NoSignifi
-1.00825389496548	8.58685255428287	-7.00109320529423	0.000651954035300855	0.00669829353774732	-0.139116819732117	FAM174A	Down
0.533177396862552	6.88302774144989	6.99450594728904	0.000655003021280926	0.00671461258736378	-0.144388604515766	UCN	NoSignifi
-0.87147708849187	11.1835690728809	-6.99431377269855	0.000655092220984911	0.00671461258736378	-0.14454246584324	SMS	NoSignifi
1.46484177447631	6.61660759731311	6.99427625127842	0.000655109638571087	0.00671461258736378	-0.14457250715522	TGFBR3	Up
-0.599233612419098	11.2367526163699	-6.99262577858336	0.000655876329375025	0.00671552073989844	-0.145894085547707	AMD1	NoSignifi
-0.548899819286668	11.8848037045971	-6.99011992072769	0.000657042373574914	0.00671552073989844	-0.147901105661847	YWHAZ	NoSignifi
-0.884506994307308	7.84029551728069	-6.99010529416759	0.000657049186812681	0.00671552073989844	-0.14791282234355	HDGF	NoSignifi
-0.588102240326544	8.80689546063933	-6.98959232013347	0.000657288188811346	0.00671552073989844	-0.14832375614851	CDK2	NoSignifi
1.64055471493001	5.54390117731177	6.98716643992852	0.000658419816849629	0.00672103561543265	-0.150267433322556	ROR1	Up
-0.526743117545127	5.15750067699046	-6.98619461258295	0.000658873794090495	0.00672103561543265	-0.151046248533313	TTLL7	NoSignifi
0.506289990599161	11.2971015612291	6.98497327692458	0.000659444844255958	0.00672152623570328	-0.152025149565906	NCAM2	NoSignifi
-0.811844615513142	6.45185085034471	-6.98181164646801	0.000660925787783445	0.00672656960805372	-0.154559879313197	UHRF1BP1L	NoSignifi
0.56091276512678	8.00165423715605	6.98059488475922	0.000661496766903489	0.00672656960805372	-0.155535638799703	ANKIB1	NoSignifi
0.398218224822686	10.5044838970354	6.98004006831027	0.0006617573118572	0.00672656960805372	-0.155980611941655	MALSU1	NoSignifi
0.664153276866121	7.64097445327939	6.97835244887555	0.0006625505640746	0.00672656960805372	-0.157334300524738	ZNF256	NoSignifi
0.528471267059235	9.83615420296312	6.97834008907295	0.000662556377794757	0.00672656960805372	-0.15734421571611	ALG3	NoSignifi
-0.436501948417812	8.72575225716442	-6.9756261829443	0.000663834369614252	0.00673422506128806	-0.159521710260589	TMEM9B	NoSignifi
-0.619408292064614	6.29103071358359	-6.96750775775325	0.000667674586751077	0.00676696470069621	-0.166039838981499	NOSTRIN	NoSignifi
0.544914930027384	7.90912430727481	6.96658082205892	0.000668114697361198	0.00676696470069621	-0.166784471511441	GLT8D1	NoSignifi
-0.887285350040478	5.80906634044165	-6.96017395039366	0.000671165965289896	0.00679251665501656	-0.171933604656072	DHTKD1	NoSignifi
1.01923754696756	7.38236683067655	6.95366376267599	0.000674283108783028	0.00681869456899155	-0.177169927028161	SLC29A4	Up
0.623388859755183	5.02431857238491	6.95247614999151	0.000674853570181494	0.00681909822133863	-0.178125608582019	ARHGEF39	NoSignifi
-0.44663766083336	9.31685299354807	-6.94931684751847	0.000676373863011018	0.00682594697476053	-0.180668604544342	TCEAL3	NoSignifi
0.467968779467978	8.82541350323043	6.94886107692035	0.000676593514809376	0.00682594697476053	-0.181035546453827	GLA	NoSignifi
2.16276051600653	8.78870605174281	6.94016051639947	0.000680802623909965	0.00686111491892976	-0.188044333659665	RNA28SN5	Up
-0.726275683434606	9.03497996783248	-6.93945140391136	0.00068114701910483	0.00686111491892976	-0.188615894132293	YBX3P1	NoSignifi
-0.618621543674054	8.70342698185714	-6.93777027789199	0.00068196430546287	0.00686396806430248	-0.189971118515953	GALNT11	NoSignifi
-0.670281913942329	11.6132375534382	-6.93656359633001	0.000682551644194499	0.00686450413367128	-0.190944046738301	P4HB	NoSignifi
-1.12168515743053	6.19263345398864	-6.93377564054835	0.000683910909257682	0.0068727966510469	-0.193192484098472	TMPO	Down
-0.418154183686595	11.3485508969934	-6.93046067056856	0.000685531232382838	0.00688369760141923	-0.195866953798731	FTL	NoSignifi
1.00056795966844	4.28163529942357	6.92754694889043	0.000686959129495261	0.00689265081296065	-0.19821860393713	PLAC8L1	Up
0.554622592723366	10.8393869296554	6.92191711023192	0.000689727928529164	0.00691503359234426	-0.202764810099128	POLE3	NoSignifi
0.509575905750929	8.67242317985454	6.91845248730693	0.000691438329858742	0.00692216446369032	-0.205564129601609	SNORA25	NoSignifi
-0.524565481192636	9.62445352704283	-6.91829476147338	0.000691516313030294	0.00692216446369032	-0.205691596159552	RUSC1	NoSignifi
-0.575017838167544	9.77692805906156	-6.91618364417375	0.000692561085110306	0.00692722772523172	-0.207397939868109	TUBG1	NoSignifi
-0.818959261820887	6.22916474226686	-6.91337871102701	0.000693952070691512	0.00693371027928559	-0.20966575815075	WDR34	NoSignifi
0.680674417960159	6.46834267771063	6.9127020608641	0.000694288114015448	0.00693371027928559	-0.210212954419334	STEAP3	NoSignifi
-0.530790173513389	5.01067094094346	-6.90899869424329	0.000696130675902096	0.00694671395758513	-0.213208617160056	MORC4	NoSignifi
0.488903063203411	8.08601579584472	6.90620274263475	0.000697525545625815	0.006955233388618	-0.215471176077079	LRPPRC	NoSignifi
0.828824557380881	7.01497656178815	6.90126652415179	0.000699996140172437	0.00697445766638475	-0.219467601626863	PIP5K1C	NoSignifi
0.527532989845154	8.42987487174412	6.89976015412275	0.000700752115857828	0.00697497672453424	-0.220687662805085	CALU	NoSignifi
0.422641010660228	10.4239738381331	6.89802195816216	0.000701625618018927	0.00697497672453424	-0.222095769666263	SNRPB2	NoSignifi
-0.579158736548223	8.30590310446721	-6.89792127236155	0.000701676254946143	0.00697497672453424	-0.222177344158732	FADS1	NoSignifi
0.43334413306171	8.76159562514322	6.89269934130691	0.000704308324397772	0.0069957302113482	-0.226409483337316	MTMR14	NoSignifi
-0.474505075459457	11.2174530759891	-6.8854635466405	0.000707974527840348	0.00702657304013034	-0.232278279277656	UBE2E1	NoSignifi
0.539106599134192	7.89554663038735	6.88440939054713	0.000708510499491082	0.00702657304013034	-0.233133720118808	IL17RB	NoSignifi
-0.474381781077821	9.03678714432738	-6.88334226698731	0.000709053546491018	0.00702657304013034	-0.233999797426129	PWP1	NoSignifi
-1.02017759267477	7.83441874496017	-6.87844671409882	0.000711551069632115	0.00703312110964419	-0.2379744909767	SLC7A8	Down
-0.538094911657549	6.17447630563125	-6.87744423592649	0.00071206376064915	0.00703312110964419	-0.23878869839954	FBXO4	NoSignifi
-0.856446774516017	4.46061984966971	-6.87639505995295	0.000712600795626608	0.00703312110964419	-0.239640941550328	IL1R1	NoSignifi
-0.527510816132831	7.6265964836848	-6.87631681259082	0.000712640866532743	0.00703312110964419	-0.239704506124395	SOWAHC	NoSignifi
-0.836087977671139	4.96704405669455	-6.87529642773251	0.000713163651977458	0.00703312110964419	-0.240533476332553	RABGGTA	NoSignifi
0.838023449169749	4.09812082697483	6.87460298916646	0.000713519184633852	0.00703312110964419	-0.241096891975755	ASB16-AS1	NoSignifi
0.475408011033419	9.30944257735934	6.87333726050735	0.000714168669259749	0.00703312110964419	-0.242125415200306	CHURC1	NoSignifi
0.579501684810327	7.36707916648322	6.87250242562408	0.000714597426400952	0.00703312110964419	-0.242803884895103	RSBN1	NoSignifi
-0.429460310099271	8.45231821288701	-6.872421341666	0.000714639085753934	0.00703312110964419	-0.242869785498359	HOXB13	NoSignifi
-0.44678984424208	7.95161299046673	-6.86937190566694	0.000716207885275419	0.00704015189076659	-0.245348679785912	KIAA0556	NoSignifi
-1.02844845814218	4.96958982091536	-6.86890396611842	0.000716448974801423	0.00704015189076659	-0.245729151746162	SMCHD1	Down
0.462812267184997	9.13655710671293	6.86688088564708	0.000717492386495564	0.00704501882630059	-0.247374329929975	SDHA	NoSignifi
-0.599689738647179	8.52623844459916	-6.86465078719548	0.000718644623246834	0.00705094606304699	-0.249188333012203	LSM10	NoSignifi
-0.993880330986727	8.60382323331232	-6.85498109997739	0.000723665749263364	0.00709479471798781	-0.257059625412815	H1F0	NoSignifi
0.407687765640495	10.548175477988	6.84136880220549	0.000730803655963446	0.00715819763953038	-0.268156246153208	MAPK6	NoSignifi
-0.711800876379343	7.08142854310909	-6.84034336070905	0.000731344687051203	0.00715819763953038	-0.268992934464486	FAM234B	NoSignifi
-0.677309913694206	8.42032725896363	-6.83947425085084	0.000731803602142918	0.00715819763953038	-0.269702150334327	MPRIP	NoSignifi
-0.607942677941577	6.58275548793527	-6.83673364682097	0.000733252921316696	0.0071669199982384	-0.271939053365601	USP9Y	NoSignifi
0.427591584351654	9.11040620795288	6.83537045862762	0.00073397506557922	0.0071685269892779	-0.273051981386707	EPM2AIP1	NoSignifi
0.76959717533628	4.71437198290856	6.83406227142816	0.000734668853395789	0.00716985480083225	-0.274120182503363	PLGLB1	NoSignifi
0.528056770775797	10.0088705398622	6.83106848615294	0.000736259466548873	0.00717582834512871	-0.276565411501158	TPRG1L	NoSignifi
-0.575643357492356	4.8675580498885	-6.83065852297045	0.000736477594590458	0.00717582834512871	-0.276900327071161	ASB7	NoSignifi
0.545426629029621	6.92793048584087	6.82976017414962	0.000736955840315094	0.00717582834512871	-0.277634284202402	KLF11	NoSignifi
-0.830050389716679	5.68119898320729	-6.82850846959145	0.000737622802897686	0.0071768856060893	-0.278657071658346	GOLT1A	NoSignifi
0.602789908701232	8.77306696096044	6.82737415324059	0.000738227824112235	0.00717733904940587	-0.279584076437897	CCNL1	NoSignifi
0.951343735946714	5.02451607130941	6.82348539410648	0.000740306407084779	0.00719125965416852	-0.282763102200613	ZNF333	NoSignifi
-0.647354041847427	8.03445037539375	-6.82210081812969	0.00074104812494636	0.00719125965416852	-0.283895350732114	MID1IP1	NoSignifi
0.48977243905391	6.88948889847088	6.82134066135552	0.000741455709756924	0.00719125965416852	-0.284517057927727	WDR20	NoSignifi
1.02732737000932	7.56253804452508	6.82051700942026	0.000741897634904494	0.00719125965416852	-0.285190761881566	SLC27A3	Up
0.452697810166564	8.61138849838968	6.81651248706762	0.000744050618278063	0.00720669374282437	-0.288467231375766	SETDB2	NoSignifi
-0.482772917330314	7.25217649288866	-6.81407445814282	0.000745364963974685	0.00721007601686284	-0.290462805164353	GOLPH3L	NoSignifi
0.689751986541787	8.56810436248501	6.8135455641631	0.000745650448973497	0.00721007601686284	-0.290895794785609	LLPH	NoSignifi
0.498109687965127	7.4239446856471	6.8121543127925	0.000746402024129329	0.00721007601686284	-0.292034906192846	CCNG2	NoSignifi
-1.30268213027691	4.65513939877449	-6.81170733313679	0.000746643676841549	0.00721007601686284	-0.292400920346646	GCC2	Down
-0.673045057741228	5.18751831333722	-6.80764247890201	0.00074884547121773	0.00722590904021132	-0.295730402436163	FCAMR	NoSignifi
1.31221264633419	2.61600824526119	6.80459980911692	0.000750498539143953	0.00722732942734509	-0.298223722780254	IL15	Up
-1.20339231655262	6.37994121119026	-6.80359571787629	0.000751044990792001	0.00722732942734509	-0.299046733548535	PKN1	Down
0.582420392371146	5.64278707668863	6.80343818105679	0.000751130768389058	0.00722732942734509	-0.299175869071953	TTYH2	NoSignifi
0.449126668036446	7.32500701714891	6.80288577095321	0.000751431641766642	0.00722732942734509	-0.2996287086808	ZNF7	NoSignifi
0.496918184395558	6.87314467249737	6.80220209443085	0.000751804204805134	0.00722732942734509	-0.300189197281482	NEK1	NoSignifi
0.643333780203837	5.41849801594359	6.79881060615351	0.000753655552175526	0.00723971211667566	-0.302970295437201	FRMD6-AS1	NoSignifi
-0.535599024672932	8.67881028185709	-6.79199190867207	0.000757393861432882	0.00727018917176761	-0.308565330116489	CEBPA	NoSignifi
-0.735345010873008	6.89772536063514	-6.78783694061856	0.000759682400097847	0.00728567199023087	-0.31197698484896	C1orf21	NoSignifi
0.613636335925723	8.02683208370713	6.78700694714327	0.000760140522749522	0.00728567199023087	-0.312658705686157	SEPT3	NoSignifi
0.603029466077484	7.03946670334605	6.78270789978907	0.000762518584461184	0.00730301890169866	-0.316190883430536	ADH5	NoSignifi
-0.583405322745758	3.86404867301604	-6.7816453740757	0.000763107667750377	0.00730321880386865	-0.31706416538305	HCN4	NoSignifi
-0.513326481782467	8.095099162663	-6.77958471142814	0.000764251649404712	0.00730872503705265	-0.318758137472694	KIF3B	NoSignifi
0.403420880752169	11.211672248719	6.77706007548496	0.000765655933969521	0.00731671057197788	-0.320834111491247	IARS2	NoSignifi
-0.58404605091527	9.865113787952	-6.77545033780387	0.000766552893318522	0.00731983977549997	-0.32215811733712	NMRAL1	NoSignifi
0.465826924566815	5.55584785787028	6.77096975837036	0.000769055968861449	0.00733828980532754	-0.325844780546918	NOTCH2	NoSignifi
-0.913939423722943	4.78584541044786	-6.76147634261715	0.000774391023823972	0.00737805523572253	-0.333662846608158	PMEL	NoSignifi
-0.884188820701966	4.73392383568719	-6.76065796041334	0.000774852950649931	0.00737805523572253	-0.334337237450319	FRMPD1	NoSignifi
0.589871175652275	8.30388613389021	6.76049405403683	0.000774945504413399	0.00737805523572253	-0.334472313356216	WDR45B	NoSignifi
-1.12895433089555	2.89479545224677	-6.75347021947761	0.000778923824472138	0.00741044257286483	-0.340263274506682	CCDC57	Down
0.619184226413982	6.95646148660242	6.74890811695101	0.000781520569977945	0.007422789016499	-0.34402731875635	MIR22HG	NoSignifi
0.466419991270636	10.6638484418374	6.74882676328164	0.000781566967949727	0.007422789016499	-0.344094460469658	CNIH4	NoSignifi
-0.479863504556554	8.50427483231746	-6.74755054307015	0.000782295247858524	0.007422789016499	-0.345147822397052	FYCO1	NoSignifi
0.506779631425126	7.02023493100085	6.74713659995923	0.000782531635988185	0.007422789016499	-0.345489517206769	MED4	NoSignifi
-0.61379964038145	7.04816676540815	-6.74112220479606	0.000785975655792114	0.00744995951614752	-0.350456168012873	NOL3	NoSignifi
-0.613478749128184	9.45954537528212	-6.73864529704805	0.000787399141729311	0.00745005796367554	-0.352502665836679	XAB2	NoSignifi
0.534277324095605	7.3052980621884	6.73858127231889	0.000787435976756922	0.00745005796367554	-0.352555573426769	TUSC2	NoSignifi
-0.530875416486893	10.5485611807611	-6.73807911649075	0.00078772494924415	0.00745005796367554	-0.3529705504622	CALM1	NoSignifi
0.416595418876702	7.41607864580319	6.7309879006475	0.000791818917167277	0.007475606320963	-0.358833441913736	STIL	NoSignifi
0.810021340285224	10.1998526197998	6.73071747957263	0.000791975529596848	0.007475606320963	-0.359057123898064	PRSS8	NoSignifi
-0.636785138739562	6.97015272532327	-6.7303797889452	0.000792171151416136	0.007475606320963	-0.359336459279456	UBE2J1	NoSignifi
1.28281490290228	3.92256792659529	6.7247797884672	0.000795423420041752	0.00750079032853752	-0.363970457264507	GBP1	Up
-0.979341379581596	7.222233344831	-6.72362909085862	0.000796093628215959	0.00750160660077693	-0.364923060063221	RLN1	NoSignifi
0.749367245767837	5.73524484667322	6.71879306954834	0.000798917510187883	0.00752270092193762	-0.368928046710069	ELMO1	NoSignifi
1.00164243999076	7.13732237501989	6.71638176253238	0.000800329898836927	0.00753048330142827	-0.37092589166433	AGPAT2	Up
-0.637191697801068	6.65247774613712	-6.715217679563	0.000801012785539225	0.00753139526886295	-0.371890586867845	GGA2	NoSignifi
-1.87653354677011	4.83645716833228	-6.71280606535508	0.000802429674756284	0.0075384114854371	-0.373889578392394	C22orf39	Down
1.31907766402949	4.44903807571568	6.71195223182325	0.000802932025485364	0.0075384114854371	-0.374597466889909	RNF122	Up
-0.56960893468898	4.50819979032969	-6.70573945010414	0.000806598359055135	0.00756730562696033	-0.379750576498872	EFCAB12	NoSignifi
0.533669273904375	9.94651361573588	6.70290919138346	0.000808275040776742	0.00757281038277278	-0.382099423256727	COL4A5	NoSignifi
0.387320223635219	7.56637477996689	6.7027600901663	0.000808363482857251	0.00757281038277278	-0.382223186179258	ZSCAN16	NoSignifi
-0.614741478793947	3.06366523324047	-6.7017566428268	0.000808958989298837	0.00757285978990162	-0.383056167422358	APBA2	NoSignifi
0.606603741590945	9.87353703941443	6.70076644010818	0.000809547136958284	0.00757285978990162	-0.383878256429181	CD99	NoSignifi
0.527964162156748	7.75767249202481	6.69813746443631	0.000811111081679571	0.00758197144205639	-0.386061385924608	GRN	NoSignifi
1.03551993884722	2.92992417555071	6.68849009741351	0.000816880434169364	0.0076207629322033	-0.394078811750601	GPATCH1	Up
0.853854321514828	5.43475865358499	6.68847571620013	0.000816889070109989	0.0076207629322033	-0.394090770450084	SESN2	NoSignifi
0.527065692637699	8.38652948833296	6.68822489723999	0.000817039704394005	0.0076207629322033	-0.39429934244078	TSC1	NoSignifi
0.786387185306333	4.71209212310111	6.68498627110451	0.000818987636404417	0.00762955599468562	-0.396993054688112	IFFO2	NoSignifi
0.469889639155184	9.9314378884407	6.68468414542659	0.000819169631421937	0.00762955599468562	-0.397244401961717	MAN2B2	NoSignifi
-0.74771502606057	4.28337623706729	-6.68288933908223	0.000820251762500319	0.00763410275410325	-0.398737750194053	FAM114A2	NoSignifi
-0.791608301941213	5.46179756250653	-6.68055885547799	0.000821659353449484	0.00764166980454864	-0.400677302987556	MTM1	NoSignifi
-0.782424459991546	5.75078534219072	-6.67536238087633	0.000824808127563665	0.00766540771046695	-0.405004123354699	C6orf106	NoSignifi
-0.450719077938691	8.22669785520245	-6.67349017122487	0.000825946027268516	0.00766726173435079	-0.406563699604876	TMEM192	NoSignifi
0.586933599718897	7.61691122933229	6.67307157683506	0.00082620069260685	0.00766726173435079	-0.406912444448728	EFHD2	NoSignifi
0.483409448830997	6.17947289429975	6.67098466871835	0.000827471696528092	0.00767351638923201	-0.408651389352601	JAG1	NoSignifi
0.783795377894884	5.79949513474875	6.66905167296387	0.000828650995629433	0.007678912218331	-0.410262489981457	MTG1	NoSignifi
0.651369449837114	10.1165704148157	6.6637822066776	0.000831875800268647	0.00770324183058568	-0.414656431035186	SELENBP1	NoSignifi
2.13082446583844	5.16731407624829	6.65942707314786	0.00083455209607647	0.00771363762536715	-0.418290145580146	RGS2	Up
0.875933315839989	9.03529832686094	6.65923119784647	0.000834672700050963	0.00771363762536715	-0.418453621124831	PARP10	NoSignifi
0.441385123106749	8.91813131371312	6.65902631035983	0.000834798874728522	0.00771363762536715	-0.418624622440662	SLC25A13	NoSignifi
0.584837165807991	7.38280146357497	6.65472173897396	0.00083745488067395	0.00773047346737153	-0.422218279409377	JOSD1	NoSignifi
0.731430550423077	8.70442940354049	6.65412506249357	0.000837823818567536	0.00773047346737153	-0.42271656574095	PIGU	NoSignifi
0.678843245336639	7.37069632613845	6.65231767292125	0.000838942522867614	0.00773510816893764	-0.424226149615423	NDST2	NoSignifi
0.593433776169665	7.14120491771462	6.65137006449237	0.000839529751471875	0.00773510816893764	-0.42501775613949	ORAOV1	NoSignifi
-0.46552453137389	11.3024569564087	-6.64762843240979	0.000841853108604529	0.0077509584562278	-0.428144333397769	EIF4B	NoSignifi
0.593323568532827	7.44080289333232	6.64631884283041	0.00084266806475684	0.00775290811475996	-0.429238997284299	DCAF5	NoSignifi
0.385852110438753	10.7583377088716	6.64409238342126	0.000844055699279264	0.00776012010217194	-0.431100469817292	NGRN	NoSignifi
0.464273348977082	9.38750132868681	6.64155693362171	0.000845639155408402	0.0077691208466506	-0.433220912448308	EXOSC10	NoSignifi
0.882904231183188	6.26962105880591	6.63894604568934	0.000847273343810168	0.00777857449142292	-0.435405150106756	VEGFA	NoSignifi
-0.817870843322776	9.8903445947604	-6.63430943573118	0.000850184537928395	0.007799730097069	-0.439285846222984	VBP1	NoSignifi
0.832078735498385	8.00143756506775	6.6293123113413	0.000853335149157423	0.00782013708230921	-0.443470810015179	IRF7	NoSignifi
0.770756821322053	8.03574061390373	6.62793887742307	0.000854203460704357	0.00782013708230921	-0.444621485636178	GPER1	NoSignifi
-0.821908388623021	5.67473051699173	-6.62703865980783	0.000854773154340732	0.00782013708230921	-0.445375803892718	ZNF589	NoSignifi
-0.690576884610209	8.71289779176673	-6.62692888963095	0.000854842651571186	0.00782013708230921	-0.445467789314633	ELL2	NoSignifi
-0.545506350047958	8.94069426502843	-6.6195115477815	0.000859553979165917	0.00785427253945301	-0.451686325280144	PANK2	NoSignifi
-0.603008386815908	7.77824024891866	-6.61913137493589	0.000859796270365703	0.00785427253945301	-0.452005209874162	GCHFR	NoSignifi
-1.19202428505758	4.92771781402237	-6.61333417754261	0.00086350080924447	0.00788251129347953	-0.456869718969915	EHHADH	Down
-0.543328323671885	5.56135203740868	-6.60450119160698	0.0008691811045291	0.00792330199154316	-0.464288415730108	MAST4	NoSignifi
0.866313704005672	4.93031045543171	6.60446852141259	0.000869202194668627	0.00792330199154316	-0.464315870241551	ADORA2B	NoSignifi
-0.5746120790655	10.6327471683772	-6.59964458541473	0.00087232282548823	0.00794611288164438	-0.468370919353648	SLC25A39	NoSignifi
-0.407168018197239	6.96375277112397	-6.59814930647642	0.000873292778708923	0.00794931450761033	-0.469628365264429	GPR180	NoSignifi
0.535528935572805	7.22793575391376	6.59386246260843	0.000876080529463513	0.00796656851929419	-0.473234671975815	RNF44	NoSignifi
-0.715791347158183	8.230458168345	-6.59282230591376	0.000876758509590096	0.00796656851929419	-0.474109996793887	PIGS	NoSignifi
-0.420487759136986	9.68615499332004	-6.59237887151466	0.000877047728530403	0.00796656851929419	-0.474483195712196	GFM1	NoSignifi
-1.07501905108806	5.10842350123594	-6.59110087250597	0.000877881893300763	0.0079685141063522	-0.475558889190085	WIPI1	Down
-0.758914683412849	7.12290147096723	-6.58875948975781	0.000879412540268528	0.00797677443900592	-0.477530082911899	MCAT	NoSignifi
0.871292446342617	10.2182680938301	6.58645634573834	0.00088092122367598	0.00798482403942691	-0.479469650342765	CERS6	NoSignifi
0.596759594508839	8.00300311338514	6.58420004647209	0.000882402146174907	0.0079926108419916	-0.481370313146679	DYNLT3	NoSignifi
0.458650997812174	10.165704188785	6.58202969755196	0.000883829392754345	0.00799976210431587	-0.483199082383861	YIF1A	NoSignifi
0.572465322473459	7.65852835902908	6.58110778011039	0.000884436470102922	0.00799976210431587	-0.483976055326449	UBR2	NoSignifi
0.755071437543826	5.06173276697449	6.57643456948669	0.000887521235293705	0.00802201859158227	-0.487915927880463	CAMK2D	NoSignifi
-1.67904264249254	7.53044156738558	-6.57324584569043	0.000889633292581174	0.00802786649383266	-0.490605595843805	MCCC2	Down
0.517689997508825	7.20740733947263	6.57322863823643	0.000889644705845214	0.00802786649383266	-0.490620113150396	CLBA1	NoSignifi
0.472278069768281	10.7791940875971	6.57262981784149	0.000890041994375752	0.00802786649383266	-0.491125335857731	SON	NoSignifi
0.550002616657037	9.11428863925592	6.56985549094455	0.000891885326054149	0.00803865029325776	-0.493466523192733	GLMN	NoSignifi
-0.793456790643254	3.86790844123003	-6.56834445030743	0.000892891169687339	0.00803865029325776	-0.494741998013913	MFSD13A	NoSignifi
0.411602552931937	11.1341134951703	6.56801015865863	0.000893113873708246	0.00803865029325776	-0.495024207592665	ATP6AP2	NoSignifi
0.428991761311988	10.9034199426343	6.56654159560379	0.000894092992575429	0.00804183151404618	-0.496264111823006	PSME1	NoSignifi
-0.680561356819312	7.87364267837613	-6.56333004133062	0.000896238557573051	0.00805549243390659	-0.498976418891411	SNX25	NoSignifi
0.606882941459212	7.56974525972248	6.561479897379	0.000897477318764541	0.0080609895025022	-0.500539449960341	PPOX	NoSignifi
0.754507660119106	6.94186264261562	6.55722516430265	0.000900333644574964	0.00807957768597472	-0.504135299343728	ZNF816	NoSignifi
-0.59317124228417	7.0449824534459	-6.55652592205789	0.00090080407873662	0.00807957768597472	-0.504726442172379	HSPA5	NoSignifi
-0.458084146611308	7.3874760120372	-6.55541684434997	0.000901550828213819	0.00808063653767937	-0.505664168795905	CCDC25	NoSignifi
-0.864624795513017	6.30910465563897	-6.55370661233364	0.000902703752775756	0.0080853319403671	-0.507110429171536	CHMP6	NoSignifi
1.76546433426008	1.76555398147248	6.55258118391549	0.000903463378690765	0.00808650056149889	-0.508062319623209	CYP2C19	Up
0.467174169443255	7.37284514189207	6.55038554127413	0.00090494750733403	0.00809414774653047	-0.509919789111681	MRPL10	NoSignifi
-0.436896733924987	7.93011261069587	-6.54927118408043	0.000905701835327367	0.00809431049247617	-0.510862709648535	BYSL	NoSignifi
-1.30460387430093	7.31527226302008	-6.54849862575188	0.000906225223579959	0.00809431049247617	-0.51151649265659	RRM2B	Down
0.610162024206483	6.3903912026732	6.54616253831233	0.000907810007039319	0.00810283473644192	-0.513493810971795	TUBD1	NoSignifi
0.706979634254863	7.01205390914751	6.53726104594153	0.000913878369970408	0.00815089195534386	-0.521033582785834	PDIA4	NoSignifi
0.747861446597259	7.06142204918668	6.5364078737347	0.000914462475655944	0.00815089195534386	-0.521756684443887	TEAD2	NoSignifi
1.27618805898673	4.76699239829648	6.53498309744319	0.000915438887328669	0.00815260120176559	-0.522964419781808	PARD6G	Up
-0.534891589764501	8.19342885326978	-6.53337546545455	0.000916542070103463	0.00815260120176559	-0.524327416638281	NFE2L2	NoSignifi
-0.49643881179476	10.4338849186546	-6.53335354102882	0.00091655712569449	0.00815260120176559	-0.524346006711967	GLUD1	NoSignifi
0.719522025009524	5.54293042624222	6.53008074843691	0.000918807799990499	0.00816696863988789	-0.527121637502436	RAB33B	NoSignifi
0.422025018230798	10.0857311189538	6.52609607416438	0.00092155672533899	0.00818574194248932	-0.530502558594153	FBL	NoSignifi
0.468082739591077	4.46561079915876	6.52282696814532	0.000923819153555966	0.00820017098111521	-0.53327760435011	KCNMB2	NoSignifi
1.06785092900644	7.71544872360699	6.51990361436739	0.000925847780020142	0.00821250622263553	-0.535760122212089	LIME1	Up
0.569936167071227	6.88045679677682	6.51547269881765	0.000928932461302056	0.00823418546559677	-0.539524613167464	ZFAND2B	NoSignifi
0.69876051473127	6.51604650881344	6.51139192666773	0.000931783975380644	0.00825376942492586	-0.54299348869428	RGS12	NoSignifi
1.48857202806803	5.71495034256001	6.50854372233178	0.000933780251533652	0.00826575590424382	-0.545415675896639	EXPH5	Up
0.609378751662082	7.94235665533596	6.50380910790158	0.000937109725312058	0.00828901092497536	-0.549444046094273	SETDB1	NoSignifi
1.67005355613392	3.927982634768	6.50297575921523	0.000937697182363198	0.00828901092497536	-0.550153337019417	LAMB1	Up
-0.810568338964947	11.4557790251386	-6.4992229070923	0.000940348021293152	0.00830438714035164	-0.553348441510741	LIMCH1	NoSignifi
-0.732502519154456	7.80355920211762	-6.4974062391375	0.000941634364730296	0.00830438714035164	-0.554895661810748	KIF5C	NoSignifi
0.42489539389465	8.20479230334959	6.4972660146665	0.000941733739821753	0.00830438714035164	-0.555015103013643	UBR5	NoSignifi
0.685482597411705	4.80688467501462	6.49533721836704	0.000943101890538758	0.00830438714035164	-0.556658239230353	WDR97	NoSignifi
-1.56539972233129	3.33146875750216	-6.49460164578069	0.000943624262952313	0.00830438714035164	-0.557284977109941	LYZ	Down
0.821050393680007	5.31217223363201	6.49454229562562	0.000943666425600375	0.00830438714035164	-0.557335548408863	ZBTB11	NoSignifi
-0.445186945004098	11.9938635935936	-6.49413003703139	0.000943959356730238	0.00830438714035164	-0.55768683771359	GDF15	NoSignifi
0.98746498491883	6.17639372834845	6.48922391960857	0.000947453549088844	0.00832589557247832	-0.561868792261943	PTPRG	NoSignifi
0.443188972868608	6.1580163081419	6.48887899270735	0.00094769977612509	0.00832589557247832	-0.562162904265299	CLK4	NoSignifi
0.813568427982717	7.98531802966986	6.48488552811005	0.000950555954580093	0.00834385335527531	-0.565568983794524	CDH26	NoSignifi
-0.539063656350987	7.7533997728462	-6.48420708435939	0.000951042182018076	0.00834385335527531	-0.566147808722806	PFKP	NoSignifi
0.756731815025733	7.02585696287652	6.46952705710557	0.000961634344001397	0.00843102743755113	-0.578684493325424	CNEP1R1	NoSignifi
-0.606500232056932	7.48914753255176	-6.46695342832911	0.000963505429607279	0.00844167367876098	-0.580884765309746	CHPF	NoSignifi
0.63413205697349	7.9256124301919	6.46502414538428	0.000964910841709707	0.00844410492710752	-0.582534637575539	MAPK1IP1L	NoSignifi
-0.937329411955104	10.0909259671209	-6.46373036533592	0.000965854650303829	0.00844410492710752	-0.583641270440907	MYO6	NoSignifi
-0.50389394382255	8.49378037419911	-6.46276714853361	0.00096655801209441	0.00844410492710752	-0.584465274394171	UBE4B	NoSignifi
0.544922912320825	7.47396937356047	6.46217969634231	0.000966987275205678	0.00844410492710752	-0.584967872055172	CCP110	NoSignifi
-0.67683200632184	8.97782396416638	-6.46206952887476	0.000967067801501772	0.00844410492710752	-0.585062130551464	RDX	NoSignifi
0.584136479164189	6.25385304370704	6.46106332345138	0.000967803643189307	0.00844479309294783	-0.585923093635984	FUCA2	NoSignifi
-0.446818137461387	9.05389527342688	-6.4574710181327	0.000970436032883095	0.00846201786339649	-0.588997758168885	MRPL34	NoSignifi
-0.699175470124881	4.76830135434671	-6.45194458902032	0.000974502016335582	0.00848647977455876	-0.593730580853115	TMEM121B	NoSignifi
0.433233056922636	9.08933618736735	6.45186339177507	0.000974561903621624	0.00848647977455876	-0.593800142743831	NFE2L1	NoSignifi
-0.658511721025958	6.96555318694711	-6.45037777880935	0.000975658378967093	0.00848976876205503	-0.595072997728892	PITPNA	NoSignifi
-1.13028354806781	8.79224331016778	-6.44956257938371	0.000976260657458752	0.00848976876205503	-0.595771552557104	H2AFX	Down
-0.545704754330133	8.18769505557733	-6.44171194858198	0.000982083003384554	0.00853462666835813	-0.602502558860792	PYM1	NoSignifi
0.62223546340107	5.15104553636396	6.43969934061868	0.000983582139205444	0.00854187921297809	-0.604229217389082	ZNF365	NoSignifi
0.852073061719454	8.33021333185796	6.43854099881085	0.000984446163793921	0.00854361008996845	-0.605223183132684	LRP5	NoSignifi
0.510563952018946	7.82969080939018	6.43532963942402	0.000986846189742277	0.00855737344473952	-0.607979594773416	LNX2	NoSignifi
-1.22669757900578	6.85010041633043	-6.43360653677729	0.000988136767208211	0.00855737344473952	-0.609459051872211	DEFB132	Down
-0.681206871600227	10.6922086984647	-6.43319837556213	0.000988442761484523	0.00855737344473952	-0.609809546797318	C1orf43	NoSignifi
-1.59545032001028	3.83291888709762	-6.43286174572079	0.000988695212435867	0.00855737344473952	-0.610098630196328	HOPX	Down
-0.800617901445858	10.4489910182241	-6.42443201847068	0.000995041513844041	0.00860650644511269	-0.617341753699292	TMEM230	NoSignifi
0.803987158080476	4.87551262588027	6.42272987465446	0.000996328716731083	0.00861184465107237	-0.618805238206061	AKR1C3	NoSignifi
-0.636155537573964	9.20780924515912	-6.41140475935893	0.00100494257136895	0.00868046160605179	-0.628550513458976	TRRAP	NoSignifi
0.703572883162859	8.31892101126974	6.41031727686275	0.0010057742605089	0.0086814821289761	-0.629487032065261	MLLT6	NoSignifi
-0.780615213042199	7.06494400748664	-6.40948461831408	0.00100641160601995	0.0086814821289761	-0.630204188840855	FAM89A	NoSignifi
-0.665419557741116	7.36775963207308	-6.40641161985007	0.00100876785755405	0.00869061118960317	-0.632851575491982	ERMP1	NoSignifi
0.820227682434934	7.41012001971184	6.40634082956508	0.00100882221231525	0.00869061118960317	-0.632912573481756	LRP5L	NoSignifi
0.614015362178415	4.85669924986579	6.40500079792255	0.00100985176945148	0.00869365357853973	-0.634067344531306	FAM212B	NoSignifi
0.509686850651067	9.83189436236862	6.40207083590031	0.00101210714661237	0.00870723772115713	-0.636592922539797	CRKL	NoSignifi
0.698174892919417	7.53898031612813	6.39558125936414	0.00101712349208769	0.00874373230920346	-0.642190181989891	GBP2	NoSignifi
-1.15384434620491	6.13102376091221	-6.39482524585216	0.00101770975916661	0.00874373230920346	-0.642842544311352	ANKRD33	Down
2.06332063366676	4.65923601757963	6.39072011743848	0.0010209000449071	0.00876528275029453	-0.646385946423905	CERK	Up
0.489746723079554	6.24522043025767	6.38615636173881	0.00102446042403294	0.00878508048223851	-0.650327394046911	ZNF398	NoSignifi
-0.587004712454961	7.12900307858147	-6.38601247318334	0.00102457291238431	0.00878508048223851	-0.650451699390211	TMEM140	NoSignifi
0.448524291111669	8.64345807833501	6.38357367964906	0.00102648168659783	0.00879227804089252	-0.652558920021376	ALG9	NoSignifi
-0.572305240003199	7.62928437936653	-6.38319241341887	0.00102678046676882	0.00879227804089252	-0.65288840931802	BMPR1B	NoSignifi
-0.472564118973009	9.32613375024565	-6.38083946002175	0.00102862660567072	0.00880222221217425	-0.654922179751897	NSL1	NoSignifi
0.413054880757	9.66857251822466	6.37251436573994	0.0010351896033929	0.00885248966893477	-0.662122854806349	USP3	NoSignifi
0.518767752964607	9.42078987681301	6.36611861634609	0.00104026473792992	0.00888787348524847	-0.667659961600038	ZNF302	NoSignifi
0.752089930717063	5.73329055881208	6.3655588372969	0.00104071030851155	0.00888787348524847	-0.668144804064135	LSM6	NoSignifi
-0.481406465092864	9.20402238507494	-6.36407444067208	0.00104189292812077	0.00889206494364957	-0.669430654835142	HPCAL1	NoSignifi
0.450738449856417	11.2225939453114	6.36152615570225	0.0010439267972046	0.00890197560745028	-0.67163866097318	COX6A1	NoSignifi
0.396804887818825	10.2096489126599	6.36088485266039	0.00104443936948845	0.00890197560745028	-0.672194442252664	UNC50	NoSignifi
-0.665217011593164	9.24413941603221	-6.3574541393373	0.00104718640451211	0.00891947439177872	-0.675168420802288	SNORA61	NoSignifi
0.395887695026772	8.96900393319594	6.35547439752411	0.00104877544582215	0.00892709324844513	-0.676885189674196	SCAF11	NoSignifi
-0.360319101237969	8.39395166791424	-6.34644975508928	0.00105605472609033	0.00897617963801076	-0.684716568220598	PEX11A	NoSignifi
-0.4495819083969	10.3429512618594	-6.346441102602	0.00105606173334738	0.00897617963801076	-0.684724080980543	SMCO4	NoSignifi
0.470662894933759	9.89361798642332	6.34573057173344	0.00105663734476856	0.00897617963801076	-0.685341047260715	ZDHHC16	NoSignifi
2.54424058063988	-Inf	7.03012249216974	0.00146448053122187	0.0109308758814139	-0.685500012819027	PDZK1IP1	Up
-1.08214631159436	4.57600229965904	-6.3426611126506	0.00105912815727443	0.0089913964368879	-0.688006955012059	DLX1	Down
-1.21274143193199	4.94480232356277	-6.33910276336506	0.00106202425184906	0.00901003149109969	-0.691098785010213	WDR35	Down
-0.624500829400306	7.89942223338645	-6.33667020045339	0.00106400938674175	0.0090202747054409	-0.693213234138915	SNORD104	NoSignifi
0.803626214906253	6.16838797292672	6.33590438245808	0.00106463523910012	0.0090202747054409	-0.693879039718329	PTPRK	NoSignifi
-0.926271951007537	4.22078613477577	-6.33423141333205	0.00106600393662545	0.00902592134219164	-0.695333753100661	UBA2	NoSignifi
0.835511831209137	7.35832124303567	6.33293182577331	0.0010670685745595	0.00902898774773752	-0.696464010887238	ANK3	NoSignifi
0.720618606852688	4.8060998310004	6.32770373210205	0.00107136401097823	0.00905936949546265	-0.701012806558211	ALPK1	NoSignifi
0.455495220325937	10.6424774168987	6.32456871621594	0.00107394940968864	0.0090687687680984	-0.703741940634459	NDUFB9	NoSignifi
-0.560729403541044	9.40428033745522	-6.3243748748673	0.00107410950578502	0.0090687687680984	-0.703910721780554	COPE	NoSignifi
0.546126923006952	6.25777598413891	6.32379051999791	0.0010745923001489	0.0090687687680984	-0.704419555373123	MANEAL	NoSignifi
-0.383403727440264	11.9844351608143	-6.3226378163302	0.00107554540513587	0.00907085635971869	-0.705423396528877	SCD	NoSignifi
0.463736865031279	6.77699909399338	6.31920279159529	0.0010783914694865	0.00908729006693994	-0.708415692471561	LINS1	NoSignifi
0.434902930832756	7.31573380968168	6.31820592368199	0.00107921905683275	0.00908729006693994	-0.709284323475505	TFIP11	NoSignifi
-0.725619222803439	6.30892505891457	-6.31772927442901	0.00107961502623647	0.00908729006693994	-0.709699695780961	NDST1	NoSignifi
0.573930118861033	8.33961220526264	6.31637203450954	0.00108074345973271	0.00909083487430921	-0.710882590696726	AP1M1	NoSignifi
-0.936156568547578	9.98623615212113	-6.31482832654709	0.00108202859450826	0.00909569229902858	-0.712228250369696	CD9	NoSignifi
0.67108236879354	6.97043579718237	6.30996728238176	0.00108608703701058	0.0091238409716974	-0.716467388210956	INTU	NoSignifi
0.823002487010652	5.96763797898	6.29930644460843	0.00109504984716571	0.00919312585605546	-0.725773548869956	SGK494	NoSignifi
0.685255581634157	4.54173749407365	6.2979948793143	0.00109615844353713	0.00919642589737775	-0.726919330371064	IGSF8	NoSignifi
-0.51426109964708	8.35806531056993	-6.29665840813143	0.00109728943484544	0.0091999093973049	-0.728087067519823	WNK1	NoSignifi
0.414992239244797	8.10779130753678	6.29160727760026	0.00110157624256638	0.00922983014713535	-0.732502280710962	GPN2	NoSignifi
-0.888477013373806	6.88594620207073	-6.28766894257832	0.00110493216054751	0.00925191730261707	-0.735946776892135	COL4A3BP	NoSignifi
-1.15381741635024	4.31381133059125	-6.28538880358927	0.00110688053903974	0.0092583245167439	-0.737941797193904	FBXL8	Down
0.453006540353553	9.38585364804351	6.28508784648455	0.00110713800530891	0.0092583245167439	-0.738205164822407	ADRB2	NoSignifi
0.69507030984167	5.16732690900802	6.28237259405397	0.00110946403321975	0.00926882684509185	-0.740581741952681	HEG1	NoSignifi
0.455705354225626	8.51752484216016	6.28146022450389	0.00111024689256748	0.00926882684509185	-0.741380496615984	ADNP	NoSignifi
0.448501189683851	8.60191950078612	6.28109863980387	0.00111055732836236	0.00926882684509185	-0.74169707999839	TMEM115	NoSignifi
0.422803044470854	5.77570155220076	6.27853400887754	0.00111276207292674	0.0092794153013081	-0.743942948727764	FAM183A	NoSignifi
0.95243146442411	5.70334424746872	6.27794409189705	0.0011132699287806	0.0092794153013081	-0.744459648380845	NAIP	NoSignifi
-0.576603885628277	7.95510720121884	-6.27316868559797	0.00111739098643439	0.00930772932510776	-0.74864379534262	LTN1	NoSignifi
-0.473367736176653	10.3173484085446	-6.2696082045424	0.00112047514317427	0.0093273750098568	-0.751765108295478	MKNK2	NoSignifi
-0.486509186191694	5.13270905150313	-6.26561208715953	0.00112394845670852	0.0093481670284568	-0.755270021489654	RCBTB1	NoSignifi
1.02679673042303	5.87474403764063	6.26454029519214	0.00112488215716884	0.0093481670284568	-0.756210373913681	ZXDC	Up
-0.41541861006278	8.40995162816873	-6.26422754691705	0.00112515478044213	0.0093481670284568	-0.756484792569295	FOXD4	NoSignifi
0.39318196853386	10.9182845839373	6.26325341915079	0.0011260044220982	0.00934918271138774	-0.757339604298769	DSG2	NoSignifi
-0.595759447184796	5.21092431794885	-6.26123890392533	0.00112776386616381	0.00935262873234299	-0.759107710498804	SPRED2	NoSignifi
-0.945357433130116	6.65283421704323	-6.26111203421354	0.00112787477905015	0.00935262873234299	-0.759219077209314	CNPY3	NoSignifi
0.676765598811928	8.50367852528034	6.25993679084956	0.00112890281149362	0.00935511788273852	-0.760250796422913	TIGD5	NoSignifi
0.74828073725682	8.24624955204286	6.25786393997302	0.00113071867475448	0.00936412830323409	-0.762070883877531	AMFR	NoSignifi
0.611562064742579	10.9670924111802	6.2563430546247	0.00113205316490563	0.00936914316067747	-0.763406620381964	ARPC5	NoSignifi
0.711896178561492	8.22104975091219	6.25256260011115	0.00113537824171355	0.0093906155345845	-0.766727981195412	ZBTB48	NoSignifi
-0.41302281786474	10.2235998277715	-6.24987208429301	0.00113775158879224	0.00939531432889023	-0.769092745841949	SLC11A2	NoSignifi
0.768580931538892	8.30312781620105	6.24833415479059	0.00113911081266845	0.00939531432889023	-0.770444839136889	HSD11B2	NoSignifi
-0.466535522783768	8.67063729394226	-6.24750180000394	0.00113984723641264	0.00939531432889023	-0.771176727402741	LPXN	NoSignifi
0.808547904551823	6.93486080206974	6.24611205790812	0.00114107804155406	0.00939531432889023	-0.772398899774857	MIR600HG	NoSignifi
0.40792796248945	7.76151235381459	6.24603086937643	0.0011411499927861	0.00939531432889023	-0.77247030564953	NSUN5	NoSignifi
-0.498759506613868	8.90500645096149	-6.24579752589343	0.00114135681677813	0.00939531432889023	-0.772675536999198	PAGR1	NoSignifi
-0.702810041218949	8.66617492838761	-6.24552695421172	0.00114159669256995	0.00939531432889023	-0.772913519166394	RAB25	NoSignifi
0.479462925029352	10.8440935924201	6.24530421089362	0.00114179421004641	0.00939531432889023	-0.773109439951593	CLDN7	NoSignifi
-0.472332930723464	10.3906988340769	-6.24289732356064	0.00114393105273063	0.00940687512523785	-0.775226849704975	XRCC6	NoSignifi
-0.556419971683258	11.1809545057028	-6.24097403926318	0.00114564189455865	0.009414920249848	-0.776919290073562	ATP6V0E2	NoSignifi
0.54138829316632	8.64110643388965	6.23958784259243	0.00114687681988262	0.00941599670715179	-0.778139366489566	NOLC1	NoSignifi
-0.790987641215441	6.50796639375379	-6.23918267566588	0.00114723806452966	0.00941599670715179	-0.778496019690909	TOP1P2	NoSignifi
-0.539009233784304	7.80008808838076	-6.23825424560216	0.00114806634692323	0.00941678159349348	-0.779313351741167	GSTT1	NoSignifi
0.524473613632432	7.84403606949005	6.23494788220161	0.00115102171401894	0.00942558489687643	-0.78222486010875	LSG1	NoSignifi
0.855759650506205	5.69208661428778	6.23492179369881	0.00115104506817906	0.00942558489687643	-0.782247837968239	ZFP69B	NoSignifi
-0.577326189027922	8.4388258245338	-6.23459279488244	0.00115133963184439	0.00942558489687643	-0.782537615463835	WASL	NoSignifi
-0.819761977364216	6.06743097556951	-6.23199075219182	0.00115367241888107	0.00943589074070499	-0.784829889368861	C1RL	NoSignifi
0.663730922834429	5.03506879139294	6.23155148449325	0.00115406677385733	0.00943589074070499	-0.785216938603547	SLC36A4	NoSignifi
-1.5131148008618	4.50544243473772	-6.22874109906615	0.00115659352583815	0.00944827757637199	-0.787693753252594	MORN4	Down
0.389248913540772	6.01809959135086	6.22823196443678	0.00115705196492722	0.00944827757637199	-0.788142553295573	CCDC66	NoSignifi
1.11260677901488	4.62015328844911	6.22632402825934	0.00115877180484756	0.00945631365568618	-0.789824652294908	RNY4	Up
-0.540776726035346	6.30926177233213	-6.22501454036209	0.00115995391567028	0.00945995411047599	-0.790979378431749	MTMR11	NoSignifi
-0.678182869745101	5.41943826934689	-6.22340793613464	0.00116140615783824	0.00946579159587505	-0.792396371769194	VPS9D1-AS1	NoSignifi
-0.510998408187351	9.27138028427271	-6.22159419055487	0.00116304818078126	0.00947316746995027	-0.7939964114347	SCPEP1	NoSignifi
0.8105671672494	5.32424686864957	6.21783703664335	0.00116645820912936	0.00949492549837851	-0.797312063143122	SLC26A2	NoSignifi
-0.479322885448794	9.18047565918698	-6.21564435998122	0.00116845367527185	0.0094989771623788	-0.799247819280322	PPFIBP2	NoSignifi
1.1434269173119	5.11456007985888	6.21399285130839	0.00116995926745308	0.0094989771623788	-0.80070617766959	CARNS1	Up
0.507332496456599	7.77932739186416	6.21329522359886	0.0011705959349944	0.0094989771623788	-0.801322308209966	TAF4	NoSignifi
0.450132977551505	7.03983639113697	6.21289793431855	0.00117095868834649	0.0094989771623788	-0.801673210694103	SENP7	NoSignifi
0.629287695387651	8.13924138955239	6.21249054208862	0.0011713308021601	0.0094989771623788	-0.802033055147621	RAPGEF2	NoSignifi
0.37323171408069	6.06988630440344	6.21242547909903	0.00117139024370734	0.0094989771623788	-0.802090526217608	GOPC	NoSignifi
0.84487831572091	3.74151187424944	6.20803055513798	0.00117541357910119	0.00952042358610311	-0.805973739333369	TRIM2	NoSignifi
-0.430713831678924	10.097201732117	-6.20783553880294	0.00117559247889384	0.00952042358610311	-0.806146100360263	SNHG1	NoSignifi
0.496752913037267	8.95560568629995	6.20663068352411	0.00117669846483179	0.00952042358610311	-0.807211081899601	PAPD4	NoSignifi
0.383240554081327	10.1949894707795	6.20630478571494	0.00117699782761362	0.00952042358610311	-0.807499174036982	SIVA1	NoSignifi
-0.417903116241007	10.8254298326708	-6.20220629777171	0.00118077018113282	0.00954493027553469	-0.811123249769818	CAP1	NoSignifi
0.505239101953059	6.43513042224054	6.19853555852679	0.00118416076222472	0.00956114683207609	-0.814370713200975	FGFR1OP	NoSignifi
-0.917372799331065	7.36198315704295	-6.19842393468358	0.00118426404393256	0.00956114683207609	-0.814469489653668	USB1	NoSignifi
0.439903350619187	7.49312264822754	6.19373181394409	0.00118861499071061	0.00959025014162176	-0.818622853083167	RCE1	NoSignifi
0.504847745212606	8.04407772443991	6.19195693582664	0.00119026565662756	0.00959754359136391	-0.820194590890437	AGRN	NoSignifi
0.506407240352357	6.36802122922533	6.18969588205176	0.00119237233574501	0.00960850259017592	-0.822197380448471	TRAM2	NoSignifi
-0.663745844714472	6.85770268222518	-6.18830770869026	0.00119366787861516	0.00961291556631619	-0.823427281549337	NUDT16P1	NoSignifi
0.483338034555675	5.84377548384907	6.18488561442293	0.00119686861846697	0.00963265645156916	-0.826460146009774	DET1	NoSignifi
-0.727867796094119	7.34606345548862	-6.17850551651963	0.00120286270911409	0.00967484005021487	-0.832118141739858	THOC5	NoSignifi
1.08927285507986	4.56507143789059	6.17707272715378	0.0012042136067056	0.00967716459200133	-0.833389407155257	EMP1	Up
0.671135014761587	6.07920461874142	6.17646830158321	0.00120478401495655	0.00967716459200133	-0.833925763874928	ZNF805	NoSignifi
-0.530495250549315	9.24554045853802	-6.17580489132192	0.00120541044984005	0.00967716459200133	-0.834514510683176	RBL2	NoSignifi
0.413887536869142	8.45308425923756	6.17379959197268	0.00120730628667405	0.00968358270978507	-0.836294429897208	P4HA1	NoSignifi
-0.66888465139167	8.70097245568355	-6.17336593623185	0.00120771672635069	0.00968358270978507	-0.836679406598301	MTOR	NoSignifi
0.641160215467352	7.71696115066749	6.17159750549533	0.00120939216332504	0.00969097099452416	-0.838249549015156	AFG3L1P	NoSignifi
0.59313413486831	6.99166100190268	6.16857235044952	0.00121226450797495	0.00970198690972473	-0.840936333508473	ZCCHC24	NoSignifi
0.632692809944717	10.0224012457396	6.16855964606106	0.00121227658733509	0.00970198690972473	-0.840947619091828	LINC00161	NoSignifi
0.561396129875217	9.30832928877341	6.16772427092847	0.00121307117100514	0.00970230476722406	-0.841689741487762	C2CD2	NoSignifi
-0.848021930607661	8.3512813756469	-6.16459147612856	0.00121605638858016	0.00972013231493832	-0.844473535306195	CTNNAL1	NoSignifi
-1.06824283203283	3.50899954338692	-6.16307860940104	0.00121750104568261	0.00972563141091275	-0.845818267771464	RHOF	Down
-0.424570253959687	9.38726906147781	-6.15702454085174	0.00122330215982665	0.00976590227344838	-0.851202137214474	DCAKD	NoSignifi
0.495590993013611	7.7356137139696	6.15522851944094	0.00122502931451691	0.00976924422190741	-0.852800143972017	USP42	NoSignifi
-0.531205196387789	8.66033291081632	-6.15460553628918	0.00122562907200496	0.00976924422190741	-0.853354528604616	C2orf76	NoSignifi
-1.50133365331262	4.22114224189846	-6.15401523540859	0.00122619768061799	0.00976924422190741	-0.853879870831814	LXN	Down
1.67476623827285	2.39249509153148	6.15343065519507	0.0012267610810051	0.00976924422190741	-0.854400161353881	PILRB	Up
-0.80323182725959	7.0837864017946	-6.15129798818714	0.00122881903260574	0.00977957339076256	-0.856298619397783	CUX1	NoSignifi
0.511136038561738	7.98273454442339	6.1497777460534	0.00123028846489884	0.00978520893523808	-0.857652227967695	PHF20L1	NoSignifi
0.573744849805208	6.11004691102208	6.1461390622789	0.0012338138384026	0.00979597634271947	-0.860893155000733	PSRC1	NoSignifi
0.655239070420835	8.71760584146845	6.14551328181158	0.00123442131444687	0.00979597634271947	-0.861450682745836	DIS3L	NoSignifi
-0.605450890237687	9.03403664714514	-6.14469314604246	0.00123521798725522	0.00979597634271947	-0.862181436024052	CTTN	NoSignifi
0.637252475355326	6.3085386872085	6.14466525893602	0.00123524508705412	0.00979597634271947	-0.86220628521472	METTL15	NoSignifi
0.677300410349143	8.42571520709885	6.14438133849885	0.00123552103120023	0.00979597634271947	-0.862459281527324	NIPA1	NoSignifi
0.681955511661378	6.6986682444783	6.14366745725138	0.00123621517372528	0.00979597634271947	-0.86309544903882	CEL	NoSignifi
-0.412100325976206	7.38947357059827	-6.13204382076517	0.00124758144304833	0.00987995335027735	-0.873461982789698	MOCS1	NoSignifi
-0.426804110478429	6.6824968431196	-6.12662355127571	0.00125292319738673	0.00991614646306137	-0.878301371732729	KLHL5	NoSignifi
0.547556627642847	6.91863670389158	6.12414653240273	0.00125537318223528	0.00992942246847391	-0.880514061759054	GPBP1L1	NoSignifi
-1.34960108115588	4.92192811203453	-6.12084310102054	0.00125864922954787	0.00994921189875697	-0.883466078417807	COX11	Down
-0.742828068099594	4.16546441930597	-6.11902820487562	0.00126045330942345	0.00995734873141954	-0.885088444932562	SPACA9	NoSignifi
0.438476995523145	9.19203436883071	6.11539293806452	0.00126407595725485	0.00997255160874444	-0.888339216963065	NOSIP	NoSignifi
0.367744337767968	9.50260083331844	6.11526840770669	0.00126420026952411	0.00997255160874444	-0.888450603071072	METTL13	NoSignifi
-1.34975457069748	6.74174837111326	-6.11476248941829	0.00126470544793071	0.00997255160874444	-0.888903139845087	NAT1	Down
0.451954662507125	9.07715048835225	6.10735080931957	0.00127213324893248	0.0100209728576242	-0.89553617889683	PRMT3	NoSignifi
0.68915177920214	5.88685914442408	6.10708011973815	0.00127240548538417	0.0100209728576242	-0.895778551323475	JAK2	NoSignifi
-0.722052616324845	8.50004123899458	-6.10510916119033	0.00127438974949421	0.0100304540417937	-0.897543581526559	HMMR	NoSignifi
0.77144801366383	7.68392741394461	6.10307593852958	0.00127644046718426	0.0100404463431575	-0.899364842152552	WDR70	NoSignifi
-0.439288250942076	6.48781762153804	-6.1008127589245	0.0012787276319038	0.0100522851699447	-0.901392650510869	TMEM47	NoSignifi
0.912991683826033	5.59387466539112	6.09818651235326	0.00128138768343023	0.0100670390557022	-0.903746511431706	TDRD1	NoSignifi
-0.546987314166183	9.93941087237202	-6.09538853633365	0.00128422875227416	0.0100697509927373	-0.90625517112008	RAB5B	NoSignifi
-0.727264551498046	5.29261726562866	-6.09507574264649	0.00128454681808523	0.0100697509927373	-0.906535677785862	SNORD22	NoSignifi
0.5876542657502	7.26488398589366	6.09481328334469	0.00128481377175648	0.0100697509927373	-0.906771054419563	PTRHD1	NoSignifi
-0.427301225774238	10.2674826871623	-6.09384283075099	0.00128580140246173	0.0100697509927373	-0.907641437348561	NDFIP2	NoSignifi
0.374004828203788	12.5006316399872	6.09374232109918	0.00128590374165422	0.0100697509927373	-0.907731589047677	SNRPD2	NoSignifi
0.705142756572832	6.25199354744937	6.09322207845997	0.00128643360538977	0.0100697509927373	-0.908198237193344	DLL1	NoSignifi
-0.538405965059808	6.54181589974064	-6.08769334153833	0.0012920802906433	0.0101029142827859	-0.913159355887015	SNORA50C	NoSignifi
-0.779638734600692	6.07659887644536	-6.08753507006773	0.00129224236216448	0.0101029142827859	-0.91330143042225	TRIOBP	NoSignifi
-0.640395869302933	7.54189839581415	-6.08496121400259	0.00129488133420533	0.0101129301573848	-0.915612296119379	FBXO33	NoSignifi
0.749312767628543	7.78957983266108	6.08475104079272	0.0012950971009924	0.0101129301573848	-0.915801028365693	PPM1H	NoSignifi
0.621443240624772	6.37605218018187	6.08330895064225	0.00129657869833147	0.0101183521612959	-0.917096141294531	SLC25A25-AS1	NoSignifi
-0.52139713733109	9.40600939003313	-6.08167694192993	0.00129825779333437	0.0101192093985128	-0.918562108234008	SEC16A	NoSignifi
-0.720103106977454	6.57647591482231	-6.08167173704725	0.00129826315242726	0.0101192093985128	-0.918566784063918	IL11RA	NoSignifi
-1.44215719248289	2.36861470827866	-6.08071553264579	0.00129924812350364	0.0101207491705408	-0.919425848116043	CHRFAM7A	Down
0.627734840461544	7.56887080843643	6.07834283687573	0.00130169595262323	0.0101336753961637	-0.921557962611214	INTS2	NoSignifi
-0.56502652196599	6.75583156515897	-6.0775267365747	0.00130253913360038	0.0101341013826669	-0.922291465326054	FAM69A	NoSignifi
-0.665143366745561	8.33869653433967	-6.07551117357287	0.00130462429954236	0.0101441839818621	-0.92410336541992	PEMT	NoSignifi
-0.416542952140525	8.2171925015355	-6.06800159671664	0.00131242742092532	0.0101986878120636	-0.930858304436242	ZDHHC4	NoSignifi
-1.82019419810576	4.99505073727409	-6.06324835989781	0.00131739448142849	0.0102311004651362	-0.93513728808388	MYBPC1	Down
0.69405694906545	5.54258013572878	6.05963180477551	0.00132118836010606	0.0102543683529247	-0.938394769523546	RASL10A	NoSignifi
-0.988297868115278	3.40716609569282	-6.05679133118496	0.00132417700647181	0.0102592959268541	-0.940954295127709	APLN	NoSignifi
0.778444788333285	6.97868857729828	6.05609505558376	0.00132491080127949	0.0102592959268541	-0.941581846845709	TOGARAM1	NoSignifi
0.534986436260213	8.00746966622625	6.05608385632798	0.00132492260787322	0.0102592959268541	-0.941591941174332	NEMP1	NoSignifi
-0.578729905294742	6.7235437559028	-6.05599522885009	0.00132501604594863	0.0102592959268541	-0.941671825114634	DSCC1	NoSignifi
-0.364684106367157	9.71455357003535	-6.05419442550863	0.00132691625386888	0.0102678233660305	-0.943295169283434	LGMN	NoSignifi
-0.682050326591838	9.91310146554397	-6.05289538931006	0.00132828896267865	0.0102722611536153	-0.944466428181153	TPM1	NoSignifi
0.481636750186701	9.43524689590605	6.04996155281855	0.00133139526145498	0.0102900921800847	-0.947112409813642	SLC38A2	NoSignifi
-0.792522662599708	6.50976464435737	-6.04866531594423	0.00133277038354442	0.0102945298916445	-0.94828178665414	CNTNAP2	NoSignifi
-0.468652916425579	10.5083505430117	-6.04725004476072	0.00133427366856156	0.0102987286049183	-0.949558772831304	MYH10	NoSignifi
0.681753378484986	7.77954299459749	6.04664540895188	0.0013349165063249	0.0102987286049183	-0.950104401679475	SLC2A6	NoSignifi
0.473956033089183	7.43601977586785	6.04470970651869	0.0013369769308021	0.0103081706354027	-0.951851485161097	MAP1LC3B	NoSignifi
-0.68385389934768	5.86699653593603	-6.04372842544024	0.00133802284919492	0.0103081706354027	-0.95273731581964	RANBP3L	NoSignifi
-1.21895026282906	4.37803699223403	-6.04323757091281	0.00133854639309789	0.0103081706354027	-0.953180466664146	GSTT2B	Down
0.89062525587198	4.93240422632833	6.04002401394553	0.00134197984761504	0.0103284233421534	-0.956082411940027	SAMD9	NoSignifi
-1.25456029015724	5.06757707341156	-6.03732281335348	0.00134487380183924	0.0103445020796168	-0.958522619755021	GSDMA	Down
-0.51936006612189	7.5446116868281	-6.03605916069946	0.0013462301153545	0.0103487414310116	-0.959664470896219	NLRP2	NoSignifi
0.766126073487244	8.5198077029235	6.03496871076177	0.00134740180284676	0.010351557305433	-0.960649964693275	SBF1	NoSignifi
0.70223608709845	9.89011229864192	6.03405675716904	0.00134838260581723	0.0103529042010567	-0.961474249648977	LRP3	NoSignifi
0.784408259489119	5.65246257797268	6.0275388843423	0.00135541675080133	0.0104006994018206	-0.967368384904769	FSIP1	NoSignifi
-0.68308661677365	8.53324537113084	-6.02632701558188	0.00135672930445383	0.0104022390698637	-0.968464832433063	ADPGK	NoSignifi
-0.553417606604831	11.6455515639739	-6.02585950856652	0.0013572360476279	0.0104022390698637	-0.968887859130864	CDH1	NoSignifi
0.732151385275665	10.3995056571798	6.02324094190409	0.00136007844851554	0.0104178118586235	-0.971257760981357	ST3GAL1	NoSignifi
0.56683973163753	11.930783985873	6.01467838583766	0.00136942131483778	0.0104831281474747	-0.979012831151267	TRMT112	NoSignifi
0.459571820582955	6.73162915060776	6.01359404448854	0.00137060978222994	0.0104859806732151	-0.979995530383373	AASDH	NoSignifi
-0.862394006501833	5.85141083854744	-6.01270191500828	0.00137158847851621	0.0104872258860017	-0.980804138862537	NCEH1	NoSignifi
0.452108625985477	7.72672235379335	6.01155829200886	0.00137284425907857	0.0104905869571563	-0.981840833282401	PDZD8	NoSignifi
0.397035859716077	9.29313620650539	6.00700409546001	0.00137785836020831	0.0105226461697905	-0.985970742948292	TSPAN3	NoSignifi
0.819337882950249	6.21150864494684	6.00193407297448	0.00138346541561139	0.0105448232727228	-0.990571300747125	ZNF16	NoSignifi
0.80048268170541	4.25664152486001	6.00189414946909	0.00138350967297744	0.0105448232727228	-0.990607539530706	MMS22L	NoSignifi
0.486107010552686	6.36619415334276	6.0015408297603	0.00138390141866629	0.0105448232727228	-0.990928257961442	NLGN4X	NoSignifi
-0.683123275156992	5.2761922923247	-6.00141230999611	0.00138404394780077	0.0105448232727228	-0.991044922693237	PPP1R14C	NoSignifi
-0.485364965557883	7.50978168104685	-5.99943498614646	0.00138623896119281	0.0105552899100777	-0.992840098421826	ALDH3B2	NoSignifi
0.584790715081815	6.60914289753141	5.99510194591075	0.0013910631906396	0.0105857520362882	-0.996775600914601	DRAM1	NoSignifi
2.00647482904969	4.68850553748784	5.99260089778714	0.00139385662895211	0.0106007332851606	-0.999048199039616	NEURL3	Up
0.90798476215656	3.87531683267942	5.99062658281637	0.00139606635675808	0.010611260132118	-1.00084269929939	CLEC3B	NoSignifi
-0.596178734113885	7.55175630689015	-5.98813499807683	0.00139886084139434	0.0106262165451782	-1.00310801632566	LIMA1	NoSignifi
0.761731758474344	5.5912939333317	5.98580448450449	0.00140148055444649	0.0106398284502662	-1.00522755471645	WDR27	NoSignifi
0.505304592953715	6.60193425934147	5.98485822919018	0.00140254585892245	0.0106416304160155	-1.00608833166197	C6orf203	NoSignifi
-0.536037999706643	9.21959687747298	-5.97622745436415	0.0014123060034421	0.0107044173488784	-1.01394435807456	COQ8A	NoSignifi
-0.450477505624979	8.64985243235841	-5.97559307946763	0.00141302649480729	0.0107044173488784	-1.01452213630145	SLC25A44	NoSignifi
0.454241586895051	8.96087687352754	5.9749148505484	0.00141379726549816	0.0107044173488784	-1.01513990886864	MAIP1	NoSignifi
-0.628862937168509	10.1462306666335	-5.97460250886094	0.00141415238920061	0.0107044173488784	-1.01542442722452	MCM3	NoSignifi
-0.480866449295039	7.47497436869763	-5.97072276031749	0.00141857219903689	0.0107158735272759	-1.01895953390673	IPO9	NoSignifi
1.23043314320872	6.07400318789629	5.9706426207897	0.00141866366292605	0.0107158735272759	-1.01903257340173	NKD2	Up
-0.648754864705829	7.55987126203684	-5.97056549879151	0.00141875168934986	0.0107158735272759	-1.01910286342805	TMEM41A	NoSignifi
0.560644651169867	6.96237620265861	5.97034731399062	0.0014190007580661	0.0107158735272759	-1.01930172381599	VIM	NoSignifi
-0.404232574558443	8.22358562586427	-5.96807868274413	0.00142159352322507	0.0107265067026482	-1.02136975970039	TCTEX1D2	NoSignifi
0.488078801639172	7.47250886140796	5.96765538107883	0.00142207791342975	0.0107265067026482	-1.0217557001648	PARD6A	NoSignifi
0.534808300097794	4.57864198990548	5.96548285206293	0.00142456698749741	0.0107389791731989	-1.02373681381421	INO80B	NoSignifi
0.442710715168102	11.1238614229789	5.96390052345636	0.00142638305089788	0.010746366561073	-1.02518008106863	RNASET2	NoSignifi
-0.634575436337596	10.015680871651	-5.96270173783558	0.00142776070577719	0.0107504442597271	-1.02627371084017	EEF1E1	NoSignifi
-0.484463030129053	8.03332514584228	-5.96018161211422	0.00143066189692276	0.0107602984789178	-1.02857333193208	SLC1A5	NoSignifi
1.8439738270022	5.31447670388582	5.95929920672296	0.00143167934730106	0.0107602984789178	-1.02937870769238	GRIN3A	Up
0.544745416002785	9.71345815265577	5.95926362557455	0.001431720391473	0.0107602984789178	-1.02941118472582	PLXNB2	NoSignifi
1.31728789241671	3.57055236123388	5.95865890607089	0.00143241816676483	0.0107602984789178	-1.02996317127621	NEU4	Up
-0.396978670653564	8.53009938473816	-5.95766133834283	0.00143357010585691	0.0107612631088572	-1.03087384389239	POLB	NoSignifi
1.31360279504883	4.1251925244628	5.95709800167277	0.00143422109277775	0.0107612631088572	-1.03138816234362	DHX58	Up
-0.523969437825521	10.6400498741567	-5.95539829363011	0.00143618734148899	0.0107697292299638	-1.03294020085529	SPECC1L	NoSignifi
-0.625045748338907	4.91704005549605	-5.95436014345238	0.00143738982926681	0.0107724615017879	-1.03388832646175	FBXO16	NoSignifi
-0.571871518790647	9.1236353454322	-5.94834770012527	0.00144437706503607	0.0108137619198221	-1.03938191825619	STX5	NoSignifi
-0.574855188074279	8.56251561077486	-5.94761750680799	0.00144522832631784	0.0108137619198221	-1.04004939205412	HYOU1	NoSignifi
0.533417601362513	7.96111154674295	5.94744917871589	0.00144542464625024	0.0108137619198221	-1.0402032707237	ZNF823	NoSignifi
0.729302678458728	4.30772205678121	5.94416747483365	0.00144925826816188	0.0108361352650871	-1.04320394571185	STARD13	NoSignifi
0.516858598678661	5.94155244936279	5.9417029484402	0.00145214504135705	0.0108514071026524	-1.04545826720246	MAP6D1	NoSignifi
0.881187900771548	8.5002627300551	5.94052843021792	0.00145352313790159	0.0108553938939275	-1.04653286328928	B4GAT1	NoSignifi
0.824086928714477	8.52288411258514	5.92892819278375	0.00146721589685752	0.0109449366931571	-1.05715506403986	IRF9	NoSignifi
-0.748181783809264	7.03844648591737	-5.92766262424875	0.00146871879578404	0.0109497927391023	-1.058314903847	MBOAT2	NoSignifi
-2.11452671520364	4.64813385627907	-5.92604958882215	0.0014706369126157	0.010957736949478	-1.05979346018752	CDC42EP3	Down
0.615291220003321	4.18708321602521	5.92366298821098	0.00147348023931861	0.0109725617126084	-1.06198166087882	EPC1	NoSignifi
-0.522727899920453	5.77683890217026	-5.91986878779235	0.00147801368630958	0.0109910593104813	-1.06546185111882	SF1	NoSignifi
0.559515497981411	5.95281994069541	5.91952622594797	0.00147842378777241	0.0109910593104813	-1.06577614725928	VPS50	NoSignifi
-0.432029624195184	10.6283229288736	-5.91943781891786	0.00147852964660563	0.0109910593104813	-1.06585726186979	DNAJC8	NoSignifi
-0.555067863311488	7.10078699128361	-5.91658113422539	0.00148195498906639	0.0110085409269584	-1.06847881189438	MIA3	NoSignifi
-0.577454993112268	9.9533791991155	-5.9160488196415	0.00148259428495799	0.0110085409269584	-1.06896741965075	PSME4	NoSignifi
0.680969572743508	6.47002985094906	5.91412889227564	0.00148490272832101	0.0110153006127871	-1.07072998964831	TXNDC15	NoSignifi
0.514791724120029	7.20559320120122	5.91386636817449	0.00148521870084495	0.0110153006127871	-1.07097103162617	DGAT1	NoSignifi
0.374267058138083	7.10837723297603	5.91300783356148	0.00148625257330544	0.0110166114905968	-1.071759370829	CDCA4	NoSignifi
-0.494033017454544	6.77675032973096	-5.91131676908808	0.00148829144664322	0.0110186788052224	-1.07331242940169	EDEM2	NoSignifi
-0.341268184089686	8.36980535930596	-5.91103210606562	0.00148863497673492	0.0110186788052224	-1.07357389514445	KXD1	NoSignifi
0.584745504479359	9.03591122879786	5.910051249285	0.00148981937551711	0.0110186788052224	-1.07447489610806	PLOD3	NoSignifi
0.673099196410152	9.94851842284329	5.90859972712727	0.00149157411705389	0.0110186788052224	-1.07580845550495	ZDHHC8	NoSignifi
0.487098808953768	10.9538456438165	5.90852210615078	0.00149166802040784	0.0110186788052224	-1.07587977548257	PGRMC1	NoSignifi
-1.12301235029576	5.66469437551611	-5.90851618613613	0.00149167518253225	0.0110186788052224	-1.07588521496088	COX15	Down
0.64888974862076	7.25036583195438	5.9072010444917	0.00149326725080489	0.0110241033742649	-1.07709370895546	CCDC71	NoSignifi
-1.04701407959539	3.80714642633121	-5.90452148612398	0.00149651714481278	0.0110417536522839	-1.0795566192107	B3GALT4	Down
-0.398518856469647	8.87692391720662	-5.90360953508346	0.0014976250735887	0.0110435886809154	-1.08039503383882	CAB39L	NoSignifi
0.597590052375293	8.33438865889863	5.89700171960926	0.0015056814048468	0.0110966302158807	-1.08647300674682	GALK1	NoSignifi
-0.414026807874462	8.76193655303539	-5.89503427373032	0.00150808984903015	0.0111080107905928	-1.08828370948902	APPBP2	NoSignifi
-0.462770165960062	7.64207832752709	-5.89367820907781	0.00150975247525479	0.0111138880666952	-1.08953201002695	CFAP69	NoSignifi
0.46059076080866	9.60540696592448	5.89196837659827	0.00151185187755198	0.0111229720561967	-1.09110628072803	RBM5	NoSignifi
-0.44727179561434	6.69336674845062	-5.88812263356912	0.00151658623010281	0.0111514203750066	-1.09464840620332	FIG4	NoSignifi
-0.468911525597764	5.20180892627328	-5.88375536803731	0.00152198348702206	0.0111847076950798	-1.09867304247578	SEC62	NoSignifi
0.460569697324443	7.98707280160201	5.88021834505223	0.00152637103502568	0.0112105410932486	-1.10193425835233	RPS4Y2	NoSignifi
0.919909192317035	5.32060888577341	5.87875507608431	0.00152819045767713	0.011217493976313	-1.10328386729764	ITGA5	NoSignifi
-0.341030962218717	12.5063174292087	-5.87786804368398	0.0015292946153146	0.0112191916042458	-1.10410212495384	SYT4	NoSignifi
0.384252003043556	9.80228427175314	5.8741662258875	0.00153391255782907	0.011244492510783	-1.10751795371518	VMA21	NoSignifi
0.36899044046292	6.70646654056613	5.87370176595457	0.00153449310386007	0.011244492510783	-1.10794664805897	C2orf42	NoSignifi
-0.636516350360184	4.33559607137601	-5.86699787725369	0.00154290101104045	0.0112985276975963	-1.11413721102356	SNORD12	NoSignifi
4.22252197560827	4.39178453360264	5.86642244589773	0.00154362519543913	0.0112985276975963	-1.11466883416606	OAS2	Up
0.676649326657189	10.1942186711673	5.86476841684398	0.00154570899977773	0.0113073407934793	-1.11619716333862	LASP1	NoSignifi
-0.846329378333662	5.07392070099745	-5.86253044800898	0.00154853367016014	0.0113180652524273	-1.11826558231716	TSACC	NoSignifi
-0.504187554394256	4.93953987419589	-5.86221192401604	0.00154893618447208	0.0113180652524273	-1.11856002404313	BACE1	NoSignifi
-0.723183354189306	7.27129305843602	-5.86063890934304	0.00155092576205705	0.011319538165831	-1.12001428984311	CNNM3	NoSignifi
-0.532741374078461	7.43420148217151	-5.8604459317004	0.00155117004782973	0.011319538165831	-1.12019271999953	MAGEF1	NoSignifi
0.591553881993627	5.96458663663696	5.85927957091909	0.00155264746668947	0.011319538165831	-1.12127125152293	ZNF84	NoSignifi
-1.36319200578679	6.96116098537216	-5.85926926407422	0.00155266052955419	0.011319538165831	-1.12128078297686	TCAIM	Down
0.419971956596445	9.30243864875454	5.85582377378045	0.00155703448880616	0.0113449910910576	-1.12446778823689	ZBED5	NoSignifi
0.67078676371332	8.05160815187531	5.85409055963692	0.00155924016224642	0.0113504457539812	-1.12607151855597	MFGE8	NoSignifi
0.788480706002121	9.37254209764525	5.85384786408353	0.00155954930378362	0.0113504457539812	-1.12629611204741	MBTPS1	NoSignifi
0.61981327770623	6.01032679342388	5.85182646512809	0.00156212689252451	0.0113627713353806	-1.12816701742688	ZNF140	NoSignifi
1.01002061085615	7.30143228803319	5.84771562223268	0.00156738409988674	0.0113848390936399	-1.13197333673248	CXorf40B	Up
-2.02093665854445	3.6730317830708	-5.84726294749386	0.00156796426278576	0.0113848390936399	-1.13239260355933	SUDS3	Down
0.460005624471852	10.0457356064517	5.84696142412851	0.00156835084333724	0.0113848390936399	-1.13267188796378	DDRGK1	NoSignifi
-0.461779661774031	9.79830375780887	-5.84596933703298	0.00156962357047005	0.0113848390936399	-1.13359088125928	TJP1	NoSignifi
-0.510007249512136	10.6547098290374	-5.84545836625631	0.00157027955134277	0.0113848390936399	-1.1340642519864	SUMO3	NoSignifi
0.380761623522732	8.09491152270966	5.84530589613836	0.00157047535307116	0.0113848390936399	-1.1342055086553	GET4	NoSignifi
0.41930918481851	9.78586231782647	5.84424470351581	0.00157183891877352	0.0113883008021398	-1.13518873385847	RPA1	NoSignifi
0.499293575699392	5.4530930739532	5.84154763700573	0.0015753106653949	0.0114070242153919	-1.13768825866428	ARID4A	NoSignifi
0.557971944704945	9.83686440822589	5.8400752083533	0.00157720977436215	0.0114102287082262	-1.13905321508293	TOMM40	NoSignifi
0.606732345925957	6.95096552559745	5.83982813669771	0.00157752870260001	0.0114102287082262	-1.13928227886044	ZDHHC14	NoSignifi
0.587057869587147	8.75963115513921	5.83314291770949	0.00158618666976352	0.0114663989125256	-1.14548306269248	MED29	NoSignifi
0.431011815428711	7.85112517506188	5.82503265848719	0.00159676429756385	0.011536375220117	-1.15301292791331	SLC16A10	NoSignifi
-0.525122676054668	9.78811960413995	-5.82107200487619	0.0016019596168235	0.0115674084017036	-1.15669305911736	ABCF1	NoSignifi
-0.471237883209105	7.06210856279895	-5.81692151322183	0.00160742500525338	0.0115938815059399	-1.16055163629459	RASD1	NoSignifi
0.720061423322952	5.99489283222677	5.81663363834879	0.00160780488175349	0.0115938815059399	-1.16081934218734	HMOX1	NoSignifi
0.527784131799247	9.23870830100392	5.8162343403647	0.00160833196336193	0.0115938815059399	-1.16119068145863	MPZL2	NoSignifi
-0.509346500000681	11.5319905038615	-5.81062397691231	0.00161575899195669	0.0116408914370064	-1.16641026827237	TPM3	NoSignifi
0.58523967217009	8.94120160577142	5.80737566813087	0.00162007730180981	0.011660931823141	-1.16943408214429	LRRC20	NoSignifi
0.468299491009112	8.35799490695364	5.8067540962412	0.00162090514605496	0.011660931823141	-1.1700128434485	TOP2A	NoSignifi
0.502937574409658	11.2359967491414	5.80648599910973	0.00162126236426927	0.011660931823141	-1.17026249005376	DAZAP2	NoSignifi
-0.599139468441051	7.31109649888251	-5.8025577346734	0.00162650695049953	0.0116859364229712	-1.1739214185421	IDH3A	NoSignifi
-0.338604536585751	7.425850664951	-5.80252013511525	0.00162655724427725	0.0116859364229712	-1.17395644926335	ZNF615	NoSignifi
0.452905917963034	4.39019522254159	5.80093232472802	0.00162868277245265	0.0116946702091251	-1.17543593693376	PNMA6A	NoSignifi
-0.793603792676985	4.85921783709487	-5.79986697373283	0.00163011071432282	0.0116983880576166	-1.17642878118344	FER1L4	NoSignifi
0.560063313081399	8.75227800405952	5.7986027314917	0.00163180712413259	0.0117022460851232	-1.17760716067675	SACM1L	NoSignifi
0.430032542915479	10.043277670447	5.79810970080327	0.00163246924691713	0.0117022460851232	-1.17806675956932	RBM25	NoSignifi
0.369738169697495	8.6748105729012	5.79210083630547	0.00164056403109196	0.0117537176653428	-1.1836705642706	NAXD	NoSignifi
-0.522024264704665	8.99869839961035	-5.79125960003736	0.00164170100518003	0.0117553108744172	-1.18445544572086	ARF5	NoSignifi
0.449242173842047	8.95051350423957	5.78824192720824	0.00164578707049186	0.0117780073591492	-1.18727167743872	DERL2	NoSignifi
0.58268855596978	10.0007333971155	5.7858832485822	0.00164898904110629	0.0117943551170501	-1.18947368338232	SEZ6L2	NoSignifi
0.506330316506976	7.97106184810419	5.78239334577425	0.00165373994137596	0.0118217572116269	-1.19273302616337	ASPM	NoSignifi
-0.648771214588909	6.72132863865196	-5.77122568442549	0.00166904979658658	0.0119245675572692	-1.20317295611285	PNPLA2	NoSignifi
-1.3908619926862	6.9323693435562	-5.76919943006194	0.00167184519112457	0.011937118782435	-1.20506881573988	RRM2	Down
0.396973766867018	8.32042284700005	5.76860662641559	0.0016726640416374	0.011937118782435	-1.20562356650936	PIP4K2A	NoSignifi
0.386044189118454	8.3638032464642	5.76658542654757	0.00167545945996469	0.0119504330959635	-1.20751534813618	RAE1	NoSignifi
-0.458344011599771	8.11912169170988	-5.75989031799748	0.00168475788909288	0.0120100904872494	-1.21378536165208	CKMT1B	NoSignifi
-0.693299131686477	7.45232113764	-5.75878457764003	0.00168629933506066	0.0120144153844427	-1.21482142657744	MARCH5	NoSignifi
-0.566277957667265	5.18882582325802	-5.75662444014603	0.00168931537257595	0.0120292357250519	-1.21684588363409	SPOPL	NoSignifi
0.492399100069266	9.81216559668393	5.75498954056884	0.00169160221845378	0.0120388501183756	-1.21837847633086	FAM96B	NoSignifi
0.592374744632177	6.94947877013206	5.751318521069	0.00169675021502822	0.0120688049329041	-1.22182097732269	CLCN6	NoSignifi
-0.471742295587003	9.45605350520811	-5.74984651100425	0.00169881956561166	0.012071061499796	-1.22320182325586	PA2G4	NoSignifi
-0.766178442809555	8.27128123618986	-5.74975678914545	0.00169894579110954	0.012071061499796	-1.22328599714028	ACTR1A	NoSignifi
0.426166882809395	7.53866318362715	5.74795899705962	0.00170147731418096	0.0120823690161148	-1.22497283194439	ZBTB9	NoSignifi
0.489483625986256	9.01366100042417	5.74702530936672	0.00170279379214438	0.0120850406462903	-1.22584905130191	BRPF1	NoSignifi
1.96642017791723	3.85326133953304	5.74580263463585	0.00170451952127221	0.01209061225547	-1.22699663355145	NSG1	Up
0.39957500074828	9.11081468054469	5.73901116829311	0.00171414224491259	0.0121521623132165	-1.23337435728281	PCM1	NoSignifi
-0.429905261426235	9.36733906470661	-5.73518383939995	0.00171959286927309	0.0121840833234658	-1.23697103675496	NUDT9	NoSignifi
0.349023235088495	7.02555904934564	5.72898893445382	0.00172845787435982	0.0122392862505816	-1.2427964591691	CRIPT	NoSignifi
0.535158450850337	6.51150087579858	5.72841044570157	0.00172928840201169	0.0122392862505816	-1.24334068801097	IFI35	NoSignifi
0.930993158680791	9.45619601551785	5.72505399331245	0.00173411634913442	0.0122667019457483	-1.24649917995632	ERBB3	NoSignifi
0.55836988803318	8.9112496163707	5.72024517052902	0.00174106065226011	0.0122970663863628	-1.25102681939405	CCDC47	NoSignifi
0.330590744764291	9.03853410361409	5.71952367426817	0.00174210532591125	0.0122970663863628	-1.25170637577572	SMARCA2	NoSignifi
-0.99625594462042	4.49213711077445	-5.71835794511523	0.00174379475193017	0.0122970663863628	-1.25280447886375	SNORA16A	NoSignifi
0.550952495727427	6.01637216557297	5.71799103090783	0.00174432689303146	0.0122970663863628	-1.25315014264398	ZFP82	NoSignifi
1.66622701964449	3.05163567628973	5.71773405700115	0.00174469969816848	0.0122970663863628	-1.25339224345312	GRIN2C	Up
0.709771150016252	4.89898085047995	5.71770087379383	0.00174474784547039	0.0122970663863628	-1.25342350668588	LRRC3	NoSignifi
0.452922591851857	7.90680788581479	5.71673908452261	0.00174614402676018	0.0122970663863628	-1.25432970645604	REV1	NoSignifi
-0.479086315572067	10.6202649419864	-5.71617721263573	0.00174696026726695	0.0122970663863628	-1.25485915646501	PPM1G	NoSignifi
0.612775060529941	7.23525468577372	5.71567143716519	0.00174769539384356	0.0122970663863628	-1.25533578056524	UBE2J2	NoSignifi
-0.885585399971635	6.27480947898269	-5.71547818726907	0.0017479763703326	0.0122970663863628	-1.25551790051668	VPS33A	NoSignifi
-0.555931680103361	7.11340884890313	-5.71297041034084	0.00175162731549355	0.012316009784485	-1.25788166676046	ARMC1	NoSignifi
0.694537336932318	7.47129023992445	5.71212327702278	0.00175286261051738	0.0123171076649994	-1.2586803296118	CREBZF	NoSignifi
-0.441212365064266	9.43516136715881	-5.71104095757658	0.00175444232484196	0.0123171076649994	-1.25970085180678	MYO5C	NoSignifi
-0.394000467471022	10.178531279794	-5.71027604077834	0.00175555976497049	0.0123171076649994	-1.26042218199753	SSR1	NoSignifi
0.360443053403372	8.57451291803294	5.71023709317897	0.00175561668421994	0.0123171076649994	-1.26045891222636	RTCB	NoSignifi
0.698214516831067	9.08770386672311	5.70796962245883	0.0017589341276026	0.0123336499411217	-1.26259761635098	YIPF3	NoSignifi
0.808444782218961	8.76345845883483	5.706834151026	0.00176059811915075	0.0123385864915183	-1.26366884635314	RRN3	NoSignifi
-0.539958338263559	4.61277425602306	-5.7041301151129	0.00176456813546094	0.0123596698883267	-1.26622054267311	DNAJC21	NoSignifi
0.516615074027244	4.92715220915418	5.70342260154347	0.00176560860591647	0.012360221901876	-1.26688834674432	C12orf49	NoSignifi
1.08697943861386	5.62300527448355	5.7011257581484	0.00176899125138245	0.012374113462428	-1.26905670867005	ZNF557	Up
1.18223834378806	2.89775653478647	5.70076824952878	0.00176951844269375	0.012374113462428	-1.26939427799469	CYCSP52	Up
0.704144236478229	5.90989487936247	5.6997190842808	0.00177106662007296	0.0123782051483403	-1.27038502021516	GNB1L	NoSignifi
0.402263863156231	7.98797009071158	5.69749832032183	0.00177434882219643	0.0123944051150493	-1.27248257300108	PARP9	NoSignifi
0.448820342989277	10.9341967755057	5.69301247650429	0.00178100024935106	0.0124341098342799	-1.27672141177942	SEC11A	NoSignifi
-0.618281129709341	9.59089263557435	-5.69095392177316	0.00178406226081116	0.0124487254279076	-1.27866745635536	SNHG5	NoSignifi
0.634672458911137	6.89006360045002	5.6896019361814	0.00178607660037309	0.0124560187436762	-1.27994583708661	ZNF211	NoSignifi
-0.96534942173905	7.090075703529	-5.68857948956329	0.00178760170629871	0.0124598941057795	-1.280912771194	CD2AP	NoSignifi
-0.933890427851342	5.68362677499172	-5.68770648386083	0.00178890509707547	0.0124622207114965	-1.28173848143323	FTO	NoSignifi
0.636787967329802	10.8419094112496	5.67943948065937	0.00180130241644617	0.0125417876265345	-1.289562337419	DDOST	NoSignifi
-0.67406237248742	4.44893217930618	-5.67619108739162	0.00180620098029413	0.012567510905953	-1.29263894169927	CDC42EP2	NoSignifi
-0.359555461593105	11.2866070296011	-5.67506030867834	0.00180790981077079	0.012567510905953	-1.29371022983937	CMC2	NoSignifi
0.468984078853973	12.1980178569999	5.67504678266299	0.00180793026259294	0.012567510905953	-1.29372304521618	PSAP	NoSignifi
-0.992264266293995	5.76954827725827	-5.67409521096268	0.00180936974634969	0.012570718567477	-1.29462468011456	SNX6	NoSignifi
0.782871841661702	7.03984503735737	5.67238188951466	0.00181196491164101	0.0125819476009303	-1.2962483753365	FAM107B	NoSignifi
0.517452002377366	7.68750482530549	5.67028608918523	0.00181514528405017	0.0125972258833136	-1.29823504138659	CACNB3	NoSignifi
0.408777569805719	8.92079248913739	5.66960096417952	0.00181618636226815	0.0125976488474002	-1.2988846093364	FAM160B1	NoSignifi
0.361410726035165	8.65134282576648	5.6622488536651	0.00182740188372634	0.0126686064787134	-1.30585885904226	PHF21A	NoSignifi
-0.649601406674524	5.46695011177934	-5.65995324243681	0.00183092022578459	0.0126827062039887	-1.30803787662258	KRR1	NoSignifi
0.359954402465999	8.65680577286079	5.6596345926495	0.00183140922077359	0.0126827062039887	-1.3083403945243	ZNF830	NoSignifi
0.749556436998096	5.72068083508444	5.65742565585429	0.00183480318394748	0.0126958344431172	-1.31043785269407	IGSF9	NoSignifi
0.698896601353821	6.25978022316811	5.65711537132225	0.00183528051002192	0.0126958344431172	-1.31073252714093	ZNF767P	NoSignifi
-0.677921855833871	9.4539555896531	-5.65586172485841	0.00183721052201171	0.0127023490260444	-1.31192322709883	GGPS1	NoSignifi
-0.672211894360737	5.95306369924588	-5.65001632500717	0.00184624072525858	0.012757920452553	-1.31747773203492	SPATC1L	NoSignifi
1.19438102402222	5.58737112322713	5.64791557736264	0.0018494985961485	0.0127735655326688	-1.31947498570825	CHST15	Up
0.362628572580122	8.42362521055622	5.64665571683079	0.00185145560145099	0.0127752590858827	-1.32067304509185	POC1A	NoSignifi
0.388546977456095	9.33043178103023	5.64591615064847	0.001852605524586	0.0127752590858827	-1.32137642564014	TMEM60	NoSignifi
0.392678244533437	7.51847056785564	5.64542382459296	0.0018533714822569	0.0127752590858827	-1.32184470122934	IRF2BP2	NoSignifi
-0.582482360123279	9.08043591419551	-5.64520013792809	0.00185371961372218	0.0127752590858827	-1.32205747072393	YIPF6	NoSignifi
0.462553407011105	9.56884339423026	5.64107401454961	0.00186015485222428	0.0128127386471804	-1.32598334557884	NOL11	NoSignifi
0.893057893403237	4.82956415937051	5.63829102396166	0.00186450991185829	0.0128358574703346	-1.32863248302759	HDAC4	NoSignifi
-0.687956749503712	7.47018253188975	-5.63421801761686	0.00187090500889544	0.0128707611995621	-1.33251134980212	KLHL8	NoSignifi
0.964336053792458	6.28488500537093	5.63378733292086	0.00187158271858567	0.0128707611995621	-1.33292162819537	TUBB3	NoSignifi
-0.497751555439036	9.97325993034729	-5.62960779909084	0.00187817427186404	0.0129091839124431	-1.33690434630371	PACSIN2	NoSignifi
0.956140167146788	7.03777950661104	5.62485961662251	0.00188569529559547	0.0129539506329709	-1.34143160976708	TOP3B	NoSignifi
-0.750742153028989	7.92878192605765	-5.62280710088999	0.00188895723408337	0.012969426992347	-1.34338950922121	CRACR2B	NoSignifi
0.495720354766967	7.31273084938967	5.62165376474011	0.00189079302908855	0.0129751002684865	-1.34448991275447	H3F3B	NoSignifi
0.648705269639952	8.98304557653856	5.61927266172621	0.00189458963370243	0.0129885465163663	-1.3467622662642	SNAPC4	NoSignifi
-0.731769341478755	4.88572571118986	-5.61890197776586	0.00189518147326755	0.0129885465163663	-1.3471160848473	PAQR6	NoSignifi
0.783374708917605	5.13960515948392	5.61852466420026	0.00189578411769261	0.0129885465163663	-1.34747624924136	HEMK1	NoSignifi
-1.20684473184493	4.6012600440656	-5.61271068629638	0.00190509830917345	0.013045406802241	-1.35302825382692	PLEKHA6	Down
-1.35445208416316	5.10375613189314	-5.60946139081936	0.00191032687593771	0.013074244588087	-1.35613300175803	ODAM	Down
-0.634216918066362	10.9550574128078	-5.60652271032002	0.0019150699373498	0.013098016820191	-1.35894210395243	PRDX2	NoSignifi
-0.387586030719305	11.8794778622902	-5.60604735182473	0.00191583845187576	0.013098016820191	-1.3593966047564	PRDX6	NoSignifi
-0.801482048879677	5.35227162918532	-5.60486964479439	0.00191774399604481	0.0131040742058288	-1.36052275991335	HIP1	NoSignifi
0.375123450142933	10.221905693075	5.60340907075528	0.00192011027241727	0.0131132716957382	-1.36191964428226	RCN1	NoSignifi
-0.484470907161936	7.363304710792	-5.60148303927765	0.00192323580791226	0.013127641975091	-1.36376210280219	MAP3K6	NoSignifi
0.631766398972616	5.91570626013579	5.59996338057722	0.00192570604663655	0.0131310890799595	-1.365216153547	EMC10	NoSignifi
0.537213997781378	11.328987620315	5.59953104940717	0.00192640948172718	0.0131310890799595	-1.36562987327412	TMX2	NoSignifi
0.75128748635655	4.59368925905732	5.59928759778115	0.00192680572666332	0.0131310890799595	-1.36586285497466	ZNF701	NoSignifi
-0.827273551827835	7.07480729790795	-5.59560780940219	0.00193280650727334	0.0131638231992819	-1.3693853055052	ALOX15	NoSignifi
-0.573967300268701	6.71399729901093	-5.59420736156864	0.00193509595826819	0.0131638231992819	-1.37072632541956	AURKB	NoSignifi
-3.24823533377813	3.12293845008315	-5.59392420441486	0.00193555924495623	0.0131638231992819	-1.3709974970768	TRIM61	Down
-0.413537895211757	6.9472801465793	-5.59383468554338	0.00193570573769881	0.0131638231992819	-1.37108322890484	ACYP1	NoSignifi
-0.614723484990359	5.38215601054367	-5.59299307495432	0.00193708361542037	0.0131662272390259	-1.37188928540147	STK11	NoSignifi
0.633909325011499	5.42442961302178	5.58919333068601	0.00194331868164514	0.0131950721902912	-1.37552962827185	DNAJB4	NoSignifi
2.16518442172409	3.09883078596489	5.58915562945526	0.00194338066258626	0.0131950721902912	-1.37556575710477	TSPAN7	Up
0.767567920796185	3.72880312598746	5.58476302172847	0.00195061781974332	0.0132372179710459	-1.37977639993214	CALHM2	NoSignifi
0.787580936489945	3.5730645175414	5.58269934576297	0.00195402865595134	0.013253366920814	-1.38175543463233	PRR11	NoSignifi
-0.406020491250511	5.60979294391709	-5.58029301958513	0.0019580145481466	0.013269501355762	-1.3840637499813	NXN	NoSignifi
-0.583257118285509	7.34739737711909	-5.58001705175893	0.00195847226887734	0.013269501355762	-1.38432852460041	NADK	NoSignifi
0.565602564015819	7.74808884218272	5.57775622765529	0.00196222674457502	0.0132879348514345	-1.38649801507137	HADHA	NoSignifi
0.407737159525413	9.49972194220857	5.57430392217878	0.00196797596540657	0.0133198499649134	-1.38981210866207	KIAA2013	NoSignifi
-1.02915757244485	9.94007521274873	-5.57310836465177	0.00196997150588792	0.0133263388237776	-1.39096015635102	SELENOP	Down
0.545257945768228	6.23342333927659	5.57177523855106	0.00197219942955624	0.0133343920400244	-1.3922405205962	C19orf25	NoSignifi
0.68176500490975	6.27882774981885	5.56891869385131	0.00197698312442014	0.013357845434351	-1.39498477299616	DEPTOR	NoSignifi
0.594657407713232	6.06660126559434	5.56764806620303	0.00197911528921014	0.013357845434351	-1.39620578590346	RBM12B	NoSignifi
-0.498298751340849	8.92484786889498	-5.56757915023185	0.00197923100910538	0.013357845434351	-1.39627201676981	DCTD	NoSignifi
-0.549233704958925	7.04762392014299	-5.56655197323772	0.0019809567169119	0.013357845434351	-1.39725924468438	STXBP2	NoSignifi
0.397408093059427	10.0657764982689	5.56640895505884	0.00198119713261775	0.013357845434351	-1.39739671125858	ZNF544	NoSignifi
-0.812292395060855	9.34340630619902	-5.56511359950171	0.00198337618406832	0.013357845434351	-1.39864190323194	PGM3	NoSignifi
-0.458362129498767	8.45264190286716	-5.56394788177267	0.00198533953080651	0.013357845434351	-1.39976266072423	EARS2	NoSignifi
-0.554969841503037	10.7442371022134	-5.56368075146169	0.00198578975881787	0.013357845434351	-1.40001951258447	PTMA	NoSignifi
-0.959722139732951	3.44930525979395	-5.56353954493189	0.00198602779954237	0.013357845434351	-1.40015528954896	OPA3	NoSignifi
-0.587817380320236	5.26466473192125	-5.56351982454768	0.00198606104606277	0.013357845434351	-1.40017425186257	ATXN1	NoSignifi
1.50858841157248	5.20346442021547	5.56161130795887	0.00198928165781444	0.0133674874241352	-1.40200963810122	TMEM25	Up
-0.531651341187598	7.62499821432842	-5.56143783851045	0.00198957468624995	0.0133674874241352	-1.40217648361712	RAB6A	NoSignifi
-0.470638877116413	7.81123406271796	-5.55848855518178	0.00199456433651315	0.0133901840232748	-1.40501373656406	TMEM101	NoSignifi
0.465905269205957	9.18703681288281	5.55820999059898	0.00199503636540661	0.0133901840232748	-1.40528177711673	ALDH18A1	NoSignifi
-0.92250308098847	7.36524725545302	-5.55465510830118	0.00200107149915756	0.0134236805734197	-1.40870322833277	TAF12	NoSignifi
0.536738270945386	5.95657252147568	5.55071554338724	0.00200778441518921	0.013461686535434	-1.41249681028378	ADCK5	NoSignifi
0.831598904714167	5.1196513304378	5.54971141910246	0.0020094995836972	0.0134661617045152	-1.41346404355883	OSR2	NoSignifi
-0.317291485074984	9.53235595046657	-5.5476209151582	0.0020130758676178	0.0134830975125021	-1.41547815730496	BUD23	NoSignifi
0.360612824558271	10.7103159023037	5.5441798269336	0.00201897869237356	0.0135155901734778	-1.41879472102249	TIMM21	NoSignifi
0.494476046694529	9.3179000924868	5.54227601898301	0.00202225308277871	0.0135304627136672	-1.42063028630457	PDHA1	NoSignifi
-1.03759732273785	6.716404751933	-5.5402060520809	0.00202582023033355	0.0135472775340672	-1.42262658134101	C5orf22	Down
-0.542206740463612	8.12476411330917	-5.53788840388695	0.00202982285022211	0.01356698548825	-1.42486239401368	USP10	NoSignifi
-0.439411665748179	8.53164579477067	-5.53662394940666	0.00203201044501002	0.0135745479468367	-1.42608249124831	FBXO38	NoSignifi
0.55738234524341	10.5165387090001	5.53370263447337	0.00203707496838129	0.0136013114642102	-1.42890211002512	TUFM	NoSignifi
1.01561437071116	5.73706025782804	5.53267281454059	0.0020388637927363	0.0136061870862096	-1.4298963410565	PLEKHG4	Up
0.413660759122484	11.6704857484634	5.5312441003124	0.00204134851889388	0.0136111541285392	-1.43127590658706	SNRPG	NoSignifi
-0.70294719140748	5.53105406860855	-5.53102718590207	0.00204172606860839	0.0136111541285392	-1.43148538190448	VPS54	NoSignifi
-0.524996073587058	7.6512357401136	-5.52851741546264	0.00204610032474835	0.013624710288437	-1.43390951880846	MALT1	NoSignifi
0.810436410508048	7.7273549900959	5.52843339224211	0.00204624695560346	0.013624710288437	-1.43399068914027	MAPK8IP3	NoSignifi
-0.620659374405459	5.9934622327999	-5.52789762147269	0.00204718222758926	0.013624710288437	-1.43450828989531	USP4	NoSignifi
-0.563052001538651	8.94207648774368	-5.52689175834267	0.00204893945636662	0.013624710288437	-1.4354801399622	GRHL2	NoSignifi
-0.848882200761556	5.67813781246724	-5.52682293612243	0.00204905975161819	0.013624710288437	-1.43554663972189	SFXN5	NoSignifi
0.670295498995654	4.7617822884497	5.523525761898	0.00205483251391698	0.0136560301454886	-1.43873326099623	ARNTL	NoSignifi
1.60378869779879	4.30292113281704	5.5227768486202	0.00205614634911873	0.0136576997546372	-1.43945725817339	BEGAIN	Up
-0.454256219909955	9.77682318508032	-5.52129088468933	0.00205875608818711	0.0136679710751389	-1.4408939979818	YWHAG	NoSignifi
0.934298271977927	5.02657218101998	5.51547328313315	0.00206901026136153	0.0137283408059907	-1.4465216170706	HIST2H2AB	NoSignifi
-0.459722654188754	7.68230599641924	-5.51492169229103	0.0020699855661721	0.0137283408059907	-1.44705542086049	SLC35C2	NoSignifi
0.338711596002296	9.99120866781155	5.51382469098359	0.00207192682965649	0.0137292029083996	-1.44811716373452	ZRANB2	NoSignifi
-0.613441650721038	5.92280578702106	-5.51364111237425	0.00207225189779003	0.0137292029083996	-1.44829485712048	IPPK	NoSignifi
-1.91546626304626	4.07738607346724	-5.50964896371763	0.00207933553382275	0.0137690363813621	-1.45216009728077	TMEM127	Down
-0.455433050141618	8.58197648439885	-5.50817276433922	0.00208196198400556	0.0137793292381172	-1.45358988880123	FLOT1	NoSignifi
-0.36157137445819	7.31449723499218	-5.50590360520147	0.00208600675650198	0.0137941669049076	-1.4557882590085	ARMCX5	NoSignifi
0.415171319779544	9.53604248883193	5.50534014208696	0.00208701253753374	0.0137941669049076	-1.45633424711578	BAG5	NoSignifi
-0.420065640814088	9.45106661410013	-5.50510998454296	0.00208742352991872	0.0137941669049076	-1.45655727842299	SDHAF2	NoSignifi
-0.548054751611473	7.37129564311036	-5.50278927920854	0.0020915728517673	0.0138036534129095	-1.45880651067511	EXOSC2	NoSignifi
-0.578974903500555	9.21368463437971	-5.50274301428101	0.00209165566846262	0.0138036534129095	-1.45885135779537	BEX2	NoSignifi
-0.430505183370839	8.68679463839554	-5.50238720732005	0.00209229270878543	0.0138036534129095	-1.45919627013375	API5	NoSignifi
-0.645818547061498	9.7442487401205	-5.50190582130032	0.00209315494450794	0.0138036534129095	-1.4596629423535	LAMTOR1	NoSignifi
0.597430665689321	7.95966613764185	5.50092539387788	0.00209491231129968	0.0138081579164794	-1.4606134949573	RNF126	NoSignifi
-0.372839676332719	11.5702169547976	-5.49766538856141	0.0021007679959605	0.0138375424160094	-1.46377505567048	FOXA1	NoSignifi
0.990522284533888	5.85737795285094	5.49724549257374	0.00210152359729638	0.0138375424160094	-1.46418237147338	ACVR2A	NoSignifi
0.362029398418124	7.15615217077322	5.49515254880366	0.00210529453577888	0.0138552742797573	-1.46621294960106	MGA	NoSignifi
0.499255358982859	4.11667800110551	5.49371007343398	0.0021078980579568	0.0138653089759052	-1.46761277125421	SDC2	NoSignifi
0.583421840158165	7.24451597238032	5.4850420938799	0.00212362156924656	0.0139615897849238	-1.47603010201434	TP73-AS1	NoSignifi
-0.47469380085105	7.41420374269023	-5.48202531752819	0.00212912573533855	0.0139906201821607	-1.47896192232527	PIP4K2C	NoSignifi
0.359121252652182	8.311348299628	5.47937465767439	0.00213397554156123	0.0140153232681075	-1.48153890842137	MANEA	NoSignifi
0.371554557900295	5.69436854457124	5.47797510287474	0.00213654140635353	0.0140250085269979	-1.48289993021577	ATP8B1	NoSignifi
-0.811495743562902	5.96167259772119	-5.47642092583634	0.00213939493067018	0.0140299177662559	-1.48441161437857	NUDT16	NoSignifi
-0.43593449027708	5.83984668361545	-5.47637876273719	0.00213947240503086	0.0140299177662559	-1.48445262905194	USE1	NoSignifi
0.501787294239583	6.41862880171168	5.47447135735601	0.00214298064464656	0.0140457573817655	-1.4863083219667	CDK14	NoSignifi
-0.442337878093565	9.30338717564734	-5.47266928353104	0.00214630126652717	0.0140603517730243	-1.48806197209633	PRC1	NoSignifi
0.399926199123694	9.9028785689985	5.47184660582075	0.00214781916643344	0.0140631277362043	-1.48886268348747	CDC20	NoSignifi
0.667258727733712	6.79117826345773	5.47026277582117	0.00215074494587555	0.0140681542846506	-1.49040447069451	TPCN2	NoSignifi
0.829869448627489	5.50411317736863	5.47024601040149	0.00215077594097397	0.0140681542846506	-1.49042079281548	SMAD3	NoSignifi
0.64933087494487	6.26766143656155	5.46883811825672	0.00215338062877695	0.0140780270710428	-1.49179158857686	PIDD1	NoSignifi
0.581485605766573	6.85860880498357	5.46502254827155	0.00216045803677499	0.014117115987122	-1.49550791519553	CHERP	NoSignifi
-0.367274947472254	9.90600927335175	-5.46191905725792	0.00216623447707119	0.0141364175111763	-1.49853207743304	ALDH3A2	NoSignifi
-0.47895152950068	8.78753443017295	-5.46185859200664	0.00216634719665015	0.0141364175111763	-1.49859100954183	SERF2	NoSignifi
0.497672863050648	5.43261742356839	5.46166321380785	0.00216671146790767	0.0141364175111763	-1.49878143702299	GOLGA8T	NoSignifi
0.556277752294925	8.64933184310603	5.45465677799398	0.00217982151231899	0.0142077165847915	-1.5056136130844	FAM57A	NoSignifi
0.639157265996409	6.5830746097777	5.45464139690514	0.00217985039330964	0.0142077165847915	-1.50562861864206	SLC16A9	NoSignifi
-0.38921403624253	8.58443740087853	-5.44991840481948	0.00218873970385373	0.0142584244367116	-1.51023775339736	GGNBP2	NoSignifi
-0.876665148346651	5.61873417864673	-5.44675992109513	0.00219470779600059	0.0142858959240437	-1.51332171473952	GID4	NoSignifi
-0.496071788037846	8.0262494400325	-5.4465106096597	0.00219517968178528	0.0142858959240437	-1.51356519912339	EIF5	NoSignifi
-0.449728635433967	9.06637989176804	-5.44408666601344	0.0021997737388532	0.0143045438046169	-1.51593291078428	ASH2L	NoSignifi
-2.08620134134752	2.36499798708199	-5.44382465188468	0.00220027099523283	0.0143045438046169	-1.51618889238612	LPIN3	Down
0.760176080171903	4.89151203842768	5.44094906387248	0.0022057369037763	0.0143170847115585	-1.51899886144212	DOCK3	NoSignifi
0.884372890319037	3.83829123641175	5.44065171963934	0.00220630299017458	0.0143170847115585	-1.5192894819418	MREG	NoSignifi
0.568377933779977	5.89890024165205	5.44049700120728	0.00220659761086373	0.0143170847115585	-1.51944070634115	DPY19L1	NoSignifi
0.412957784840304	8.04804661170005	5.44046653554406	0.00220665563009395	0.0143170847115585	-1.5194704843607	CEP95	NoSignifi
-0.718986590432587	7.01932736360757	-5.4393514001603	0.00220878052412875	0.0143236408055635	-1.52056053315067	TFPT	NoSignifi
0.405320519636392	9.31381338568839	5.43626473113141	0.00221467453438409	0.01435373386322	-1.52357860837843	ACBD3	NoSignifi
-0.542268307031459	5.7423387806668	-5.43575242006831	0.00221565455416078	0.01435373386322	-1.52407965476317	AZI2	NoSignifi
-0.905431223325297	5.28161604571841	-5.43274740770389	0.00222141306889519	0.0143816722083202	-1.52701928234034	ENO1-AS1	NoSignifi
0.406802064357834	8.33958916148684	5.43233484695675	0.00222220501094872	0.0143816722083202	-1.52742295832744	MED10	NoSignifi
-1.07550820676525	8.05028629507387	-5.43151989752115	0.00222377032876488	0.0143845596555687	-1.52822042257526	KPNA2	Down
-0.735786522696699	8.92050432213106	-5.42996178358612	0.00222676663430156	0.0143966959510453	-1.52974534760866	ZNF667-AS1	NoSignifi
-0.883529658121706	8.18100465617517	-5.42934158967949	0.00222796058701397	0.014397173164852	-1.53035241913264	NAMPT	NoSignifi
0.493873725011479	6.6018771281952	5.42835775867107	0.00222985610685742	0.0143992684892804	-1.53131553675387	HPS5	NoSignifi
1.27408786216486	7.99609597634473	5.42801058266591	0.00223052544636718	0.0143992684892804	-1.53165543355128	CXorf40A	Up
0.631835096127629	5.15231795673407	5.42457842365231	0.00223715501066495	0.0144279475580399	-1.53501647787261	DPH7	NoSignifi
0.448008003656214	7.44589130655545	5.42454842226123	0.00223721306178897	0.0144279475580399	-1.53504586441625	LRRC37B	NoSignifi
0.473261353008243	7.43260155344941	5.41770946275553	0.00225049166778654	0.0144978612375441	-1.54174773667824	TADA1	NoSignifi
0.706885727266069	6.04585985355854	5.41726463498664	0.00225135850286783	0.0144978612375441	-1.54218385969261	SMIM12	NoSignifi
0.484389375280539	6.40497894620674	5.41692607161851	0.00225201851947321	0.0144978612375441	-1.54251581512341	PRRT3	NoSignifi
0.380410472202402	9.30045786860892	5.41644141028164	0.00225296373805733	0.0144978612375441	-1.54299104314331	GLOD4	NoSignifi
-0.571354176831529	6.00425404331256	-5.4160672179408	0.00225369382654735	0.0144978612375441	-1.54335797332956	SULT2B1	NoSignifi
0.50176039741742	8.2146207973887	5.41542966399417	0.00225493839142577	0.0144986108779367	-1.54398319612029	PCNX3	NoSignifi
[truncated: 10,854 more rows]
