# Supplementary material for: Feedback activation of NF-KB signaling leads to adaptive resistance to EZH2 inhibitors in prostate cancer cells
Source: Cancer Cell Int. 2021 Apr 1;21:191. doi: 10.1186/s12935-021-01897-w (PMC8017762; doi:10.1186/s12935-021-01897-w)
Supplement: Supplementary file 2 — Additional file 2. The gene expression profile of LNCaP cells treated with a EZH2 inhibitor EPZ6438. [file 12935_2021_1897_MOESM2_ESM.csv]

logFC	AveExpr	t	P.Value	adj.P.Val	B	Gene	threshold
1.62817549819418	6.14385154136936	13.2194924903905	1.65185545517607e-05	0.141830093839467	2.52356566262889	SPOCK1	Up
1.69255424676249	4.36314462626965	12.5454229112555	2.20987992894153e-05	0.141830093839467	2.38422245644527	ELOVL4	Up
1.58892096449389	7.24934956159361	10.1687659191599	7.03282385298079e-05	0.195442559886492	1.74691727431759	CCL8	Up
1.56810913465129	6.20812770493714	9.35089596430474	0.00011100888938058	0.195442559886492	1.45900290654718	SOX9	Up
-0.87740214507213	5.56620921673669	-8.94048038937817	0.000141500277731097	0.195442559886492	1.29762758549423	MTFR2	NoSignifi
0.886484384664278	7.63304001418374	8.65392866036096	0.00016862278909307	0.195442559886492	1.17750618788463	BMPR1B	NoSignifi
-0.852383967161108	6.8462449900109	-8.59229065120522	0.000175221516387515	0.195442559886492	1.15082289344465	EIF1AX	NoSignifi
0.97042544853225	8.45512631452157	8.4132726279923	0.000196158030907165	0.195442559886492	1.07156422396785	SLC4A4	NoSignifi
-1.68360662270243	2.57780662760431	-8.31258274231672	0.000209207681162859	0.195442559886492	1.02580474828273	ZNF287	Down
1.00961332845152	7.11078997214095	8.20601029577867	0.000224132760029576	0.195442559886492	0.976420515365644	PAM	Up
-2.05727504985491	2.4517732718788	-7.84652638485689	0.000284438868873549	0.195442559886492	0.802323271631731	CNTNAP3	Down
0.818642594768316	4.15265743845327	7.77734361946981	0.000298104534616947	0.195442559886492	0.767435496390109	NAT2	NoSignifi
0.98784207312673	6.5670402179284	7.7651755256926	0.000300586148830212	0.195442559886492	0.761251692242246	SORL1	NoSignifi
-0.667571410269379	10.0890247527698	-7.70019376882845	0.000314251784697976	0.195442559886492	0.727984324328856	NUP93	NoSignifi
-1.61211026896994	1.83316834363562	-7.60606517913153	0.000335346360667319	0.195442559886492	0.679058067207605	ADAM32	Down
1.08147223154881	3.84686486058985	7.60360747767561	0.000335918761432955	0.195442559886492	0.677768780472249	KRT6C	Up
1.35457158714624	3.75728400996762	7.56789014224707	0.000344366617446315	0.195442559886492	0.658963267390159	PLXNB3	Up
0.86525345958703	8.26704371299887	7.50626054864889	0.000359529649879807	0.195442559886492	0.626210969442512	PTPRM	NoSignifi
1.1719267728922	7.16157378325602	7.37307891683417	0.000395020573723814	0.195442559886492	0.554097815785354	ADRA2A	Up
-1.3181161297116	3.63754464745756	-7.37249833560137	0.000395183947303436	0.195442559886492	0.553779398339739	ZNF367	Down
0.664756308342221	8.86779168554466	7.3527115499073	0.000400798983864303	0.195442559886492	0.542906150630789	IGF1R	NoSignifi
1.08103930296803	4.21054834101173	7.22649807401309	0.000438871409174962	0.195442559886492	0.472566702841479	AFAP1L2	Up
1.3443620423417	7.1798420096875	7.16624744509023	0.000458514047294771	0.195442559886492	0.438380822872079	LCN2	Up
-0.84759542968467	6.26871993790705	-7.09611787666354	0.000482672974369354	0.195442559886492	0.398085865789343	RFC2	NoSignifi
0.941375951556942	6.13391497175719	7.04966729735272	0.000499486639564145	0.195442559886492	0.371094206342745	PELI2	NoSignifi
1.59962327397952	3.87594825998371	7.04642245056816	0.000500686294186085	0.195442559886492	0.369199606071015	ANXA1	Up
1.02117920643757	4.99291622908246	6.99558777059997	0.000519922824563371	0.195442559886492	0.339362472150131	CARNS1	Up
-0.830822379923281	3.51955123323302	-6.95195770781458	0.000537117699268528	0.195442559886492	0.313518863267755	CDC6	NoSignifi
0.681312030008586	7.77254871552157	6.93901980041041	0.00054234249342758	0.195442559886492	0.305813209450585	LTN1	NoSignifi
0.962016443872178	7.42683015509659	6.76323871573181	0.000619491662376765	0.195442559886492	0.199181428786645	MDK	NoSignifi
1.10228469751521	4.96058459468695	6.76103625006164	0.00062053585690191	0.195442559886492	0.197822156949511	SIRPA	Up
-0.71854019738994	5.5761849160695	-6.72459272673342	0.000638112735482451	0.195442559886492	0.175246025373714	NDUFV3	NoSignifi
0.842417634719059	6.10284836415129	6.71045891969756	0.000645083952209577	0.195442559886492	0.166447238952222	GSDME	NoSignifi
0.82624819243377	5.82004733286163	6.62472079966006	0.000689309070932278	0.195442559886492	0.112550625405293	ST3GAL5	NoSignifi
-0.667896167949648	9.74540404503828	-6.60064035593388	0.000702353717092426	0.195442559886492	0.0972507052151181	PCNA	NoSignifi
0.629166093338518	6.12854978201836	6.58795164248543	0.00070934196783719	0.195442559886492	0.0891598027170337	POLD4	NoSignifi
1.06033238631375	2.81954735304578	6.58033878156458	0.000713573264938572	0.195442559886492	0.0842958882837408	DHX58	Up
0.913228665620091	6.80948751646066	6.57702764464049	0.000715422719212431	0.195442559886492	0.0821781257985217	CMTM8	NoSignifi
0.828435281315276	5.41212601618925	6.5713484812551	0.000718607757947815	0.195442559886492	0.0785426201287986	STAT5A	NoSignifi
-0.63981630595958	5.73807142624659	-6.49843361573011	0.000760990772707235	0.195442559886492	0.0315070720174058	EIF4EBP1	NoSignifi
-0.602522051405283	6.81959883143734	-6.4951424889667	0.000762970866821237	0.195442559886492	0.0293682379742908	KRI1	NoSignifi
1.31615910351874	5.40148225775999	6.45929553854451	0.000784927875340715	0.195442559886492	0.00598293109165482	TCIM	Up
1.09403967921302	8.40075979379271	6.42696666091779	0.00080535767708198	0.195442559886492	-0.0152480126817141	ACTA2	Up
0.688356447386109	6.18706847032542	6.41735181895242	0.000811551612813245	0.195442559886492	-0.0215881315784543	RNF144B	NoSignifi
0.590537370731885	8.15423646654494	6.41591895001466	0.000812479375296601	0.195442559886492	-0.0225339980619816	CAPN13	NoSignifi
-2.18675402003094	0.992041614385439	-6.38949609710827	0.000829809198522936	0.195442559886492	-0.0400237706768056	PXMP4	Down
1.26774022231149	3.01975347677631	6.32576110669426	0.000873395369173045	0.195442559886492	-0.0825842893577384	ETNK2	Up
-1.00820286387213	5.48603308418275	-6.3236967346084	0.000874850682397201	0.195442559886492	-0.0839716981543841	SLITRK3	Down
0.706728586381884	6.08616327466461	6.29828271741483	0.000892997885152323	0.195442559886492	-0.101097690991618	ITGA5	NoSignifi
0.882411148386543	6.07546292599464	6.27823059143623	0.000907623236363155	0.195442559886492	-0.114670552787622	RAB27A	NoSignifi
-0.622975094078985	6.6058138142939	-6.26416286333185	0.000918048739554699	0.195442559886492	-0.124224491310073	PRELID3A	NoSignifi
0.858866281949702	6.57122419047123	6.23103925245807	0.000943146568539198	0.195442559886492	-0.146824014587791	CRIP2	NoSignifi
0.86592228421147	4.26018356298556	6.21652854269759	0.000954389979254175	0.195442559886492	-0.156770535799986	PHLPP1	NoSignifi
0.699790261580315	4.42753543973473	6.20622899109418	0.000962464244753612	0.195442559886492	-0.1638476117086	URB1	NoSignifi
-0.773575354468452	5.84647647699453	-6.16227281873497	0.000997820563400174	0.195442559886492	-0.194211668189385	GTF2H2	NoSignifi
-0.747162049020755	8.03439424467833	-6.14426007543044	0.0010127400292836	0.195442559886492	-0.20673008849304	MCM10	NoSignifi
-0.677791925359974	3.45205905735754	-6.1077694852889	0.00104375925893349	0.195442559886492	-0.232225703510649	EHMT1	NoSignifi
1.19197109802601	4.02497672585535	6.10316940638741	0.00104774678100681	0.195442559886492	-0.23545266542913	VWDE	Up
0.630209036190298	11.6916935238915	6.08183140989282	0.0010664744383206	0.195442559886492	-0.250459323969963	BTG1	NoSignifi
1.27727284716096	4.38646582346634	6.05972798643988	0.0010862817658157	0.195442559886492	-0.26607047120348	ABTB2	Up
0.534103183065258	5.65936901431139	6.05905181694989	0.00108689434240145	0.195442559886492	-0.266549099046784	EXOC2	NoSignifi
1.44611727240735	4.26693590484289	6.05700356669118	0.00108875238710857	0.195442559886492	-0.26799934318239	BCAS1	Up
-0.769259720876824	5.62122538289621	-6.04532034358012	0.0010994208973505	0.195442559886492	-0.27628265584244	SNRPD3	NoSignifi
-0.717011889034391	5.71552072824149	-6.01636580860732	0.0011263837083257	0.195442559886492	-0.29689296203604	RECQL4	NoSignifi
1.09688426097781	5.42514132616241	5.98467043448035	0.00115677601791435	0.195442559886492	-0.319588467994719	EMP1	Up
0.635140150415214	7.69005660102854	5.94023039272499	0.00120099308591561	0.195442559886492	-0.351647686117721	CD47	NoSignifi
0.789688620294143	5.20638201435265	5.92599587160504	0.0012155653704402	0.195442559886492	-0.361975591597196	PACS1	NoSignifi
-0.587388823945653	7.93293672458549	-5.91513205032218	0.00122682398234976	0.195442559886492	-0.369877244640743	SKA2	NoSignifi
2.64179344874568	1.20387191085721	5.90165495960382	0.00124095801032013	0.195442559886492	-0.379702986677983	GNG8	Up
0.792773585045348	7.10256896980757	5.87302781298366	0.00127160691541632	0.195442559886492	-0.400660315153451	IGSF3	NoSignifi
0.665894589891244	8.23199401934911	5.87158791050282	0.00127317136877259	0.195442559886492	-0.401717539869943	SEMA6A	NoSignifi
0.703745203854849	5.3007516959646	5.85589611161233	0.00129036485142306	0.195442559886492	-0.41325830696455	TMOD1	NoSignifi
2.60758999148143	2.60532180738115	5.84448052485843	0.00130304081520947	0.195442559886492	-0.421676352280603	CDC42EP5	Up
-0.630234985414862	9.85821489960548	-5.8418499352784	0.00130598211568328	0.195442559886492	-0.423618858882745	TYMSOS	NoSignifi
0.781944258500754	5.74645938260386	5.82897529183842	0.00132048805561197	0.195442559886492	-0.433140309920055	PTPRK	NoSignifi
0.84521316171351	6.79856289214148	5.82808840089753	0.00132149412508181	0.195442559886492	-0.433797093651661	TWIST1	NoSignifi
0.697178071917099	9.16845369277799	5.82757296599437	0.00132207922811627	0.195442559886492	-0.434178849357735	LRRFIP2	NoSignifi
0.846287895434308	6.12112922555464	5.8046029908088	0.00134845898391984	0.195442559886492	-0.451230632772659	RIMS3	NoSignifi
1.11334968045628	5.981730068073	5.80211267852314	0.00135135517358421	0.195442559886492	-0.453083924333347	SRGAP3	Up
1.34749601455424	3.49812040346577	5.80054560754153	0.00135318131667051	0.195442559886492	-0.454250601955314	GDPD5	Up
-0.603980902523805	7.90980565552965	-5.79224120898145	0.00136290611453196	0.195442559886492	-0.460439160946482	PARPBP	NoSignifi
1.16769397767962	8.07341165819488	5.78054295284372	0.00137674192477569	0.195442559886492	-0.469173936095749	IGFBP3	Up
-0.583136443899789	10.759605095478	-5.76941142235031	0.00139005760572437	0.195442559886492	-0.477504121195794	RANBP1	NoSignifi
-0.552822479005665	8.76855396288933	-5.7614240239567	0.0013997035032565	0.195442559886492	-0.48349260212791	HAT1	NoSignifi
0.990785610194752	4.17375997108874	5.75729693481126	0.00140471767998872	0.195442559886492	-0.486590516258198	CAMK2D	NoSignifi
0.667707153684785	5.0891484349759	5.74601867101196	0.00141852578440648	0.195442559886492	-0.495069069318166	TNFSF10	NoSignifi
0.568003275501906	5.42009828133506	5.74424995827569	0.00142070536287193	0.195442559886492	-0.496400413913307	SATB2	NoSignifi
-0.871212479598668	7.13461126219523	-5.74365558907285	0.00142143866596815	0.195442559886492	-0.496847910543195	ATF5	NoSignifi
-0.802783445396503	5.47460737912011	-5.73400032674604	0.00143341199993403	0.195442559886492	-0.504124579621252	HOXA10	NoSignifi
-0.728067011842849	7.65848781219274	-5.72755928930999	0.00144146389251843	0.195442559886492	-0.508986495760426	CDCA3	NoSignifi
-0.527091333882572	7.80713266509831	-5.72236700384261	0.00144799258894058	0.195442559886492	-0.51291026887005	POLA2	NoSignifi
-0.633238765866335	6.75121774884849	-5.71569098974694	0.00145643690455253	0.195442559886492	-0.51796113928235	TMEM223	NoSignifi
0.96783692529765	10.0553453742756	5.70562630521683	0.00146927466972752	0.195442559886492	-0.525588241335034	PMEPA1	NoSignifi
0.974494385775413	4.19354704479507	5.69993045130689	0.00147659748094155	0.195442559886492	-0.529911258143114	HPCAL4	NoSignifi
-0.622105859607079	7.13759546986287	-5.69342577326815	0.00148501149814268	0.195442559886492	-0.534854041176032	SAP30	NoSignifi
0.768785199899241	6.48615811678681	5.68545647252833	0.00149539525675627	0.195442559886492	-0.540918332424104	TBC1D8	NoSignifi
-1.96566186666355	1.71250887479511	-5.6778962166552	0.00150532322520818	0.195442559886492	-0.54668009217503	FKBP1B	Down
-0.611418986914783	6.31885673825383	-5.67667690139378	0.00150693148617035	0.195442559886492	-0.547610143821674	BRCA1	NoSignifi
1.69056315922646	3.09871074291525	5.66560815572508	0.00152162167184726	0.195442559886492	-0.556063142420186	FBLN7	Up
0.868013584359946	5.17873162897097	5.64878975076534	0.00154425873064769	0.195442559886492	-0.568942083178947	ARNT2	NoSignifi
1.12484481682243	4.20314412014486	5.62489438388084	0.00157708970661582	0.195442559886492	-0.587313211762067	PLCG2	Up
-0.735929802933088	5.91349615221611	-5.62403168012759	0.00157828992579239	0.195442559886492	-0.587978076381559	CBR3	NoSignifi
1.01329456430394	4.27475583238683	5.59989306261625	0.00161230143685242	0.195442559886492	-0.606626591299847	MXRA7	Up
1.59993517648631	2.78083703361371	5.5958484065775	0.00161808234815586	0.195442559886492	-0.609759932960082	CD33	Up
0.629901066000058	2.64484520076594	5.59071662225707	0.00162545134881408	0.195442559886492	-0.613739020558481	C2orf27A	NoSignifi
1.29551671577478	5.81020422962312	5.58273041585366	0.00163699594392761	0.195442559886492	-0.6199393051366	AKR1C3	Up
0.936757468479966	1.12923971654751	5.5792911789583	0.00164199657099853	0.195442559886492	-0.622612418301378	ADAMTS17	NoSignifi
-0.728193853764172	7.16978198912239	-5.57762762213209	0.00164442166311477	0.195442559886492	-0.623906045466414	CDC25A	NoSignifi
0.842296770257622	4.31355716120725	5.56523495687417	0.00166261735941004	0.195516948421348	-0.633556147808859	SLC22A15	NoSignifi
0.889725058621088	4.05201423567803	5.52784674616331	0.00171892945414172	0.195516948421348	-0.662811925719089	ARHGEF6	NoSignifi
1.04246026504808	8.72742136565536	5.52545309785876	0.00172260855826611	0.195516948421348	-0.664692200261466	PGC	Up
-1.38591055786874	3.51618278336158	-5.52336960608906	0.00172581830093549	0.195516948421348	-0.666329553188614	ANP32C	Down
-0.689662572898967	4.23149182841836	-5.52114825391359	0.00172924798785601	0.195516948421348	-0.668075979291951	FBXO42	NoSignifi
0.591260785310872	3.86196249307924	5.5023975574732	0.00175851212181016	0.195516948421348	-0.682847948015303	ETV1	NoSignifi
0.628974879009865	7.18337122079789	5.5006301709912	0.00176129966020398	0.195516948421348	-0.684243097963321	RAB31	NoSignifi
0.554492971637109	10.7774818756865	5.4883617061886	0.00178078994118771	0.195516948421348	-0.6939409104059	TMSB4X	NoSignifi
-1.11847916894745	4.5117314686214	-5.45505277871431	0.00183496624160236	0.195516948421348	-0.720387735543182	PRR11	Down
-0.516299902326187	8.74215473160313	-5.43700292676517	0.00186511254209196	0.195516948421348	-0.73479092094053	MTFP1	NoSignifi
0.632398781150436	4.63942655928481	5.43378438297199	0.00187054752100313	0.195516948421348	-0.737364535533986	BICDL2	NoSignifi
1.03972390032589	1.40497922636713	5.41316493004078	0.00190580044740302	0.195516948421348	-0.753890595094858	PGAM2	Up
-0.889676763495716	7.0124794368812	-5.4043218185368	0.00192115242318308	0.195516948421348	-0.760998512553383	RAMP1	NoSignifi
1.13575990591104	6.99330607011923	5.39840104633263	0.00193151035098424	0.195516948421348	-0.765764353039901	CXCL10	Up
1.53324823372928	2.94114476888365	5.39609170349487	0.00193556770994331	0.195516948421348	-0.767624714344106	RSPH4A	Up
1.18668366110237	6.30740610870558	5.38608540690265	0.00195326135449446	0.195516948421348	-0.77569525529226	PRKCA	Up
1.05331315416794	7.21254083866379	5.37842714060677	0.00196692839244267	0.195516948421348	-0.781882622879651	GBP2	Up
-0.733992854345829	5.7621850436047	-5.35960539737982	0.00200098615688192	0.195516948421348	-0.797128549336314	SNORD4A	NoSignifi
0.695516944046525	4.37262840342646	5.35739033644076	0.00200503855929393	0.195516948421348	-0.7989264582048	GDF9	NoSignifi
0.872180068868343	3.72633489909117	5.34976217152763	0.00201906624722513	0.195516948421348	-0.805123973978336	IRX6	NoSignifi
-0.621936913769428	4.87095171642602	-5.34463629532667	0.00202855557007829	0.195516948421348	-0.809293666351143	ZNF543	NoSignifi
-0.77569582220521	6.04898929051811	-5.33752976874524	0.00204179625083843	0.195516948421348	-0.815081413711222	KIF15	NoSignifi
-0.716896408631121	5.91633249342995	-5.33684754194501	0.00204307255789994	0.195516948421348	-0.815637458289846	SKA3	NoSignifi
-2.0514572851461	2.29250546688126	-5.33324800962006	0.0020498217015372	0.195516948421348	-0.818572454856616	PDCD11	Down
0.635750343697437	5.71048148303579	5.33223208486106	0.00205173118604637	0.195516948421348	-0.8194011939107	HBEGF	NoSignifi
1.15998072905722	5.24371924543514	5.32745829456961	0.00206073110980162	0.195516948421348	-0.823297597117387	EFNB3	Up
1.3597591545908	2.58105158894905	5.32161261803443	0.00207181350573658	0.195516948421348	-0.828073806523577	BNC2	Up
0.58867767933284	4.65347102818664	5.31819640617904	0.00207832166012568	0.195516948421348	-0.830867534127814	ANTXR2	NoSignifi
2.09950498370235	6.45242942453888	5.31348506341076	0.00208733560043328	0.195516948421348	-0.834723443203439	CCL2	Up
-0.690132930647113	3.93395360259598	-5.29047569897785	0.00213200660392064	0.195516948421348	-0.853605790895297	REC8	NoSignifi
-0.755553955199192	7.78412713507601	-5.28597222098318	0.00214087736120044	0.195516948421348	-0.857311394277496	E2F2	NoSignifi
-0.585468630332444	7.01682602724982	-5.28232029717131	0.00214810180859326	0.195516948421348	-0.860318691229706	AUP1	NoSignifi
-0.671682074575305	5.64922658869618	-5.27244405466282	0.00216777982600051	0.195516948421348	-0.868462292201111	INCENP	NoSignifi
0.620810124077565	5.18155599671355	5.26711457285485	0.00217848431447731	0.195516948421348	-0.872863281807847	C9orf16	NoSignifi
-0.69689620629934	7.95837453383952	-5.26608455636097	0.00218056011834467	0.195516948421348	-0.873714375609787	NOLC1	NoSignifi
-0.540643868205351	5.2130206047638	-5.25973984532798	0.00219339674140497	0.195516948421348	-0.878960707546587	EP300	NoSignifi
0.51508053658965	7.04095612273594	5.2356320515556	0.00224296686041657	0.197733690752913	-0.898953991412895	FIG4	NoSignifi
0.87043764529231	4.07062254489015	5.23270398977325	0.00224907438843295	0.197733690752913	-0.901388686994328	GRK4	NoSignifi
0.73862210611846	7.16809287754137	5.20620381981177	0.00230522433755439	0.200156583043717	-0.923486628236751	MAF	NoSignifi
0.972363822180576	3.34557656712032	5.19785484504983	0.00232324570112893	0.200156583043717	-0.930472195685998	PCDHB13	NoSignifi
-0.530559316857411	9.62478401034743	-5.19631571738454	0.00232658549833454	0.200156583043717	-0.931761213454919	TYMS	NoSignifi
0.831442519046858	5.32161054484619	5.19061367020211	0.00233900650175737	0.200156583043717	-0.936540020635032	DNALI1	NoSignifi
1.14106198110259	6.52228359961569	5.16904219596583	0.00238668792006157	0.202570186610389	-0.954666567243225	CACNA1H	Up
-1.03586191199382	10.6217210194699	-5.15575670510799	0.00241660715504267	0.202570186610389	-0.965868088527609	UGT2B17	Down
0.88246321030811	4.33149844229057	5.15565637144703	0.00241683473532695	0.202570186610389	-0.965952793338967	SERPINB7	NoSignifi
1.37529539397855	2.70960564591224	5.14972276888125	0.00243033723418509	0.202570186610389	-0.970965049291477	ZCWPW2	Up
-0.684810528064919	7.13520494599831	-5.11574143796329	0.00250934730206441	0.207806335285799	-0.99978087494901	SLC1A5	NoSignifi
0.584247923202517	8.14005027837035	5.07511323979614	0.00260769529336327	0.207824630117433	-1.03448226766319	FGGY	NoSignifi
0.626086642160601	2.77959889488911	5.0708122774434	0.00261836206909228	0.207824630117433	-1.03817175462742	SI	NoSignifi
-0.523817260670775	5.38478418690826	-5.06393505393512	0.00263552199011293	0.207824630117433	-1.04407759165223	RAD1	NoSignifi
0.550017685598118	5.89340390264436	5.05761788148603	0.00265139780770011	0.207824630117433	-1.04950938566804	FAM184A	NoSignifi
0.449111018396814	6.67511275417508	5.05417737602226	0.00266009016528633	0.207824630117433	-1.05247047227478	ENC1	NoSignifi
-0.918904851808113	10.2770040153853	-5.04970913858041	0.00267142771284391	0.207824630117433	-1.05631901218005	NOP56	NoSignifi
1.67832132991643	3.46995767359602	5.04962378518535	0.00267164482232112	0.207824630117433	-1.05639256020793	VIPR2	Up
0.698364144329527	9.21009662101974	5.04080468129755	0.00269418661548437	0.207824630117433	-1.06399840021511	SLC22A23	NoSignifi
-0.625166347438697	7.17206416854229	-5.02977181327222	0.002722693438527	0.207824630117433	-1.0735316572856	CHEK2	NoSignifi
0.668380860291192	9.16708110434883	5.02704478304522	0.00272979257452578	0.207824630117433	-1.0758911463289	HIST2H2BE	NoSignifi
0.725080366633836	8.24291372206164	5.01815059253245	0.00275309372715124	0.207824630117433	-1.08359521503212	HLA-B	NoSignifi
0.448395558521212	4.47952628530522	5.017791534108	0.00275403915467263	0.207824630117433	-1.08390650521449	LHX6	NoSignifi
1.07881118697752	6.74963299679148	5.01500194553363	0.00276139699445365	0.207824630117433	-1.0863257065018	SYTL2	Up
-0.465572661800062	6.32563788119962	-5.01434030944877	0.00276314542339377	0.207824630117433	-1.08689968444282	PRR3	NoSignifi
0.950396040568863	6.42661563611628	5.01168360260862	0.00277017873803457	0.207824630117433	-1.08920514803948	ABCA2	NoSignifi
1.13951273454415	4.45369500119944	5.00694541005037	0.0027827733532783	0.207824630117433	-1.09331982943418	ACTG2	Up
1.30925453953643	4.03820131413021	4.99498028770773	0.002814870048677	0.207824630117433	-1.10372713216164	PRRX2	Up
0.449271542659414	11.3075946242778	4.99481874526955	0.00281530627290542	0.207824630117433	-1.10386780615574	TMEFF2	NoSignifi
-0.47115625822623	6.83791727618888	-4.98915731939059	0.00283064308489021	0.207824630117433	-1.10880063509711	KIAA0100	NoSignifi
0.659759358197805	4.67839309165552	4.98814942187427	0.00283338347386653	0.207824630117433	-1.1096793842172	PTP4A3	NoSignifi
-0.679098882987882	8.16320210306556	-4.95978190437468	0.00291176903442705	0.212036639437342	-1.13448189522502	HILPDA	NoSignifi
0.876811089017922	7.35156833555316	4.95548892163196	0.00292384583829928	0.212036639437342	-1.13824715152632	SDC4	NoSignifi
0.546078950019655	7.86215662789508	4.94262687389275	0.00296037237719381	0.213154570504592	-1.14954667997355	RAB5A	NoSignifi
0.719253908979654	6.70137013943773	4.93755813118606	0.00297490979873384	0.213154570504592	-1.15400731948407	TMEM140	NoSignifi
-0.572696718749744	8.99890028737306	-4.93264477977072	0.00298907936201515	0.213154570504592	-1.15833534974516	UHRF1	NoSignifi
1.9289041921504	-Inf	5.53203560806335	0.00315219425130406	0.215704415054346	-1.16574955397072	SYNGR3	Up
0.521176584852634	7.64375006771729	4.91618293434062	0.00303711785822823	0.215383673084075	-1.17286585404434	SRPRA	NoSignifi
0.531990973308703	8.66664811696755	4.90783053052938	0.00306182809842266	0.215704415054346	-1.18025587538363	SESN1	NoSignifi
0.790639905646011	4.8119740471309	4.89495756816159	0.00310036274209575	0.215704415054346	-1.19166875221856	RECK	NoSignifi
0.558917910325636	10.4677062675859	4.88831173500087	0.00312047310058432	0.215704415054346	-1.1975718099301	TP53INP1	NoSignifi
-0.551764830574588	5.72738043850762	-4.84903146843153	0.00324241834973655	0.215704415054346	-1.23261546936004	ASTE1	NoSignifi
-0.54364360650599	5.84729392566811	-4.84469049107713	0.0032562252464741	0.215704415054346	-1.23650440483905	CENPH	NoSignifi
0.575930103575254	7.55470830385788	4.84324314630936	0.00326084355610285	0.215704415054346	-1.23780174865016	GPR137B	NoSignifi
-0.830161021337907	1.73888237747532	-4.83759588747115	0.00327893485316256	0.215704415054346	-1.24286716047931	DNAH5	NoSignifi
-0.894669006421202	5.01118089689506	-4.83170794966211	0.00329791912057994	0.215704415054346	-1.24815426773123	CIRBP-AS1	NoSignifi
-0.527097710622264	7.41751812586904	-4.81951130178618	0.00333764427165138	0.215704415054346	-1.25912521901756	FANCI	NoSignifi
2.36707488376703	4.11255315310407	4.81906371638217	0.0033391124224436	0.215704415054346	-1.25952830991861	SHROOM1	Up
-0.49870197869866	6.43788972757362	-4.8176679267364	0.00334369556151082	0.215704415054346	-1.26078556481316	TUBD1	NoSignifi
0.464989975257525	11.0270593947735	4.81746267579498	0.00334437011680419	0.215704415054346	-1.26097047241693	BAMBI	NoSignifi
-0.715768474280282	9.21231302710549	-4.81119606599464	0.00336504011469239	0.215704415054346	-1.26661945271154	CCDC34	NoSignifi
1.17497804872699	4.40316138567903	4.80385696960713	0.00338943297034258	0.215704415054346	-1.27324379532579	PEBP4	Up
0.772080683638524	11.3818103225059	4.79503167015811	0.00341903275363133	0.215704415054346	-1.28122186809385	TXNIP	NoSignifi
1.00237614650891	7.16025089907415	4.79496037548972	0.00341927307007955	0.215704415054346	-1.28128637307756	CHST15	Up
1.14071367174612	3.76414058492932	4.79418794651902	0.00342187796859334	0.215704415054346	-1.28198529656995	KRT80	Up
-0.675379042091071	4.81879374532066	-4.79114054790158	0.00343217693364119	0.215704415054346	-1.28474370264625	FAM86DP	NoSignifi
0.508151365424131	8.50275674294781	4.78695876953655	0.00344636717231357	0.215704415054346	-1.28853151653989	FAM171A1	NoSignifi
-0.899385328268537	4.44681228430569	-4.78459713782605	0.00345441054253602	0.215704415054346	-1.2906719911614	TICRR	NoSignifi
-0.59150251148248	9.03007093414795	-4.78345490866767	0.00345830847867318	0.215704415054346	-1.29170760028621	CDC45	NoSignifi
0.785311477416376	7.80073930526486	4.77619413733634	0.00348320384135301	0.215704415054346	-1.29829588575473	SERPINE2	NoSignifi
0.547389412763345	8.95505384884611	4.76724762402557	0.00351416041013645	0.215704415054346	-1.30642629689351	TNFRSF21	NoSignifi
0.877625072029999	5.75730983594724	4.76527343984564	0.0035210335797409	0.215704415054346	-1.30822225809725	RNF150	NoSignifi
0.718319279876291	8.26511283957771	4.76313717282745	0.00352848829845279	0.215704415054346	-1.31016642878597	BTG2	NoSignifi
0.690428581908353	5.52506016237231	4.75865806584254	0.00354417702411218	0.215704415054346	-1.31424532978136	TSPAN1	NoSignifi
-0.63075485776381	7.58583747740415	-4.75582783829729	0.00355413126443664	0.215704415054346	-1.31682446731882	MAK16	NoSignifi
0.544344510048382	9.26132349458291	4.75465147933437	0.00355827802020128	0.215704415054346	-1.31789687078495	NFIB	NoSignifi
1.11444048840449	6.74293614038053	4.75296627696827	0.00356422809181603	0.215704415054346	-1.31943356826083	SLPI	Up
0.459757201246657	7.60864889302349	4.75146784036464	0.00356952825326877	0.215704415054346	-1.32080037128444	KIAA1324L	NoSignifi
-0.447910066909498	5.44236295533135	-4.74854264436118	0.00357990092812563	0.215704415054346	-1.3234697172627	FAM72A	NoSignifi
0.917347482039458	5.70677439997944	4.74060037017352	0.00360823758538424	0.215704415054346	-1.33072480436148	WIPI1	NoSignifi
-1.30137251370971	5.95759317032384	-4.73713500435924	0.00362068137210378	0.215704415054346	-1.33389376431929	ZNF121	Down
0.704428837547498	10.2801730045267	4.73460335006768	0.00362980318259105	0.215704415054346	-1.33621019357027	KLK3	NoSignifi
0.600012609805758	5.78313313745662	4.72757363041433	0.0036552694849549	0.215979776963321	-1.34264812486177	CRYAB	NoSignifi
-1.81081742723205	8.72506372359442	-4.71827178426915	0.00368928017643268	0.215979776963321	-1.35118010132021	UGT2B15	Down
0.631701318885922	8.74013410643919	4.71737269341002	0.00369258660490219	0.215979776963321	-1.35200557588954	ARID5B	NoSignifi
0.905572213778094	3.66498464734135	4.71488811144457	0.00370174126923735	0.215979776963321	-1.35428745492007	EBF3	NoSignifi
1.24185155771524	4.28055312155643	4.69979808636295	0.00375789987479609	0.216052256277403	-1.36816945181736	SEPT4	Up
-0.450783940029011	8.40947228314054	-4.68995442717441	0.00379505622004087	0.216052256277403	-1.37724646477817	CCDC86	NoSignifi
0.461375658692648	7.99475618632134	4.68869019127852	0.00379985848922626	0.216052256277403	-1.37841346405254	SKAP2	NoSignifi
-0.565074857558055	9.1555664842361	-4.68810038680574	0.00380210125891308	0.216052256277403	-1.37895800011378	DEK	NoSignifi
0.567622354156186	3.43635355100828	4.68129551263096	0.00382808646662511	0.216052256277403	-1.38524498239022	PDCD4-AS1	NoSignifi
0.756049171851291	6.18554027711029	4.67805335554333	0.00384053805127096	0.216052256277403	-1.38824323665372	ACAA2	NoSignifi
0.54215459410997	7.56197467051276	4.67388067284715	0.00385663121317403	0.216052256277403	-1.39210471809198	FNDC3B	NoSignifi
1.32482547783295	5.48014281861033	4.6690140808304	0.00387549763803907	0.216052256277403	-1.39661220266687	PRSS23	Up
-0.729982092800667	4.4446300451323	-4.65818457178751	0.00391785860664369	0.216052256277403	-1.40665747155958	MDM4	NoSignifi
0.603752335594996	7.75682875057913	4.65733902730432	0.00392118816359303	0.216052256277403	-1.40744264860362	MANSC1	NoSignifi
-0.642899072651621	7.42619429099683	-4.65553482432894	0.00392830345999734	0.216052256277403	-1.40911845975021	SUV39H1	NoSignifi
-0.568069658826843	9.14490859935918	-4.65547462774361	0.00392854111233909	0.216052256277403	-1.40917438242085	PTGES3	NoSignifi
-1.08411909512254	2.92895228530144	-4.65314404338678	0.00393775469756944	0.216052256277403	-1.41133998519068	FSD1L	Down
-1.30546803039701	3.16870226989038	-4.63402470898153	0.00401427459884666	0.216052256277403	-1.42914183213214	HIST2H2BC	Down
-0.749853806820565	3.6256691537016	-4.63177373139443	0.00402339426588229	0.216052256277403	-1.4312419205014	PDP2	NoSignifi
0.638396529788006	7.00764597533267	4.62843153979699	0.00403697839293466	0.216052256277403	-1.4343617182947	TMEM106B	NoSignifi
-0.464713832405059	8.31940413104665	-4.62519845954335	0.00405016868445252	0.216052256277403	-1.43738153364608	POLQ	NoSignifi
0.576634974624087	8.78842218070897	4.6161756934903	0.00408723961856798	0.216052256277403	-1.44581885284557	APLP2	NoSignifi
-0.737477514507005	7.79481033821656	-4.6159798719347	0.00408804843675297	0.216052256277403	-1.44600212725464	PFAS	NoSignifi
1.57857508169219	0.43632297782824	4.61045888148653	0.00411092729835983	0.216052256277403	-1.45117214229873	TBX15	Up
-1.43213100092674	1.46920655122384	-4.60337226540724	0.00414050769001996	0.216052256277403	-1.45781612398667	TTC36	Down
-0.72142695999975	8.35530980069828	-4.59535366278636	0.00417427044410706	0.216052256277403	-1.46534455653296	BARD1	NoSignifi
-0.677627198116798	6.0968410141233	-4.59363404287186	0.00418155167538056	0.216052256277403	-1.46696053466714	SNORD49A	NoSignifi
-0.725418049524056	5.22588460564252	-4.59145099197723	0.00419081597209269	0.216052256277403	-1.46901276452194	CHAF1A	NoSignifi
-0.817438261798162	8.97606733799881	-4.59082722998342	0.00419346733765986	0.216052256277403	-1.46959930160781	ALYREF	NoSignifi
0.485694971616659	9.08657985723848	4.58921401237635	0.00420033333233992	0.216052256277403	-1.47111656406142	WDR72	NoSignifi
0.727279042544668	7.41612913022925	4.58015252592027	0.00423913802307309	0.216052256277403	-1.47964760981443	AZGP1	NoSignifi
-0.566249566176527	8.925682411179	-4.5782960246236	0.00424713844390796	0.216052256277403	-1.48139722612788	PAGR1	NoSignifi
0.41357353547078	8.8678929482437	4.5618461711011	0.00431878190727596	0.216052256277403	-1.49692663821711	ACPP	NoSignifi
0.423566716623538	4.69447588440741	4.55989709700486	0.00432736125065558	0.216052256277403	-1.4987698268097	MATN2	NoSignifi
0.849366631565252	5.94807133122823	4.55805883575079	0.00433547056688829	0.216052256277403	-1.50050883918768	JAM3	NoSignifi
-0.750641324065843	5.50117160362289	-4.55757100218475	0.00433762549598104	0.216052256277403	-1.50097043482882	AUNIP	NoSignifi
1.48778156263615	3.12754604250357	4.55267877224617	0.00435930357343906	0.216052256277403	-1.50560187026195	CLEC3B	Up
0.828520158221242	3.91662703578683	4.55072744287357	0.00436798446484594	0.216052256277403	-1.50745036186038	RDH12	NoSignifi
0.654663698783997	4.77152456834129	4.54025195623443	0.0044149237649389	0.216052256277403	-1.51738531969497	GBP1	NoSignifi
0.477101877107126	6.49773534388263	4.53778957963189	0.00442604034029389	0.216052256277403	-1.5197234657354	NUDT11	NoSignifi
1.01116007861924	2.83219418516553	4.53367253754055	0.00444469809696762	0.216052256277403	-1.52363520171262	PCDHB3	Up
2.45381830959481	2.24351082004251	4.52669536021423	0.00447652180531531	0.216052256277403	-1.53027132062559	IGF2BP1	Up
-0.657208387750383	4.24011987850162	-4.52466038666516	0.00448585222808212	0.216052256277403	-1.53220845021961	RASA3	NoSignifi
-2.78461442498804	1.51550923583797	-4.52321975940813	0.00449247090163315	0.216052256277403	-1.53358025548079	AK6	Down
0.710856664722145	7.30494175549285	4.52256551894886	0.00449548033878948	0.216052256277403	-1.53420336325196	AKAP13	NoSignifi
0.638446184905493	11.1873439535931	4.52240033476195	0.00449624053048572	0.216052256277403	-1.53436069901828	ADAMTS1	NoSignifi
1.19812039957447	2.77253428262938	4.51614520017874	0.00452513487848705	0.216052256277403	-1.54032220395912	ADAM23	Up
0.543942515517173	2.93391857009303	4.51486056050915	0.00453109507350173	0.216052256277403	-1.54154740145059	MIEF2	NoSignifi
-0.827144631456199	4.37682750123029	-4.51128973501945	0.00454770908949172	0.216052256277403	-1.54495454243862	RIMS1	NoSignifi
-0.699656405093889	8.78595475284465	-4.50990173671098	0.00455418569864103	0.216052256277403	-1.54627952835486	CCNA2	NoSignifi
-1.63665959246536	1.63463011328106	-4.50956428390835	0.00455576188599268	0.216052256277403	-1.5466017132983	TCTEX1D4	Down
0.907486411251291	6.00729387230725	4.50865239210811	0.00456002428322374	0.216052256277403	-1.54747244850457	SNAI2	NoSignifi
-0.816625832173659	2.2854349991552	-4.50654389931341	0.00456989722061191	0.216052256277403	-1.54948634532431	NTN5	NoSignifi
-1.27853310047424	1.50475259675678	-4.50180401725244	0.00459218024247274	0.216052256277403	-1.55401646710956	CHI3L1	Down
-0.857144307736192	4.06529040544166	-4.50173952958796	0.0045924842595263	0.216052256277403	-1.55407812851621	ZBTB6	NoSignifi
0.963000844028087	5.48479213664163	4.50042376139497	0.00459869223448845	0.216052256277403	-1.55533639323231	SH3PXD2A	NoSignifi
0.555944448044338	11.4650779060034	4.50026102734108	0.00459946069771559	0.216052256277403	-1.55549203670223	CDKN1A	NoSignifi
-2.02124820053582	1.54277681345424	-4.49145534615046	0.00464126103822089	0.216052256277403	-1.56392107960474	MFSD2A	Down
1.17886611167409	6.58338704633617	4.49106472264786	0.00464312527995817	0.216052256277403	-1.56429531558649	THBS1	Up
0.872566683866434	6.22620425503891	4.49055459433182	0.0046455611352885	0.216052256277403	-1.56478408387386	MAPRE3	NoSignifi
-0.743260363398307	3.73900091131961	-4.48351162901713	0.00467933983999821	0.21649844259004	-1.57153689293595	C1RL-AS1	NoSignifi
0.5739435891402	6.5883720250211	4.48153125106319	0.00468888805235519	0.21649844259004	-1.57343727796562	YPEL2	NoSignifi
0.61844689407177	6.06617474015416	4.47402099760169	0.00472529947643122	0.217397649030362	-1.58065053592787	VANGL2	NoSignifi
-1.30172538863829	4.82385458944602	-4.46962818446926	0.00474674548344307	0.217604375090983	-1.58487430465679	NAF1	Down
-0.771015564849095	5.04535607543598	-4.46224671477975	0.00478303144877116	0.217808352096513	-1.59197948887442	SNORD57	NoSignifi
1.48946097704056	5.47007139873514	4.45715967301899	0.00480822157045199	0.217808352096513	-1.59688179714416	CXCL8	Up
0.573075636552928	7.99120807309788	4.45438522179792	0.00482202355276852	0.217808352096513	-1.59955744704468	BICD2	NoSignifi
-0.569693371472157	9.85512387325092	-4.44776418785871	0.00485514296386597	0.217808352096513	-1.60594826702044	DDX39A	NoSignifi
-0.957817664059365	3.96816773440903	-4.44157337025759	0.00488634391861399	0.217808352096513	-1.61193093260519	ZNF335	NoSignifi
0.752298646230033	7.58121017666258	4.44143043439665	0.00488706697840661	0.217808352096513	-1.612069143686	GABARAPL1	NoSignifi
-1.01183520734717	5.17415729440739	-4.4395564168633	0.00489655817394067	0.217808352096513	-1.61388155383332	SNORD56	Down
-0.99361237660959	3.6576695799717	-4.43550216369213	0.00491716305472441	0.217808352096513	-1.61780467972019	SNORD17	NoSignifi
0.424154505139892	6.3587325887685	4.42573874785014	0.00496718823307348	0.217808352096513	-1.62726441360552	MYO9A	NoSignifi
0.537735661009312	6.3573796566767	4.42551374984752	0.00496834784642594	0.217808352096513	-1.62748261486786	PTGER4	NoSignifi
0.86007182346881	5.38862030853836	4.42507411747875	0.00497061454600416	0.217808352096513	-1.62790899304171	HEG1	NoSignifi
-1.39519271312863	2.62257807473256	-4.42308001936693	0.00498091064224297	0.217808352096513	-1.62984340790806	BAG1	Down
0.520808701839023	8.1175381900877	4.42100512593132	0.00499164958319071	0.217808352096513	-1.6318569576929	TPD52	NoSignifi
-0.866633760864385	8.93110614926793	-4.41615082219993	0.00501687649358632	0.217808352096513	-1.63657076517183	LYAR	NoSignifi
0.639238268305217	8.1888019050584	4.4131865744138	0.00503235219519811	0.217808352096513	-1.63945130123308	YPEL5	NoSignifi
1.6525483483909	2.12470838130655	4.41311046484822	0.00503275025882542	0.217808352096513	-1.63952528221538	PTCHD4	Up
-0.913554255697785	3.62366069529235	-4.40876423170064	0.00505554098647762	0.217808352096513	-1.64375168960287	TRAIP	NoSignifi
0.495802664972682	8.15544712300459	4.40472201472836	0.00507684255773631	0.217808352096513	-1.64768550977963	FBXO8	NoSignifi
0.471619089268743	7.51863150149556	4.40219226235106	0.00509022552895165	0.217808352096513	-1.65014891843382	ARHGAP32	NoSignifi
-0.651789372565566	4.29358515958073	-4.40113664265864	0.00509582181893053	0.217808352096513	-1.65117719440644	ZNF324B	NoSignifi
-0.505346364964928	9.28684002577156	-4.39465289837925	0.00513034823572682	0.217808352096513	-1.65749738684067	ADGRG6	NoSignifi
0.691296604865257	3.2421931797672	4.38287721582875	0.00519373471751783	0.217808352096513	-1.66899537812995	CHST13	NoSignifi
-1.1899591164726	4.19639959678121	-4.37998347877341	0.00520944671720811	0.217808352096513	-1.67182469801183	SENP3	Down
-0.875690806591089	3.37827941659205	-4.37782549211191	0.00522119890052905	0.217808352096513	-1.67393562800809	RNU4ATAC	NoSignifi
1.20002701429828	3.99158217938458	4.36809135466477	0.00527458470907671	0.217808352096513	-1.68346793677368	HLA-DPA1	Up
-0.463628433251045	7.26446419447649	-4.3630728005968	0.0053023498100206	0.217808352096513	-1.68838911076685	RFC3	NoSignifi
0.769343519037563	7.7294795891882	4.36071714472861	0.00531543951357248	0.217808352096513	-1.69070062434862	GALNT10	NoSignifi
-0.52003036853705	5.74106695040295	-4.35478766951915	0.0053485502156524	0.217808352096513	-1.696523420781	ZNF525	NoSignifi
0.471448354564435	7.66498582796465	4.35109138769431	0.00536930874124214	0.217808352096513	-1.7001564132165	IGIP	NoSignifi
1.1305270702911	4.70872123404797	4.34870784009221	0.00538274326096396	0.217808352096513	-1.70250045706396	ACSL4	Up
-0.550917070797744	7.32229011538121	-4.34676233596714	0.00539373703015505	0.217808352096513	-1.70441447793057	CHAF1B	NoSignifi
-0.636682545162679	8.30921158401387	-4.34591109644862	0.00539855525892807	0.217808352096513	-1.70525215722582	WDR4	NoSignifi
-0.547089645749304	6.3524135633278	-4.34404699527443	0.00540912357001969	0.217808352096513	-1.70708702053223	SKA1	NoSignifi
0.546047555904901	7.81687865951628	4.34382971008768	0.00541035696756991	0.217808352096513	-1.70730093852069	IDH3A	NoSignifi
-0.566880766669161	5.09363043596146	-4.34297058972218	0.0054152367977674	0.217808352096513	-1.70814682892072	IRX5	NoSignifi
1.62193105640088	2.41135174689834	4.33743373704968	0.00544680610565491	0.217808352096513	-1.71360161708121	HLX	Up
3.91576362776502	1.51723911558672	4.33397355354146	0.00546664071190457	0.217808352096513	-1.71701332908786	PTH2	Up
0.780582390538589	7.5644197153663	4.33051707357821	0.00548653576652903	0.217808352096513	-1.72042355082639	TRPM8	NoSignifi
1.91231174470088	1.42897581821077	4.32930583555916	0.00549352688137025	0.217808352096513	-1.72161909003289	SNORD113-4	Up
-0.590845251401732	6.35253173610394	-4.3266834802995	0.00550869736713232	0.217808352096513	-1.72420836625213	LIN9	NoSignifi
1.99082096906738	1.47306362029239	4.32449519089828	0.00552139305953399	0.217808352096513	-1.72637000425155	SP140L	Up
0.614001153320171	5.793316097173	4.32400831557436	0.00552422224266408	0.217808352096513	-1.72685106770058	NR3C2	NoSignifi
0.848068613542821	7.78662166281239	4.32175217296938	0.00553735389677311	0.217808352096513	-1.7290808384564	OTULINL	NoSignifi
0.547593389976278	6.78476330054959	4.31202266261296	0.00559438972949437	0.217808352096513	-1.73870717551426	TMEM159	NoSignifi
0.545174011649231	8.08310153194831	4.3108448444669	0.0056013392802308	0.217808352096513	-1.73987366693976	VIM	NoSignifi
-0.688734727983384	7.30161403051921	-4.3084077596705	0.00561575000139023	0.217808352096513	-1.74228811285166	MMACHC	NoSignifi
0.665017524427626	7.39808658678604	4.30792569193777	0.00561860548285784	0.217808352096513	-1.74276582994975	FERMT2	NoSignifi
0.493536798539296	7.34471499382797	4.30735108421076	0.00562201126271191	0.217808352096513	-1.74333530686947	NCEH1	NoSignifi
-0.52056330538107	7.4544269207712	-4.30711672632655	0.00562340100514042	0.217808352096513	-1.74356758928978	NDC80	NoSignifi
-0.443992328441848	9.16707305267994	-4.30550503034623	0.00563296889994656	0.217808352096513	-1.74516528166931	CDCA5	NoSignifi
0.689159527259114	4.23984643687785	4.3045158525551	0.00563885031393605	0.217808352096513	-1.74614609781952	PRICKLE2	NoSignifi
0.845741487074757	6.23005277607863	4.30329943003726	0.00564609239954389	0.217808352096513	-1.7473524808384	ZC3H12C	NoSignifi
-0.456954097107251	7.74656436657018	-4.30255522230051	0.00565052829916944	0.217808352096513	-1.74809067860816	ZMYND19	NoSignifi
0.448918902490275	9.77772203344	4.29489919107654	0.00569639226318667	0.218034435342646	-1.75569071060365	LGMN	NoSignifi
-1.23912035757793	3.65657061625188	-4.29442626898555	0.00569923911751778	0.218034435342646	-1.75616052201777	SLC27A6	Down
1.05966104125741	4.29776961117533	4.29150635643463	0.00571685183858707	0.218034435342646	-1.75906212684303	FCGR2A	Up
0.405591137391481	6.8930587296622	4.28461517659151	0.00575866366683584	0.218034435342646	-1.76591623052738	SORT1	NoSignifi
0.873728529188299	4.08987367090871	4.2797709921418	0.00578826253705961	0.218034435342646	-1.7707395091005	PGLYRP2	NoSignifi
0.783162870761084	9.74361663297353	4.27846941124967	0.00579624474302486	0.218034435342646	-1.77203619865648	FKBP1A	NoSignifi
0.866856089378331	9.23730429990639	4.27807152979121	0.00579868731514643	0.218034435342646	-1.77243264624374	SOCS2	NoSignifi
-1.08904893638499	2.63059693137117	-4.2742162670331	0.00582241494727461	0.218034435342646	-1.77627550379526	GRIN1	Down
-0.754024627927257	5.8363839464108	-4.27092108047558	0.00584278259570352	0.218034435342646	-1.77956222624839	MIR17HG	NoSignifi
1.95076908397481	2.09858656533135	4.26685990730458	0.00586799577198371	0.218034435342646	-1.78361568046725	LAT	Up
0.762960050424024	8.45220234714152	4.26207594460417	0.00589785425409706	0.218034435342646	-1.78839439357871	FCGBP	NoSignifi
0.446298988404746	6.64915126369471	4.25022566373674	0.00597255891659614	0.218034435342646	-1.80024958137817	RNF144A	NoSignifi
0.527503519056028	11.9211604987572	4.24994140180675	0.00597436400882039	0.218034435342646	-1.80053427453704	LAMC1	NoSignifi
-0.411563809043129	7.49946900973509	-4.24913171757805	0.00597950896755826	0.218034435342646	-1.8013452675953	PPIG	NoSignifi
-1.22516321861994	2.10909592119079	-4.24211139461693	0.00602432865117576	0.218034435342646	-1.80838193703789	DNAJC16	Down
0.662053132498855	6.47332271946662	4.23980485714677	0.00603913701435005	0.218034435342646	-1.81069580170722	PPDPF	NoSignifi
0.586227729269546	9.17304814778853	4.23799808224281	0.00605076555842886	0.218034435342646	-1.81250899226332	KDM5B	NoSignifi
1.36394762882182	3.58103830535213	4.23669791003313	0.00605914922799629	0.218034435342646	-1.8138141487428	CREB5	Up
-0.590594025761757	4.38065783352585	-4.23383656600255	0.0060776458075804	0.218034435342646	-1.81668754529615	ACTL10	NoSignifi
-0.488923666134004	5.62957051560006	-4.23191865024837	0.00609007950969121	0.218034435342646	-1.81861437377536	ZBTB44	NoSignifi
-0.545380345865004	5.76640534985922	-4.23173109190665	0.00609129697860288	0.218034435342646	-1.81880283965545	ATP6V0E2-AS1	NoSignifi
1.07608860233109	2.53511998160949	4.23016331900112	0.00610148439052866	0.218034435342646	-1.82037844900343	MIRLET7F1	Up
-1.32135884979446	4.42062698940401	-4.22868851697659	0.00611108525634212	0.218034435342646	-1.82186103117219	NDUFA4L2	Down
-0.530819468298457	7.86090007783067	-4.22545523263535	0.00613219353360099	0.218034435342646	-1.82511275800224	MRPL15	NoSignifi
0.689960995501603	7.21108138183893	4.20782942759844	0.0062487212027225	0.218034435342646	-1.84287258030088	SERINC2	NoSignifi
0.817773485184318	8.20108921022305	4.20738992816549	0.00625165862161421	0.218034435342646	-1.84331614474842	KLK2	NoSignifi
-0.727742123864605	6.76226673959682	-4.20208921950171	0.00628720934181263	0.218034435342646	-1.84866865366779	SETD6	NoSignifi
-0.856263228884071	3.01769180759334	-4.20095303416399	0.00629485918228524	0.218034435342646	-1.84981660877358	FOSB	NoSignifi
0.816238973725206	4.10717998174036	4.20017148560681	0.00630012738678199	0.218034435342646	-1.85060639003457	UPK3A	NoSignifi
-1.54015523448973	3.58651415851934	-4.18937829152326	0.00637339298393159	0.218034435342646	-1.86152466826645	NUDT8	Down
0.636197233144399	9.65218756843738	4.18819384700851	0.0063814915776246	0.218034435342646	-1.8627241332684	RHOU	NoSignifi
0.608493827387999	3.47155250691879	4.18795201790523	0.00638314650310415	0.218034435342646	-1.86296906057843	IL18R1	NoSignifi
0.963915119048203	3.25711934588279	4.17810653951307	0.00645093606504131	0.218034435342646	-1.87294973510583	LAMB2P1	NoSignifi
0.647677188020154	8.56900353544575	4.17801259391404	0.00645158681716731	0.218034435342646	-1.87304505594583	PLEKHB1	NoSignifi
0.999642147033808	3.57830900859587	4.17541811114141	0.00646958787341846	0.218034435342646	-1.87567815510326	REG4	NoSignifi
0.567563685121305	7.38156909673795	4.17511245938934	0.00647171227985412	0.218034435342646	-1.87598843708711	MFSD6	NoSignifi
2.23731790205271	1.36814602869437	4.17459834510884	0.00647528736418757	0.218034435342646	-1.87651037800446	CARMIL2	Up
1.05952796404363	3.84671896895717	4.17346901879167	0.00648314838530844	0.218034435342646	-1.87765706605761	ATP8B4	Up
0.720384058130122	12.3321104376645	4.17152154013245	0.00649672973095194	0.218034435342646	-1.87963503127038	TMPRSS2	NoSignifi
-0.45986404526917	5.65732422634558	-4.1709432006879	0.0065007691441762	0.218034435342646	-1.88022255759607	MCM3AP-AS1	NoSignifi
-0.925826006829992	3.28105938164385	-4.17044708846951	0.0065042365007521	0.218034435342646	-1.88072659918108	KDM4D	NoSignifi
-0.490634612806157	4.64015675415892	-4.17005413109616	0.00650698438417675	0.218034435342646	-1.88112586908856	FAAP24	NoSignifi
0.833336995086565	6.1843532865403	4.17001902499173	0.00650722993890627	0.218034435342646	-1.88116154051527	APOL3	NoSignifi
0.530713086564295	7.55615294862567	4.16783779291136	0.00652250742103546	0.218034435342646	-1.88337833884845	AGRN	NoSignifi
0.508948954406678	5.83032247545181	4.1662369145758	0.00653374583718234	0.218034435342646	-1.8850058732038	RSPH1	NoSignifi
-1.29506026278684	5.55554777091965	-4.16336028280096	0.00655399521850919	0.218034435342646	-1.88793157942542	ANKRD36B	Down
0.472323635555344	9.21701696812319	4.16223609910653	0.00656192789389983	0.218034435342646	-1.88907535203526	ID3	NoSignifi
0.56369159125926	9.74568356507254	4.15827346586879	0.00658997632672705	0.218034435342646	-1.8931088750075	KRT8	NoSignifi
-0.38556695826393	8.4851034766279	-4.15742539328506	0.00659599674610746	0.218034435342646	-1.89397249183942	RNFT2	NoSignifi
-0.438375014004844	10.7997642712864	-4.1542658681056	0.00661848074797513	0.218034435342646	-1.8971910842311	MCM7	NoSignifi
1.70184343564579	2.36542034563149	4.15056470486514	0.00664492928181468	0.218034435342646	-1.90096376017147	VNN2	Up
0.474512073130318	7.40200913337272	4.14933558818131	0.00665373892555551	0.218034435342646	-1.90221717908174	STX12	NoSignifi
3.48383720356653	-Inf	4.47898717306889	0.00745421938880139	0.218117906739186	-1.90235954977961	ARHGAP25	Up
0.911847634000344	5.04838006813984	4.14875317525408	0.00665791794871812	0.218034435342646	-1.90281120393549	FRMPD1	NoSignifi
-0.940663315271708	2.10209919808029	-4.14856951225854	0.00665923641135235	0.218034435342646	-1.90299854158912	GEMIN8P4	NoSignifi
-0.707084601811276	6.91525648090482	-4.14753507197066	0.0066666678597373	0.218034435342646	-1.9040537936889	CDT1	NoSignifi
0.453979085041971	8.4206083344266	4.14480165215262	0.00668634990636153	0.218034435342646	-1.90684314801657	MPP5	NoSignifi
-0.695597821607295	6.76892659812525	-4.14244092128748	0.00670340118191763	0.218034435342646	-1.90925328593312	SNORD96A	NoSignifi
-1.22119077847251	2.03285756946789	-4.1401011843891	0.00672034925210967	0.218034435342646	-1.91164299560392	TMEM150B	Down
1.36676122678584	1.42678161784839	4.13885506423323	0.00672939535240972	0.218034435342646	-1.91291613915135	ZNF536	Up
-0.469273948029538	8.19852565540749	-4.13850186721405	0.0067319618538272	0.218034435342646	-1.91327704723991	DPH2	NoSignifi
-1.9558011064041	2.3558646432679	-4.1376245905783	0.00673834135272895	0.218034435342646	-1.91417357542594	PWAR5	Down
-0.483338645442978	8.31815772497599	-4.12431537036915	0.00683596666328985	0.218034435342646	-1.92779212330247	AEN	NoSignifi
-0.451467773063883	4.58627840601432	-4.12420383712788	0.00683679149205242	0.218034435342646	-1.92790638562169	ZNF470	NoSignifi
-0.721431826774722	10.0510883522957	-4.12377204490147	0.00683998581097825	0.218034435342646	-1.92834876471462	TCP1	NoSignifi
-0.984864145026289	3.36298271241305	-4.12286750704255	0.00684668287358195	0.218034435342646	-1.92927559096271	SOCS7	NoSignifi
-0.625276087906357	7.85987063733343	-4.11660341083434	0.00689326479389101	0.218034435342646	-1.93569814546718	AURKB	NoSignifi
0.639486623597447	5.08870396055629	4.11491584846691	0.00690587512414866	0.218034435342646	-1.9374296242763	MOB2	NoSignifi
0.385583567370613	9.28034208912696	4.11413275919462	0.00691173560492765	0.218034435342646	-1.93823326933092	TUFT1	NoSignifi
-0.552299346292115	4.68553143170198	-4.11372605541495	0.00691478150623291	0.218034435342646	-1.93865069318945	FANCC	NoSignifi
0.668574826824485	8.06583261626248	4.11060618377164	0.00693819738101196	0.218034435342646	-1.94185380633735	PPIC	NoSignifi
0.555092026780565	9.82929707088802	4.11016997537855	0.00694147841841871	0.218034435342646	-1.94230179514988	BSG	NoSignifi
-0.491477105721526	7.22708349178813	-4.0962578686995	0.00704704486871555	0.218034435342646	-1.95660788318664	VTA1	NoSignifi
1.37851045290278	2.79006480299344	4.09379161844538	0.00706594730432148	0.218034435342646	-1.95914767265399	DYDC2	Up
0.700696365738344	7.07371768174812	4.09278307652646	0.00707369367967211	0.218034435342646	-1.96018660827959	MMP7	NoSignifi
-0.503293040699764	7.43543026639352	-4.09252271511359	0.00707569500956832	0.218034435342646	-1.96045484625913	HRAS	NoSignifi
0.880127324579988	5.89898131950565	4.09217604369641	0.00707836077278583	0.218034435342646	-1.96081202459388	CTSO	NoSignifi
-0.6130689278513	6.30034478144341	-4.09156701474132	0.0070830467018654	0.218034435342646	-1.96143956527856	PCYT2	NoSignifi
-0.555410643225744	4.88398884191135	-4.09124708275781	0.00708550969130507	0.218034435342646	-1.96176924895519	RBL1	NoSignifi
-0.973652064496636	8.08980873771621	-4.09106888145011	0.00708688198888784	0.218034435342646	-1.96195289005716	UGT2B10	NoSignifi
0.504022037000925	5.82249919315174	4.09038109920405	0.00709218129223035	0.218034435342646	-1.96266172214812	TTLL7	NoSignifi
-0.418248748863053	7.2668423959444	-4.08552673823746	0.00712971101365846	0.218034435342646	-1.96766711562663	RAD54L	NoSignifi
-1.17702316424199	3.70710876437221	-4.08430445425088	0.00713919590361348	0.218034435342646	-1.96892810820853	ZNF597	Down
1.64514670104374	2.54588168433598	4.08235617831584	0.00715434389059883	0.218034435342646	-1.9709386497844	MYRF	Up
1.70303504500245	1.44788526166835	4.08116923479406	0.00716359022086298	0.218034435342646	-1.97216386797903	DYTN	Up
0.616635777028064	8.08582209462121	4.07817160571201	0.00718700187679555	0.218034435342646	-1.97525930841567	PTMS	NoSignifi
1.3228163636203	5.21396169734481	4.0775163402553	0.00719213101646975	0.218034435342646	-1.97593617408211	EYA2	Up
3.02550310904169	1.38014215143864	4.07742206588354	0.00719286929564405	0.218034435342646	-1.97603356259049	C17orf67	Up
-0.392778480131051	7.24818360251124	-4.07497176845986	0.00721208799879798	0.218034435342646	-1.97856537089509	CDCA4	NoSignifi
-0.41995395348069	8.38411728447043	-4.07453380439608	0.0072155292265892	0.218034435342646	-1.97901801998191	RBBP7	NoSignifi
-0.417323122829293	3.71693810729983	-4.07294001446211	0.00722806778831074	0.218034435342646	-1.98066554655898	LOC100130449	NoSignifi
2.49089694641426	0.646828712133872	4.07280745619906	0.00722911174777427	0.218034435342646	-1.98080259514868	OR5A1	Up
0.862249607205258	5.98400387796545	4.06480811168549	0.00729242605269715	0.218034435342646	-1.98907886999883	FAM13A-AS1	NoSignifi
1.10660592946448	4.26315627682875	4.06453002312058	0.00729463831819393	0.218034435342646	-1.98936679657739	ACE2	Up
0.538942532329004	6.73814792959352	4.06262870687059	0.00730978405035137	0.218034435342646	-1.9913357557575	CEMIP2	NoSignifi
-0.754010170431965	8.48407854751928	-4.0625485006042	0.00731042374548322	0.218034435342646	-1.99141883007171	TK1	NoSignifi
0.53127676276249	8.09673931857859	4.06225257262088	0.00731278450197966	0.218034435342646	-1.99172535016239	CCDC25	NoSignifi
0.361877300296464	8.15675543706753	4.06008030711289	0.00733014000310982	0.218034435342646	-1.99397585838329	RALGAPA1	NoSignifi
-0.480269866683882	6.89418240699942	-4.05929262649545	0.00733644470645811	0.218034435342646	-1.99479212399895	SMARCA5	NoSignifi
-0.602458852004137	6.14440856068914	-4.05798131437397	0.00734695418498808	0.218034435342646	-1.99615127589115	SNORA33	NoSignifi
1.53472734541691	3.49466288707792	4.05369794566966	0.00738140151123957	0.218034435342646	-2.00059310736657	VASH1	Up
1.3280952360576	3.99472020996941	4.05367795866764	0.00738156267486502	0.218034435342646	-2.00061384166532	LINC00950	Up
-0.849182493863698	4.22340242401551	-4.05087923018795	0.00740416919420725	0.218034435342646	-2.00351793493035	TADA2A	NoSignifi
0.482234548581402	6.69613012395471	4.05065686590613	0.00740596866698298	0.218034435342646	-2.00374873219151	ZSWIM6	NoSignifi
0.875344755692625	3.48071862458862	4.04164896239009	0.00747928059087976	0.218117906739186	-2.01310587102449	MAP2	NoSignifi
0.906712806797902	5.30071125082677	4.04122680635947	0.00748273635803904	0.218117906739186	-2.01354475876224	RASSF2	NoSignifi
-0.584001180212009	4.63549538147412	-4.03966751082652	0.00749551634166931	0.218117906739186	-2.01516613843944	NDUFS1	NoSignifi
0.472632880679783	5.80592467472142	4.03940588627713	0.00749766302356919	0.218117906739186	-2.0154382233577	RGS17	NoSignifi
0.436772579593454	8.96531823636461	4.03781153717391	0.00751075995471486	0.218117906739186	-2.01709658947003	OCRL	NoSignifi
-0.480680426057124	6.25541631984369	-4.02609987724849	0.00760776007751343	0.22043613624145	-2.02929278211157	ZNF883	NoSignifi
0.530985255627542	5.69758773445794	4.01946425639084	0.00766334423297573	0.221546591383956	-2.03621408850172	TDRD7	NoSignifi
-0.606525038885555	9.23846188616491	-4.01459130631355	0.00770445434663553	0.222062665073823	-2.04130197539269	TFDP1	NoSignifi
0.442784512539563	8.05352693650578	4.00967424899698	0.00774618838669058	0.222062665073823	-2.04644032734052	SLC41A1	NoSignifi
0.492700743858753	10.148023570964	4.00946180791952	0.00774799722897348	0.222062665073823	-2.04666242932101	ENDOD1	NoSignifi
-0.433857117650009	6.33129085936302	-4.00874053176043	0.00775414212641088	0.222062665073823	-2.04741656773819	TXNL1	NoSignifi
-0.502850861494601	6.6343884437011	-4.00715196067446	0.00776769528031682	0.222062665073823	-2.04907785248822	MIPOL1	NoSignifi
-0.499098804582951	7.74040556111816	-4.00436379747556	0.00779154746762919	0.222118735025437	-2.05199475687033	EXOSC9	NoSignifi
-0.677026596617292	7.7033572063235	-4.002881089798	0.00780426530823248	0.222118735025437	-2.05354650784594	SLC25A19	NoSignifi
-0.430335820483594	11.1628117512217	-3.99926017374025	0.00783542182079913	0.222512111707473	-2.05733772832369	DCTPP1	NoSignifi
0.365096479467634	8.24310873451736	3.99220061106281	0.00789656982649107	0.223753576805385	-2.06473623881299	DPYSL2	NoSignifi
-0.374622321426001	8.44271186986651	-3.98808728826184	0.00793244579906349	0.223862051689712	-2.06905126577061	FOXRED1	NoSignifi
0.382316343167714	8.91676932737218	3.98776341147011	0.0079352783981629	0.223862051689712	-2.06939115618112	CCNB1IP1	NoSignifi
-0.652836297635143	4.09361403101863	-3.98529875181368	0.0079568714245476	0.223978950889239	-2.07197830739513	MIRLET7D	NoSignifi
0.924587529339762	3.86811489473844	3.97703328632218	0.00802976967248344	0.225080719864111	-2.08066268991322	PARM1	NoSignifi
-0.523944944762899	9.29618191851992	-3.97686859532923	0.00803122979866686	0.225080719864111	-2.08083585518062	PSMG1	NoSignifi
0.636111859105129	5.76021380376408	3.97065027067081	0.00808657969209955	0.225080719864111	-2.08737778598545	NEK3	NoSignifi
0.870307779626145	7.47967822229795	3.97010951055295	0.00809141329192178	0.225080719864111	-2.08794702270598	IFIT2	NoSignifi
-0.530025587923998	9.0659812381174	-3.96993814706161	0.00809294570739113	0.225080719864111	-2.08812742144057	MSH6	NoSignifi
0.447117265020281	4.3518225801684	3.96724447599502	0.00811707676388833	0.225080719864111	-2.09096382537423	CA11	NoSignifi
1.03561996065979	4.89607764333377	3.96639455138509	0.00812470753882911	0.225080719864111	-2.09185906206732	DNAH2	Up
0.434768791618332	5.9102578011949	3.96099740528397	0.00817335277244239	0.225080719864111	-2.09754703717225	KIAA1211	NoSignifi
0.741244275472567	5.24636368620259	3.96028335711471	0.00817981308702008	0.225080719864111	-2.09829996232149	FURIN	NoSignifi
-0.737050864574564	5.02568940319884	-3.95626148914502	0.00821630816044938	0.225080719864111	-2.10254255033546	MCOLN1	NoSignifi
0.52009882893191	7.36071666813792	3.95289864199196	0.00824696375245863	0.225080719864111	-2.10609222674188	SLC39A10	NoSignifi
0.589647668664474	6.91555051386553	3.95224767657347	0.00825291277441631	0.225080719864111	-2.1067795972494	CHPF	NoSignifi
0.584321305406031	7.72561918920178	3.951281086184	0.00826175512299628	0.225080719864111	-2.1078003872876	LOC285074	NoSignifi
-1.08302737606255	3.06474826726518	-3.94967665592857	0.00827645594109275	0.225080719864111	-2.10949516088693	DISP2	Down
-0.444119039508406	8.56460044151895	-3.94743279084741	0.00829706502189731	0.225080719864111	-2.11186616648357	FANCD2	NoSignifi
0.525645736073356	6.35514208168563	3.94577478302777	0.00831233028403715	0.225080719864111	-2.11361871226547	SIK3	NoSignifi
1.11949858522734	3.9432184116072	3.94487041615634	0.00832067008737528	0.225080719864111	-2.11457485762571	SOBP	Up
-0.475522019548843	8.60574660494863	-3.94458303616865	0.00832332218958463	0.225080719864111	-2.11487872261411	TRIP13	NoSignifi
0.436742847980953	5.79585727563184	3.94394875823033	0.00832917902270588	0.225080719864111	-2.11554943826476	EIF4E3	NoSignifi
0.429930343547836	4.97518913856809	3.94156165020019	0.00835126280633817	0.225198360975955	-2.11807434080321	GJB2	NoSignifi
0.960235246787067	4.99452481421202	3.93672074792265	0.00839624967375302	0.225198360975955	-2.1231978882208	PALMD	NoSignifi
-0.632476244901723	6.06657798416752	-3.93640433490258	0.00839919959395707	0.225198360975955	-2.12353292515417	SNORD65	NoSignifi
-0.409931134579222	6.22771126825288	-3.93523694774933	0.00841009323186306	0.225198360975955	-2.12476918287257	EPOR	NoSignifi
-0.402216769726954	8.18587689099276	-3.93324071176768	0.0084287582040889	0.225198360975955	-2.12688376648513	SEPHS2	NoSignifi
0.580387233600131	7.09262101594365	3.92995397459015	0.00845959098726034	0.225198360975955	-2.13036695030993	GSTA2	NoSignifi
0.470836823240002	8.38688461113664	3.92903456939488	0.00846823857319251	0.225198360975955	-2.13134166225693	KBTBD11	NoSignifi
-0.436544497034757	8.0741186725299	-3.92740252190369	0.0084836134887729	0.225198360975955	-2.13307226700346	TUBA4A	NoSignifi
-0.504454834055098	10.3667239531851	-3.92244250738215	0.00853053282179507	0.225198360975955	-2.13833480634678	UBE2S	NoSignifi
0.75367616672776	5.90105949326641	3.92134564669967	0.00854094791854711	0.225198360975955	-2.13949917625853	CYP2E1	NoSignifi
-1.93010840721943	2.8501714798139	-3.91833380615712	0.00856962001073418	0.225198360975955	-2.14269752235036	BCAS2	Down
0.646952241082026	5.49761722522504	3.91827362144186	0.00857019405770488	0.225198360975955	-2.14276145088943	HLA-DQB1	NoSignifi
0.465830635931724	9.78614668397378	3.91641500262262	0.00858794300947976	0.225198360975955	-2.14473601285224	KCNMA1	NoSignifi
-0.429194164470139	8.55819955590538	-3.91422081518244	0.00860894966343398	0.225198360975955	-2.14706789131836	MRPL1	NoSignifi
0.527551669511048	6.34174290175316	3.91329527987327	0.00861782783460779	0.225198360975955	-2.14805177090942	MYO1D	NoSignifi
0.558538248085843	6.63650635214219	3.91226316896642	0.00862774046194576	0.225198360975955	-2.14914912954466	PTK2B	NoSignifi
-0.575793951236108	5.94319263657137	-3.91024269714227	0.00864718263465338	0.225198360975955	-2.1512978960251	PRPF18	NoSignifi
0.391720155363197	6.88992604751215	3.90935318775542	0.00865575761852855	0.225198360975955	-2.15224412402633	NECAP2	NoSignifi
0.361712291561458	8.68473584471294	3.9082015587124	0.00866687366174213	0.225198360975955	-2.15346940077615	VEZF1	NoSignifi
-0.59789124901937	8.07625356825049	-3.90435467420329	0.00870412193656713	0.225388097379627	-2.15756405822109	PFKFB4	NoSignifi
-0.974466335576823	4.21669499094698	-3.90382199401377	0.00870929388441065	0.225388097379627	-2.1581312613352	ZNF79	NoSignifi
-0.5595544745041	6.83983821257721	-3.8993029968373	0.00875330926591097	0.225557685417072	-2.16294522477929	TMPO	NoSignifi
-0.44141021296637	8.43423155434915	-3.89724129473477	0.0087734733515997	0.225557685417072	-2.16514274183416	PSMG4	NoSignifi
-0.708552759342646	3.96917045608048	-3.89694284839571	0.00877639656924144	0.225557685417072	-2.16546091287556	SNORD139	NoSignifi
-0.670409025158023	7.57365934779902	-3.89532417484136	0.00879227019462109	0.225557685417072	-2.16718685080821	EXOSC2	NoSignifi
0.58408977302303	3.49256087356338	3.89224201003585	0.00882258486441991	0.225557685417072	-2.17047458762007	C19orf47	NoSignifi
0.861369133797673	3.10149050897191	3.89032386456803	0.00884151005150133	0.225557685417072	-2.17252154636876	HECA	NoSignifi
-0.494782878662094	9.23856326354368	-3.88954481940328	0.00884920943456488	0.225557685417072	-2.17335310078425	PDXP	NoSignifi
0.463199640370767	9.07315722958608	3.88394345623087	0.00890479045721249	0.225557685417072	-2.1793352792919	WDFY1	NoSignifi
0.352905393909608	7.37988216607712	3.88229442569647	0.00892122800374927	0.225557685417072	-2.18109751562893	MLLT11	NoSignifi
0.703113954821821	5.01319767267571	3.88203119031513	0.00892385508727757	0.225557685417072	-2.1813788681736	NFASC	NoSignifi
0.718114840588539	6.79392909502905	3.88012040538431	0.00894295073451224	0.225557685417072	-2.18342154302818	PYROXD2	NoSignifi
-0.627966941820098	8.76561360602637	-3.87946695228191	0.00894949161554351	0.225557685417072	-2.1841202534144	BCHE	NoSignifi
2.13565473291439	1.51230194436559	3.87875169284491	0.00895665731781633	0.225557685417072	-2.18488514036297	SH2D5	Up
0.409151935618174	7.55392699803764	3.87608819950882	0.00898339776771536	0.225557685417072	-2.18773426098631	SHROOM2	NoSignifi
-0.554235868780752	8.00469854927031	-3.87600979717676	0.00898418625370148	0.225557685417072	-2.18781814709949	RER1	NoSignifi
2.64458283424851	0.826956743579927	3.87264213140101	0.00901812804510925	0.225557685417072	-2.19142242329862	PRPH2	Up
0.619336066069791	3.7949414880632	3.86827350652765	0.00906237288957411	0.225557685417072	-2.19610107811296	THRA	NoSignifi
-1.38216328270512	4.48078455198309	-3.8675099007669	0.00907013157394426	0.225557685417072	-2.19691923357056	ZNF679	Down
-0.517216541787124	9.69491783852054	-3.86686350137176	0.00907670519934822	0.225557685417072	-2.19761189318138	RFC4	NoSignifi
0.750532292150685	6.85129418060732	3.86643735554081	0.00908104185783368	0.225557685417072	-2.1980685783794	KIF13B	NoSignifi
-0.396626097436735	8.52739062690365	-3.86446245792468	0.00910116971823719	0.225557685417072	-2.20018543911719	KNTC1	NoSignifi
0.383111610839888	5.52437100758566	3.86433828150501	0.00910243697772228	0.225557685417072	-2.20031856565431	ZNF334	NoSignifi
0.730974896086016	5.01077582662289	3.86254644265648	0.00912074531994736	0.225575890032455	-2.20223986683043	DOCK3	NoSignifi
0.457598448238483	6.9365708045843	3.85981200578311	0.00914876448291084	0.225833732505084	-2.20517300195264	VPS8	NoSignifi
-0.449047493759506	8.65368117926718	-3.85658446099901	0.0091819607728451	0.226218135278771	-2.20863683680464	CENPM	NoSignifi
0.531446305939552	7.2966857245102	3.85432850830114	0.00920524418906833	0.226247222974944	-2.21105908023858	OAF	NoSignifi
-0.621220080305653	5.99118938910782	-3.85181770990173	0.00923123576260041	0.226247222974944	-2.21375604904471	ZNF583	NoSignifi
-0.426312289598779	5.29276091832694	-3.85135647385376	0.00923601938601362	0.226247222974944	-2.21425161012333	ZNF174	NoSignifi
0.583445346654337	5.70021557589707	3.84852852838234	0.00926540976302688	0.22653485660612	-2.21729086084019	CAVIN1	NoSignifi
0.864804909085283	6.53299011392824	3.8414097737217	0.00933985940501671	0.226645650960767	-2.22494800525379	OASL	NoSignifi
0.865591248699484	6.79239897097624	3.84084480439741	0.00934579667124314	0.226645650960767	-2.22555609989232	ALOX15	NoSignifi
1.4016451157119	5.24888296131825	3.83667290218243	0.00938977049702559	0.226645650960767	-2.23004825842434	CLOCK	Up
-1.86448946644386	2.00361966833954	-3.83546150998305	0.00940258258447071	0.226645650960767	-2.23135323917501	PDHA2	Down
1.22775323623477	6.61372854531948	3.83430812358995	0.00941479940629174	0.226645650960767	-2.23259598199744	CCL20	Up
0.523828148815738	7.56652562562384	3.83185848684266	0.0094408053837538	0.226645650960767	-2.23523620617185	DNAJC4	NoSignifi
0.509589557383355	8.43555036581271	3.8315944645622	0.00944361311859086	0.226645650960767	-2.23552083545957	NEDD4L	NoSignifi
-0.471232524253695	7.2594737607906	-3.82979362220488	0.00946278910285793	0.226645650960767	-2.23746257374996	DRAIC	NoSignifi
0.663997894703346	7.08862216863654	3.82692515116723	0.00949342379702811	0.226645650960767	-2.24055669438145	IRF6	NoSignifi
1.00005444645881	2.07592811417515	3.82583237542041	0.00950512366287288	0.226645650960767	-2.24173582924433	FOXH1	Up
0.492367325474356	4.85116195801498	3.82555709335371	0.00950807353489531	0.226645650960767	-2.24203290050764	GDPD3	NoSignifi
-0.539132472000759	4.01348903228377	-3.82525311516799	0.00951133210191347	0.226645650960767	-2.24236095533525	BICD1	NoSignifi
-0.413226445239041	6.02454453183873	-3.82524872045387	0.0095113792212865	0.226645650960767	-2.2423656982572	OGG1	NoSignifi
-0.528636739617359	7.41928080195977	-3.8223797064561	0.00954219623326027	0.226645650960767	-2.24546278670218	HAUS7	NoSignifi
1.33643609008621	5.90256381410347	3.8197568990272	0.00957046663899047	0.226645650960767	-2.24829541161181	PLCH2	Up
1.116950409783	7.26580982843044	3.81786365356605	0.00959093168502195	0.226645650960767	-2.25034089228988	MICAL1	Up
-1.39501445173635	2.37360853470964	-3.815155569981	0.00962029005928156	0.226645650960767	-2.25326786962436	RBAK	Down
0.63207632384774	5.46864406412446	3.81306209024432	0.00964305455235837	0.226645650960767	-2.25553148247748	CAPN2	NoSignifi
0.907447168327104	4.52978654308659	3.81209475887838	0.00965359370329193	0.226645650960767	-2.25657769729147	CTIF	NoSignifi
0.522871897489116	5.89782849919443	3.8105603833236	0.00967033733851982	0.226645650960767	-2.25823754768771	VPS54	NoSignifi
-0.845361009348474	4.70285537259217	-3.80528272955845	0.0097281779417765	0.226645650960767	-2.26395006699172	LRRC3	NoSignifi
-0.567155161595574	3.28619659197716	-3.80423392495269	0.00973971847366395	0.226645650960767	-2.26508589594389	ZNF93	NoSignifi
-0.630705785317587	4.51628096535343	-3.8036199060262	0.00974648195752276	0.226645650960767	-2.26575095611842	STXBP5L	NoSignifi
0.375412951403782	9.03820067927358	3.80216638225184	0.00976251366523583	0.226645650960767	-2.26732558041886	LOC728755	NoSignifi
-0.468929769792323	6.19659158484129	-3.80087252180152	0.00977680922372747	0.226645650960767	-2.2687275633103	PIM2	NoSignifi
-0.590593508363146	6.70365646339803	-3.80083212869241	0.00977725589511747	0.226645650960767	-2.26877133681693	GRWD1	NoSignifi
0.94446407420579	5.52939013428551	3.80082057467645	0.00977738366488785	0.226645650960767	-2.26878385781413	TTR	NoSignifi
0.850480485406654	6.59978739985834	3.79800739559354	0.00980854889283589	0.226645650960767	-2.27183320293231	SGK1	NoSignifi
0.4731981296428	6.25404278087625	3.79726798786191	0.00981675873357098	0.226645650960767	-2.27263492343894	CAPS2	NoSignifi
-0.676773375963575	4.09435717164555	-3.79627455260084	0.00982780123499627	0.226645650960767	-2.27371223636524	ZNF234	NoSignifi
0.757493846220058	4.40582284471633	3.79288089935655	0.00986562840726465	0.226645650960767	-2.27739378001849	PLCB1	NoSignifi
0.461296005878244	6.17626839855699	3.79048626401915	0.00989241824887081	0.226645650960767	-2.27999282090005	CDC14B	NoSignifi
-0.451325024620178	8.14655717987711	-3.78973123146555	0.00990088202460262	0.226645650960767	-2.2808125196726	CDC7	NoSignifi
0.579316986363766	4.91792329553022	3.78901147425494	0.00990895792431824	0.226645650960767	-2.2815940186439	AASS	NoSignifi
0.698023147236381	3.63425791850813	3.78823846914762	0.00991763950230071	0.226645650960767	-2.28243343837661	MRAS	NoSignifi
0.675605337380783	6.6798966856931	3.78791699091033	0.00992125251540291	0.226645650960767	-2.28278256927594	ABCG1	NoSignifi
-0.811347116189385	8.81045402372994	-3.78282027082175	0.00997873072442841	0.226645650960767	-2.28832021191553	DTYMK	NoSignifi
0.593497413820258	6.30374867326214	3.7826796750189	0.00998032157068753	0.226645650960767	-2.28847303791175	SYNM	NoSignifi
1.02994184953515	2.78026119967889	3.7804782313267	0.0100052680674615	0.226645650960767	-2.29086645129389	LRRC46	Up
-0.441462042593212	6.65339691740091	-3.77973806082444	0.0100136712750521	0.226645650960767	-2.29167136431901	DENND1B	NoSignifi
0.520038271112236	5.49150020557406	3.7771201098081	0.0100434565469842	0.226645650960767	-2.29451910774163	STOX2	NoSignifi
-0.357532838601402	10.8353728088982	-3.77217728899712	0.0100999635407407	0.226645650960767	-2.29989919194904	LSM2	NoSignifi
-0.972044649790451	3.62743908692324	-3.76969888068801	0.0101284309987087	0.226645650960767	-2.30259852596607	CDC27	NoSignifi
-0.417092162939908	7.49588151682595	-3.76782183813978	0.0101500508573457	0.226645650960767	-2.30464363272062	RFWD3	NoSignifi
0.644177520450119	5.69475718413203	3.76655149010341	0.0101647121037351	0.226645650960767	-2.30602808751833	FAM135A	NoSignifi
-0.369011968371235	7.33790010862332	-3.76643478141363	0.010166060242362	0.226645650960767	-2.30615529409515	POLA1	NoSignifi
1.20739991927744	1.93220010307368	3.76607184325419	0.0101702539343161	0.226645650960767	-2.30655089420239	LTF	Up
0.770010619718105	5.22907033057763	3.76568020816869	0.0101747813877317	0.226645650960767	-2.30697780066124	KIAA1217	NoSignifi
0.783044532720071	4.47571017659024	3.76502761830757	0.0101823305938643	0.226645650960767	-2.30768922598641	SLCO2A1	NoSignifi
-0.475521997462407	8.67383317032567	-3.76499272930938	0.0101827343688688	0.226645650960767	-2.30772726265082	ZWINT	NoSignifi
0.61289306605301	7.24129372351205	3.76491752820693	0.0101836047421745	0.226645650960767	-2.30780924910889	EAF2	NoSignifi
-0.469718297209899	6.95075117542892	-3.76366436220847	0.0101981210818611	0.226645650960767	-2.30917563911743	PSRC1	NoSignifi
1.04166057858212	3.80591623168879	3.75956370169448	0.010245784228573	0.226645650960767	-2.31364879369266	ELFN2	Up
-0.467550334508822	4.57224685138331	-3.75940421260271	0.0102476430481596	0.226645650960767	-2.31382283220986	TTLL4	NoSignifi
1.56979847888544	-Inf	3.98362619293748	0.0117417388665762	0.231011768867126	-2.31429195098958	LOC100130451	Up
0.544868159461184	6.01682354290722	3.75895705041698	0.0102528566647278	0.226645650960767	-2.31431081153885	ATG5	NoSignifi
0.433553734243999	6.32300788681383	3.75687677089469	0.010277150429275	0.226645650960767	-2.31658145813099	GHDC	NoSignifi
1.46284691067776	2.00139974391269	3.75654996208825	0.0102809727975035	0.226645650960767	-2.31693824488049	MTERF4	Up
-0.343723354028288	9.98108064325295	-3.75511852037347	0.0102977337570866	0.226645650960767	-2.31850122067201	MRPS15	NoSignifi
-0.530707514237014	5.74423155404727	-3.75392722338545	0.0103117061515338	0.226645650960767	-2.31980226920242	C11orf24	NoSignifi
-0.372076582746356	7.67107281899399	-3.75168887732687	0.0103380165328789	0.226835521736809	-2.32224752724644	CKAP2L	NoSignifi
0.433598562156587	9.28797913638478	3.74873860588478	0.0103728100294005	0.227210562350486	-2.32547191274053	AGR2	NoSignifi
-1.54145197967375	1.97121226337599	-3.74172309275405	0.0104560738382058	0.228486111444836	-2.33314560282551	STAG3	Down
-0.631363104461811	5.36015948728745	-3.74083702070217	0.0104666433101872	0.228486111444836	-2.33411544007698	MARVELD2	NoSignifi
0.602318772897914	5.46913011240816	3.73721104671245	0.0105100203328622	0.229043499138572	-2.33808568340145	ACVR2A	NoSignifi
-0.447806646722635	7.85754849777179	-3.73400955406953	0.0105484866085291	0.229492159503524	-2.34159312823047	PARP2	NoSignifi
-0.479271825336786	9.98302999523817	-3.73113002542011	0.0105832190510438	0.229858205988491	-2.3447494304944	ZNF511	NoSignifi
1.00190191186185	8.78433295984401	3.72657350637037	0.010638440832516	0.230522607539929	-2.34974698746717	FAR2P1	Up
1.39859675290233	3.60620379062488	3.72551570774852	0.0106513066585266	0.230522607539929	-2.35090771231198	KCNMB4	Up
0.358414119900511	10.9637340921068	3.72407102384053	0.0106689062339077	0.230522607539929	-2.35249329532437	CST3	NoSignifi
-0.856135348598531	6.44889161896722	-3.72269939373375	0.0106856459556137	0.230522607539929	-2.35399905013758	ECE2	NoSignifi
-0.505189608723502	8.02955530382596	-3.72097864794874	0.01070668793705	0.230589003959687	-2.35588854161053	GMNN	NoSignifi
0.68470453629232	10.3916909533826	3.71753280850391	0.0107489645493022	0.231011768867126	-2.35967391362528	FOXO3	NoSignifi
0.596596348980298	5.70791740376319	3.71226653760011	0.0108139370272294	0.231011768867126	-2.36546325187599	CREBRF	NoSignifi
-0.607023236434627	5.02235557589409	-3.71089692095268	0.0108309065229684	0.231011768867126	-2.36696972827489	FICD	NoSignifi
0.33963680951548	7.60176029090904	3.70948031366074	0.010848489566417	0.231011768867126	-2.36852824859408	CTSD	NoSignifi
-0.522824038340137	6.70188365465526	-3.70513800441587	0.0109025858482159	0.231011768867126	-2.37330782798268	TAF5	NoSignifi
-0.63818089824859	3.78611036975502	-3.70436998420165	0.0109121851651865	0.231011768867126	-2.37415354331656	RGMA	NoSignifi
0.405439351236115	7.00827445299622	3.69634158483885	0.0110130980605635	0.231011768867126	-2.38300051355212	PDLIM1	NoSignifi
-0.608867614724321	4.34398784316702	-3.69447447702999	0.0110367159111594	0.231011768867126	-2.38505966309593	ARHGAP11B	NoSignifi
0.972804358347781	4.42286026161768	3.69329033980928	0.0110517239109735	0.231011768867126	-2.38636592193703	PRSS27	NoSignifi
-0.475951213207565	9.28130259540228	-3.69185901126445	0.0110698953259559	0.231011768867126	-2.38794520398463	TRA2B	NoSignifi
0.475245970922915	6.91403109775665	3.69177796763747	0.0110709252129599	0.231011768867126	-2.38803463601442	PTPN6	NoSignifi
0.734659054007443	8.13142221634827	3.69019533077599	0.011091058543519	0.231011768867126	-2.38978132154446	CD24	NoSignifi
0.810120968144495	6.62026460723987	3.68987179693867	0.0110951793778433	0.231011768867126	-2.39013844715816	LHFPL2	NoSignifi
0.52086360131271	5.67193265872804	3.68637457387342	0.0111398327269495	0.231011768867126	-2.39399998734583	GOSR1	NoSignifi
0.564035338305977	6.33107345390954	3.68461946497349	0.0111623180274239	0.231011768867126	-2.39593876522534	PPARG	NoSignifi
-0.391046463902849	8.28821341338624	-3.68379752353773	0.0111728656358058	0.231011768867126	-2.39684691284558	SLC25A15	NoSignifi
0.451266873527907	7.48967524041398	3.68219654368237	0.0111934422890981	0.231011768867126	-2.39861615599083	RAP2A	NoSignifi
0.384311977809021	8.0353076189178	3.68203191876336	0.0111955605370865	0.231011768867126	-2.39879810929206	PTPRA	NoSignifi
0.461924461372814	7.24660422488414	3.68019551222061	0.0112192201876427	0.231011768867126	-2.40082814767694	GLCE	NoSignifi
1.2232561277315	4.63728557999583	3.67971149981347	0.0112254653424821	0.231011768867126	-2.40136329614379	MYO15B	Up
0.518197595542295	8.15109960637937	3.67906800109427	0.0112337743466811	0.231011768867126	-2.40207484625985	ATP2B4	NoSignifi
1.17839101322623	2.67566989070692	3.67891739513862	0.0112357199978886	0.231011768867126	-2.40224138993071	SH3GL3	Up
1.01579042091643	5.04345151943927	3.67662317432456	0.0112654052278827	0.231011768867126	-2.40477890096278	JUNB	Up
0.912303866951045	7.63138247210043	3.67472553454657	0.0112900252711135	0.231011768867126	-2.40687849414569	ZC3H12A	NoSignifi
-0.919844117781468	5.13259748083848	-3.67341585097081	0.0113070522130584	0.231011768867126	-2.40832793815802	SBNO1	NoSignifi
0.363011557352309	7.98800496913179	3.67306560186394	0.0113116105946514	0.231011768867126	-2.40871561594506	CAPRIN2	NoSignifi
0.603333621047306	4.05686245016726	3.66820765390883	0.0113750474372784	0.231011768867126	-2.41409498316224	FAM208A	NoSignifi
0.380249356598642	8.43243120190049	3.66758727863066	0.0113831771014249	0.231011768867126	-2.41478225209497	ZNF385B	NoSignifi
0.427249524398645	7.26436189233205	3.66720400544366	0.0113882029214792	0.231011768867126	-2.41520688747203	CPEB3	NoSignifi
-0.477857598200961	8.42345784866844	-3.66567608766045	0.0114082629947274	0.231011768867126	-2.41689995904474	MNS1	NoSignifi
1.6168294709525	2.42170101451334	3.66541912619134	0.0114116405244789	0.231011768867126	-2.4171847370567	ZNF385D	Up
0.682892627749724	6.56222562188177	3.66519842529073	0.011414542333027	0.231011768867126	-2.41742933873949	IGSF5	NoSignifi
0.559179109053917	6.7056700032402	3.6648602073698	0.0114189908725387	0.231011768867126	-2.41780420099156	TESC	NoSignifi
-0.340072967173865	7.85107301280647	-3.66374084841751	0.0114337274821454	0.231011768867126	-2.41904498444494	KIF14	NoSignifi
0.418589789855963	7.76219213941045	3.66323597266359	0.0114403812343572	0.231011768867126	-2.41960470148982	TRIB1	NoSignifi
-0.330141884156962	7.98919963891078	-3.66268080897212	0.0114477027238953	0.231011768867126	-2.42022022199889	BHLHE40	NoSignifi
0.809232063216801	8.05637246658382	3.66160355632514	0.0114619244490854	0.231011768867126	-2.42141475103867	IRF2BP2	NoSignifi
-0.637288082718105	6.51788884727297	-3.65953493322067	0.0114892894606724	0.231011768867126	-2.42370916413169	FTSJ3	NoSignifi
-0.438237357667474	8.70949278471943	-3.65884590043982	0.0114984206021549	0.231011768867126	-2.42447357609786	MRPL19	NoSignifi
-0.511679168936848	9.95111227518368	-3.65848466067994	0.0115032110311879	0.231011768867126	-2.42487436916897	PTTG3P	NoSignifi
1.0047854026882	5.46988150490279	3.65615751714766	0.0115341249485236	0.231011768867126	-2.42745688316852	OPTN	Up
-0.385012843659625	6.82529336815093	-3.65444129418934	0.0115569828035404	0.231011768867126	-2.42936206232391	POLG2	NoSignifi
0.43427212501222	4.84682746550766	3.65385271887317	0.0115648335059767	0.231011768867126	-2.43001556204731	CREBL2	NoSignifi
0.715577842216505	8.63915768780151	3.65354228681207	0.0115689765978191	0.231011768867126	-2.43036026231192	ELL2	NoSignifi
0.405119418172606	5.27407455051687	3.65053145621739	0.0116092458857551	0.231011768867126	-2.43370435562339	N4BP1	NoSignifi
0.362228197908786	7.46707145140306	3.64971871916676	0.0116201429000763	0.231011768867126	-2.43460733281633	PREP	NoSignifi
0.459892759983914	3.69286995840156	3.64781932433716	0.0116456541650958	0.231011768867126	-2.43671808594637	TMEM207	NoSignifi
-0.477855445137757	8.9793001847596	-3.6465408862739	0.0116628604083103	0.231011768867126	-2.43813915015032	BCL2L12	NoSignifi
-0.412373220909721	7.236189948316	-3.64637743021981	0.0116650623765768	0.231011768867126	-2.43832086304099	DNAAF2	NoSignifi
0.635993800225842	7.38974408495563	3.64469269122296	0.0116877850962061	0.231011768867126	-2.44019405527944	TP53INP2	NoSignifi
0.460621479290543	4.09831983812474	3.63897781537944	0.0117652327147517	0.231011768867126	-2.44655199731878	FAR2	NoSignifi
-1.43815894010906	2.15488897845194	-3.63730828487064	0.0117879660857048	0.231011768867126	-2.44841050082943	C16orf46	Down
0.436624040536742	8.28122008786315	3.63431890586437	0.0118287939405716	0.231011768867126	-2.45173949803144	SECISBP2L	NoSignifi
0.34258167722046	7.51964096559281	3.63387722791567	0.0118348395899629	0.231011768867126	-2.45223149050217	P4HA2	NoSignifi
0.78124670031726	3.6076022985625	3.63220331302863	0.0118577833146227	0.231011768867126	-2.4540964106885	NPTXR	NoSignifi
0.427649720941423	6.04268531815025	3.63193505251336	0.0118614648745416	0.231011768867126	-2.45439532841897	ADCY1	NoSignifi
0.393639531998406	7.99554882760246	3.63178531294216	0.011863520428741	0.231011768867126	-2.45456218607898	NUB1	NoSignifi
0.429006055650558	6.95727107633601	3.63171950822873	0.0118644238905531	0.231011768867126	-2.45463551480092	ASXL1	NoSignifi
0.380224775971051	8.72897414890878	3.63170221562716	0.0118646613210159	0.231011768867126	-2.45465478474078	AP3B1	NoSignifi
-0.976831546244124	4.69783716197803	-3.63129718515224	0.0118702239777061	0.231011768867126	-2.45510614416733	ZNF124	NoSignifi
-0.40763926782631	6.7694166275252	-3.63019721538309	0.0118853455678651	0.231011768867126	-2.45633208149864	UTP3	NoSignifi
-0.338011595889549	4.89076578532686	-3.62884999081823	0.0119038955369654	0.231011768867126	-2.45783388526829	DCAF1	NoSignifi
0.648845947646137	5.4420960928191	3.62787595879369	0.0119173271331514	0.231011768867126	-2.45891987988733	TSPAN7	NoSignifi
2.50775534965371	2.68374873348069	3.62660629547103	0.0119348607909426	0.231011768867126	-2.46033574379513	TGFBR2	Up
0.52147380416101	7.9389157301095	3.62630744096585	0.0119389920635367	0.231011768867126	-2.46066905323005	KLHL5	NoSignifi
-0.523620543945916	7.16715952540633	-3.62602617830603	0.0119428816096126	0.231011768867126	-2.46098275731032	WDR34	NoSignifi
-0.401708178007061	9.68182823447667	-3.62550260678485	0.0119501257812225	0.231011768867126	-2.46156675650413	NPM1	NoSignifi
0.861409880614453	3.85373157816066	3.62096827978162	0.0120130685550221	0.23103086721276	-2.46662646916473	PGAP1	NoSignifi
-0.84202200846535	8.16654880727305	-3.61913151291558	0.0120386706391008	0.23103086721276	-2.46867710985484	FOXRED2	NoSignifi
-0.419587999382831	10.4088295037376	-3.61793384382682	0.0120553973385189	0.23103086721276	-2.47001456209242	CDC20	NoSignifi
-0.841214354939174	2.88195711306797	-3.61769407193813	0.0120587491174854	0.23103086721276	-2.4702823493194	CD86	NoSignifi
-0.708845010713306	7.45994015193662	-3.61530586673035	0.0120921907250426	0.23103086721276	-2.47295015931844	COL4A3BP	NoSignifi
0.417681043049608	6.18170301794069	3.61525667615606	0.0120928806184295	0.23103086721276	-2.47300511975005	MOSPD3	NoSignifi
-0.482086416876297	7.59966628240031	-3.6151847925132	0.0120938888590355	0.23103086721276	-2.4730854358368	CDCA8	NoSignifi
-0.71239167931414	5.17612795460909	-3.61509823418655	0.012095103051338	0.23103086721276	-2.47318214927828	TSSC2	NoSignifi
0.577684656330752	4.1380256886211	3.60990245034467	0.0121682363154349	0.231731128215989	-2.47898996888386	CAMKV	NoSignifi
0.358450034765827	7.94191755307466	3.60929767822237	0.0121767807878744	0.231731128215989	-2.47966629441075	ARMCX3	NoSignifi
-1.02343377267345	2.62609139280401	-3.60865110086476	0.0121859233052191	0.231731128215989	-2.48038944385137	NEK11	Down
0.743018636236817	3.61219468801711	3.60619287668976	0.0122207522222057	0.232049667935254	-2.48313947148272	ALOXE3	NoSignifi
0.388788310294516	3.34221883672537	3.60462762961559	0.0122429869999477	0.232128480253069	-2.4848910853381	TFAP2E	NoSignifi
0.457267761314039	9.46499123160943	3.60112762349419	0.0122928690017372	0.232278476675715	-2.4888094087035	THNSL2	NoSignifi
0.446465058820062	6.82068322690913	3.60017773657539	0.0123064458410596	0.232278476675715	-2.48987320357737	GOLT1A	NoSignifi
-0.699733667769467	11.4539910013037	-3.59961361202598	0.0123145168498524	0.232278476675715	-2.49050505291324	HIST1H4C	NoSignifi
0.949098619681823	4.09030818704187	3.59900146511065	0.0123232815998879	0.232278476675715	-2.49119075428144	TGFA	NoSignifi
0.542568044880833	4.94871497989164	3.59759877886788	0.0123433915761279	0.232316384561843	-2.49276223763954	SLC30A3	NoSignifi
0.711602829218982	5.5714592080693	3.59059290182826	0.0124443825203708	0.232920843741029	-2.50061646056524	MAK	NoSignifi
-0.712182230929277	6.47283557590987	-3.5905575973205	0.0124448937684198	0.232920843741029	-2.50065606234406	TIPIN	NoSignifi
2.04033846698712	1.30283486901188	3.59053742594373	0.0124451858826223	0.232920843741029	-2.50067868908449	PLXND1	Up
-0.466263310773456	7.87727366869875	-3.58751386309927	0.0124890585415492	0.232920843741029	-2.50407111800804	PLK4	NoSignifi
-0.562556172787832	5.34312160040965	-3.58695169748388	0.0124972347008517	0.232920843741029	-2.50470204635171	CABLES2	NoSignifi
-1.95975670139332	0.262543986214977	-3.58614677730576	0.012508951882574	0.232920843741029	-2.50560552071014	MANCR	Down
0.312627095878948	9.84255748028456	3.58377304105922	0.0125435776094557	0.232920843741029	-2.50827057044507	CD99	NoSignifi
-0.808455819192308	6.43026818666719	-3.58233047342967	0.0125646725522014	0.232920843741029	-2.5098906668099	SFPQ	NoSignifi
-0.544357173462057	5.75097950356277	-3.58132867079657	0.0125793453693474	0.232920843741029	-2.51101597431954	SPAG5	NoSignifi
0.589005617391989	7.94589474385297	3.58049749976853	0.0125915335420387	0.232920843741029	-2.51194975030589	VIPR1	NoSignifi
0.751205154811695	6.03731640885471	3.5803975857013	0.0125929995535892	0.232920843741029	-2.51206200669489	CAPN5	NoSignifi
-0.631576243911078	6.25357296152144	-3.57968300499822	0.012603489946619	0.232920843741029	-2.51286491104732	HAUS8	NoSignifi
-1.30826109730835	2.95770810262181	-3.57724688156504	0.012639326695632	0.232920843741029	-2.51560282929047	LOC728024	Down
0.779466589245692	4.49217303661392	3.57625304357303	0.0126539792163088	0.232920843741029	-2.51672009125683	DHRS12	NoSignifi
0.795788268631065	-Inf	3.75747505263024	0.0146207135749486	0.241533435583064	-2.5176509385054	HBZ	NoSignifi
0.415066014499236	8.99445112205924	3.57535187418194	0.0126672818561811	0.232920843741029	-2.51773332850564	ACAD8	NoSignifi
-0.433759718684598	8.45868757193547	-3.57435737292107	0.012681980309809	0.232920843741029	-2.51885167234933	ME1	NoSignifi
0.8964535935446	3.5183564182541	3.57422163280308	0.0126839879849625	0.232920843741029	-2.51900432950258	SIPA1L1	NoSignifi
-0.424140754041678	5.43654354508997	-3.57222988419559	0.0127134878675888	0.233129043240529	-2.52124468380601	ZFP69B	NoSignifi
-0.451194857718341	5.53305246892188	-3.56871168165015	0.0127657831123836	0.233238517989704	-2.52520374861214	POP1	NoSignifi
-0.583498311347629	6.67138306287615	-3.56750249358569	0.0127838120292748	0.233238517989704	-2.52656496812146	BRI3BP	NoSignifi
0.649612520199266	3.95238654539286	3.56626895515332	0.0128022332459236	0.233238517989704	-2.52795386798918	ACRV1	NoSignifi
0.47765155204573	7.86666466598972	3.56575234904489	0.0128099568397268	0.233238517989704	-2.52853562002128	EPDR1	NoSignifi
0.373671584400513	5.60565221799407	3.56572865213663	0.0128103112482659	0.233238517989704	-2.52856230633677	PFKFB2	NoSignifi
0.687854290980431	5.85549581723946	3.56266911425585	0.0128561612746305	0.233741765044132	-2.53200865032883	SEMA3C	NoSignifi
0.626344434995627	6.48146232133803	3.56095199690157	0.0128819739556993	0.233879798720447	-2.53394358665167	ZNF350	NoSignifi
0.399870313240599	5.3789406392646	3.55284030320495	0.0130046966473724	0.234162973167908	-2.54309135369567	JAK2	NoSignifi
0.921727235359316	3.80210582952938	3.55206636665482	0.0130164735012173	0.234162973167908	-2.5439647534071	GPX2	NoSignifi
-0.336946655427861	8.15148047927047	-3.55161735866795	0.0130233114195455	0.234162973167908	-2.54447151486159	MTA2	NoSignifi
-0.589363173438189	9.57363392779814	-3.55160956689113	0.0130234301154022	0.234162973167908	-2.54448030916878	OIP5	NoSignifi
-0.505479546351519	8.55351246287583	-3.55087554275866	0.0130346172602388	0.234162973167908	-2.54530882502967	VKORC1L1	NoSignifi
-0.531375065571644	6.56870694005419	-3.550585443158	0.0130390415724116	0.234162973167908	-2.54563629586553	DTL	NoSignifi
-0.859748307561304	2.83216343586084	-3.54891748406499	0.0130645121089983	0.234162973167908	-2.54751941505901	APBA2	NoSignifi
0.439001091711606	7.61536401045457	3.54822177547185	0.0130751522847174	0.234162973167908	-2.54830501336075	RAB27B	NoSignifi
0.471828310185052	6.14160310871557	3.54656691898336	0.0131005004791593	0.234162973167908	-2.55017403263065	DNASE1	NoSignifi
-1.58943933762289	1.94303035179217	-3.54551524473828	0.0131166378916029	0.234162973167908	-2.55136206172087	NFKBIL1	Down
-0.624631629505682	7.13733293839811	-3.54478375142915	0.0131278753408785	0.234162973167908	-2.55218851259916	EIF2B3	NoSignifi
0.74926650238008	4.47740818716267	3.54269826753375	0.0131599721475319	0.234162973167908	-2.55454524145882	CDK6	NoSignifi
-0.57303749216742	9.2366921231245	-3.54073423968975	0.0131902795847544	0.234162973167908	-2.55676542297358	HMGB2	NoSignifi
-0.563471985056214	4.83729082999956	-3.54030101408825	0.0131969752611192	0.234162973167908	-2.55725524312161	EGLN1	NoSignifi
1.15537050491532	3.47926314001568	3.53909166873914	0.01321568621542	0.234162973167908	-2.55862274780855	PDZRN3	Up
-0.576482102931386	3.31767813009525	-3.53821619315183	0.0132292499769845	0.234162973167908	-2.55961288077923	PROK1	NoSignifi
0.751306986643693	7.84134671498922	3.53748857310169	0.0132405348033483	0.234162973167908	-2.56043589760891	C1orf21	NoSignifi
0.605174965051773	7.37331314632887	3.53740413401306	0.0132418450823997	0.234162973167908	-2.56053141341299	PYGL	NoSignifi
0.422342387709524	8.44906327460343	3.53725356592719	0.0132441818728499	0.234162973167908	-2.56070173614967	DAAM1	NoSignifi
0.395344453576732	7.57751005244174	3.53520636026581	0.0132759997451	0.234242906812942	-2.56301793560076	PARP12	NoSignifi
0.374238752667862	4.60775959828384	3.534290150828	0.0132902671185484	0.234242906812942	-2.56405477153188	SLC25A45	NoSignifi
0.45497623811268	9.63637165543825	3.53344458266102	0.0133034496000806	0.234242906812942	-2.56501179767982	ITGAV	NoSignifi
0.332139390886795	6.94582692505178	3.53150738742484	0.0133337055478748	0.234282427730527	-2.56720482049295	LDAH	NoSignifi
0.375314684543202	7.62731509518507	3.53096451550132	0.0133421980890476	0.234282427730527	-2.56781950376621	PDCD6IP	NoSignifi
2.0301143752533	2.59934239172406	3.52785555658434	0.013390949919586	0.234767824130354	-2.57134072241847	RASSF4	Up
-0.620802653173233	5.87810617526749	-3.52687160506298	0.013406420620719	0.234767824130354	-2.57245550610834	GPKOW	NoSignifi
1.25198371557371	3.10489570516593	3.52545825858681	0.013428677532027	0.234837200001496	-2.57405707952336	LIF	Up
0.672233376332998	5.02192893260502	3.52347650506133	0.0134599548156568	0.234844639425752	-2.57630335462012	TLR5	NoSignifi
-0.752260950921222	6.37908270331569	-3.52217131779083	0.0134805983805171	0.234844639425752	-2.57778313579521	PRADC1	NoSignifi
-1.01890717103686	4.59185478934625	-3.52195707794287	0.0134839902817684	0.234844639425752	-2.57802606312701	TMEM201	Down
0.829879139803711	4.89942450922927	3.51976252722842	0.0135187897248449	0.234946858743318	-2.58051493936064	ARHGEF3	NoSignifi
0.937650681202464	2.69358434933351	3.51927923185954	0.0135264668597158	0.234946858743318	-2.58106316701458	MYOF	NoSignifi
0.581240767918351	5.39439098668811	3.51282808101596	0.0136294091252857	0.236414993962387	-2.58838500251996	RORC	NoSignifi
0.460487300867645	8.33559811283052	3.51011894012946	0.0136728990403212	0.236849301054741	-2.59146197571812	DUSP1	NoSignifi
-0.382674957589416	9.29026260154532	-3.50797006040401	0.0137075048649165	0.237098932446784	-2.59390353958418	TIMELESS	NoSignifi
-0.989843045086063	4.56570632886391	-3.50693225859235	0.0137242526338392	0.237098932446784	-2.59508298492048	RBMY2FP	NoSignifi
-0.476191426619084	8.56968125990856	-3.50314470154053	0.0137855686135989	0.237838116564725	-2.59938909474816	ZNF239	NoSignifi
0.387136498256249	8.52076199514446	3.49582338460396	0.0139049574687472	0.239457422026357	-2.60771993443831	KIF5C	NoSignifi
1.08541989321009	3.80994606624387	3.49510481314452	0.0139167370545078	0.239457422026357	-2.60853809691202	P3H2	Up
0.562563871221857	3.93264846701809	3.49102065912854	0.0139838999607943	0.239885455893985	-2.61319002293878	MITF	NoSignifi
0.647399308547367	6.43269554261743	3.49079638993483	0.0139875984369659	0.239885455893985	-2.61344555460644	HCP5	NoSignifi
-1.24264280646694	3.61546628188154	-3.48844499402379	0.0140264414077843	0.239885455893985	-2.61612526056913	PHC3	Down
0.348704183158265	7.23180535707465	3.48733973340514	0.0140447407507146	0.239885455893985	-2.61738517720985	PARP9	NoSignifi
0.626896815383224	5.07992149259027	3.48679828928112	0.0140537149015705	0.239885455893985	-2.61800246241615	ODF2L	NoSignifi
-0.581069605002159	4.17832820329058	-3.48633346697791	0.0140614241716901	0.239885455893985	-2.61853243432382	SMAD2	NoSignifi
-0.341119155959061	6.60599837824547	-3.48427451335503	0.0140956293489189	0.239885455893985	-2.62088042769484	MTHFD1	NoSignifi
0.531480595571996	9.87382935771436	3.48373474025207	0.0141046118375121	0.239885455893985	-2.62149609830827	TARP	NoSignifi
-0.424884731677574	7.21238375287268	-3.48342255746694	0.0141098098473012	0.239885455893985	-2.62185220046993	IQCC	NoSignifi
-0.365778154985045	9.89014331547734	-3.47801482830957	0.0142001901679535	0.240829134765288	-2.62802342907529	SKP2	NoSignifi
-1.50635842959891	2.29804363761471	-3.47774542422091	0.014204709562493	0.240829134765288	-2.62833100358527	IZUMO4	Down
-0.640191883594997	10.0628724767189	-3.47673929362112	0.0142216020685641	0.240829134765288	-2.62947979994853	NOP58	NoSignifi
-0.431115125747611	5.67522401825597	-3.47405703982544	0.0142667451702988	0.241086500513886	-2.63254325495672	NCAPH2	NoSignifi
2.18180643130553	1.37356885117108	3.47356149860167	0.0142751026871558	0.241086500513886	-2.63310936035078	GCKR	Up
-0.458302901588152	7.03718083486246	-3.47174003139005	0.0143058693040575	0.241086500513886	-2.63519057085396	GINS3	NoSignifi
-0.353122908263939	11.2079934224633	-3.46885388072843	0.0143547706042485	0.241086500513886	-2.63848947955257	NDUFAB1	NoSignifi
-0.565424152575118	8.28321911468964	-3.46792113353401	0.0143706142342311	0.241086500513886	-2.63955593381159	MCM2	NoSignifi
-0.340571133968243	7.09955033820993	-3.46666731304998	0.014391942231534	0.241086500513886	-2.64098972631904	HMGB3	NoSignifi
-0.692832678728821	4.693948037396	-3.46546158482332	0.0144124853359676	0.241086500513886	-2.64236878287138	CEP120	NoSignifi
0.692196323368509	5.64624107054555	3.46350448900907	0.0144458995758266	0.241086500513886	-2.64460776045277	GPNMB	NoSignifi
0.690936869159131	5.71374537810991	3.46325358185592	0.0144501896295929	0.241086500513886	-2.64489485435955	NAB1	NoSignifi
-0.355961373048971	5.45672306306295	-3.46185334113562	0.0144741571916904	0.241086500513886	-2.6464972450349	DDX11	NoSignifi
1.72673999405673	2.00554770973392	3.46175438049877	0.0144758527457046	0.241086500513886	-2.64661050538721	RAI2	Up
0.358015216259206	5.82300566122597	3.46174386965633	0.014476032847454	0.241086500513886	-2.64662253513667	ATXN10	NoSignifi
-1.23980240759397	3.5879983386505	-3.45942045085535	0.0145159054464368	0.241086500513886	-2.64928218169645	STXBP4	Down
-0.447697057804169	5.9473188568444	-3.4592444078093	0.0145189315204994	0.241086500513886	-2.64948373881023	C4orf46	NoSignifi
0.420133336913981	6.98285938615605	3.45878470847233	0.0145268367801018	0.241086500513886	-2.65001008828552	CRISPLD2	NoSignifi
-0.452343277855711	6.94386926918157	-3.45767809342751	0.0145458863968874	0.241086500513886	-2.65127729879131	NUF2	NoSignifi
0.941021633681764	5.67539531275403	3.45708571453914	0.0145560951930712	0.241086500513886	-2.65195573344512	PLA2G2A	NoSignifi
-0.492048685413674	5.13835440365367	-3.45599036669877	0.0145749929033306	0.241088413540144	-2.6532103654789	LIX1L	NoSignifi
-0.881510076668776	4.46542201622246	-3.44929036679307	0.0146911807946642	0.242166810907623	-2.66088922804269	CENPO	NoSignifi
1.44733927985578	2.22329933558682	3.44560835313055	0.0147554700465671	0.242166810907623	-2.66511251208419	OVOL1	Up
1.03261418021073	3.253927462303	3.44457051560816	0.0147736474450803	0.242166810907623	-2.66630334241169	HRH1	Up
-0.495258839818398	6.36176754193676	-3.44393900681311	0.0147847202902084	0.242166810907623	-2.66702803684956	RNASEH2B	NoSignifi
-0.427592871163038	8.95675780228035	-3.44364079433714	0.0147899523363697	0.242166810907623	-2.66737027779026	ILF3	NoSignifi
-0.436519448443069	7.5836261418486	-3.44253935497608	0.0148092945770363	0.242166810907623	-2.66863446922135	PARD6A	NoSignifi
-0.441717872569677	4.86013834690945	-3.44234468073437	0.0148127161471402	0.242166810907623	-2.66885793108667	DDX54	NoSignifi
-0.527672711792228	7.72059727676497	-3.44188020031087	0.0148208833427206	0.242166810907623	-2.6693911235996	TRMT10C	NoSignifi
-0.424984822022574	10.6671146719516	-3.43953777092662	0.0148621477256936	0.242166810907623	-2.67208064812349	UBE2T	NoSignifi
2.24419092541181	2.56585388508811	3.43886686449534	0.0148739899409715	0.242166810907623	-2.67285114356802	SCGB1D2	Up
0.484924378496748	7.4665860778376	3.43826946838141	0.014884543437537	0.242166810907623	-2.6735372827403	HBP1	NoSignifi
0.536306840728768	9.13441898691717	3.43747770443748	0.0148985434142063	0.242166810907623	-2.67444675865953	ASS1	NoSignifi
0.876852051278348	6.00169581911419	3.43715156434903	0.0149043144762404	0.242166810907623	-2.67482141786407	COL18A1	NoSignifi
-0.424132973895392	4.04074399335239	-3.43266660132346	0.0149839282882396	0.243095290729635	-2.67997547342488	SRPK2	NoSignifi
1.24074724200691	7.0748759199534	3.43101344531187	0.0150133928849939	0.243095290729635	-2.68187613798098	DUSP5	Up
-1.54237884404545	2.04942649395763	-3.42938727346546	0.0150424392893991	0.243095290729635	-2.68374624118211	DCLK1	Down
-0.44005027768975	4.72781378030867	-3.42790836779455	0.0150689094098262	0.243095290729635	-2.68544738619535	JDP2	NoSignifi
0.684268423379682	9.39760887921427	3.42673932324933	0.0150898700791842	0.243095290729635	-2.68679237486201	ERRFI1	NoSignifi
-0.479833106205204	6.32251834040975	-3.42584777519847	0.0151058770546602	0.243095290729635	-2.68781826241407	NEIL3	NoSignifi
3.50243304137426	0.893394233392685	3.42446833933833	0.0151306807785653	0.243095290729635	-2.68940582483868	SPNS2	Up
0.401025724583844	9.03472928009529	3.42414431601091	0.0151365136152422	0.243095290729635	-2.68977878400471	TEX2	NoSignifi
0.791401681454363	4.99984645904009	3.42401654473736	0.015138814348411	0.243095290729635	-2.68992585702219	OPRL1	NoSignifi
-1.02763461162847	4.10072949843429	-3.42220351931735	0.0151715027242838	0.243095290729635	-2.69201307165651	ORC4	Down
0.759549727318137	5.12798100041688	3.41941931643681	0.0152218537640049	0.243095290729635	-2.69521944635256	AFAP1	NoSignifi
-0.410836427753895	5.56243107663189	-3.41924926281536	0.0152249351087674	0.243095290729635	-2.69541532889001	ZNF761	NoSignifi
-0.624607484813462	3.70760662785034	-3.41842706720619	0.0152398429283893	0.243095290729635	-2.69636247584392	SCLT1	NoSignifi
-0.302154817848471	7.91364374551159	-3.41618592832464	0.0152805609297597	0.243095290729635	-2.69894480085256	RITA1	NoSignifi
-0.573467847051722	6.71542477231963	-3.4138251835199	0.0153235825545626	0.243095290729635	-2.7016658799468	TEDC2	NoSignifi
0.334632911189401	7.22087600360086	3.41333376510084	0.0153325549275537	0.243095290729635	-2.70223242760916	ATP1A1-AS1	NoSignifi
0.609029783182822	4.97852442529071	3.41247575539646	0.0153482345393506	0.243095290729635	-2.70322171199346	PCOLCE	NoSignifi
0.352673829438039	8.66101584101122	3.41184621504906	0.0153597503237884	0.243095290729635	-2.70394765234874	ABLIM1	NoSignifi
0.495447278786624	6.93720623620422	3.4110924202539	0.0153735516265675	0.243095290729635	-2.70481696403117	PSD3	NoSignifi
0.548066761005615	5.24099660717749	3.41107650845037	0.0153738431055454	0.243095290729635	-2.70483531533093	ENHO	NoSignifi
1.31408890531633	4.55253995944725	3.41094736480317	0.0153762090389119	0.243095290729635	-2.7049842600767	TNFAIP3	Up
-0.337552053761094	7.44243158327986	-3.40961465728958	0.0154006480672588	0.243095290729635	-2.70652147477925	POP4	NoSignifi
-0.429700473469333	8.51134582179947	-3.40608823392638	0.0154655232725612	0.243095290729635	-2.71059051575762	TPX2	NoSignifi
-0.54852486241477	7.78735395708695	-3.40327424256694	0.0155175093996306	0.243095290729635	-2.71383904089338	RNASEH2A	NoSignifi
0.550278449487025	7.14607949848889	3.40242802909175	0.015533180360818	0.243095290729635	-2.71481619290922	ULBP2	NoSignifi
-0.356457345284964	8.09573056638871	-3.40242438565694	0.015533247871235	0.243095290729635	-2.71482040037656	PHAX	NoSignifi
-1.33141766736788	1.41319219157651	-3.40159565528963	0.0155486121494925	0.243095290729635	-2.71577748421512	SNORD91A	Down
-0.359053570034364	9.07581163365588	-3.40148572510677	0.0155506514699791	0.243095290729635	-2.71590444923992	COMMD4	NoSignifi
-0.349526608331771	6.39657250041882	-3.40092925257148	0.0155609791724497	0.243095290729635	-2.71654718502437	TRUB2	NoSignifi
-0.452720938244258	4.75979316850532	-3.40022337287312	0.0155740907015124	0.243095290729635	-2.71736256554927	MCTP2	NoSignifi
-1.09263615758211	3.07726166014255	-3.40012169581702	0.015575980335153	0.243095290729635	-2.71748002251142	GPR3	Down
-0.331580590108085	10.48596814882	-3.39934829311686	0.0155903620865513	0.243095290729635	-2.71837351277537	MCM3	NoSignifi
0.548231848558794	5.00299731173204	3.39860625818593	0.0156041743825777	0.243095290729635	-2.71923086160103	CAMKMT	NoSignifi
0.436701350626257	5.7675919205207	3.39854210136725	0.0156053692397335	0.243095290729635	-2.7193049929879	NFKBIZ	NoSignifi
-0.513634797743377	6.18255975120485	-3.39714614040636	0.0156313927630975	0.243205524251055	-2.72091816184875	ESPL1	NoSignifi
0.405808503687993	6.07581593007589	3.39100473197988	0.0157464538548004	0.244557068415566	-2.72801914079779	LMAN2	NoSignifi
0.793981216203134	4.55036667695769	3.3888127017072	0.0157877493005218	0.244557068415566	-2.73055523765312	SDC2	NoSignifi
0.469151964370749	6.82934190243315	3.38846952077924	0.0157942253144309	0.244557068415566	-2.73095235987267	ST6GAL1	NoSignifi
-0.693073942536442	5.43212803174833	-3.38756080651821	0.0158113874805197	0.244557068415566	-2.73200400385208	MRTO4	NoSignifi
1.14690573840619	3.25600928633353	3.38700966417633	0.0158218065388146	0.244557068415566	-2.73264190328767	NCALD	Up
-0.427765101668861	9.77774876014588	-3.38644049828848	0.0158325743107927	0.244557068415566	-2.73330071816315	PCK2	NoSignifi
0.323786052899993	8.58302073949112	3.38191473018781	0.0159184847483492	0.245588545949291	-2.73854131624953	RRAGD	NoSignifi
-0.427641298066546	6.87677908894853	-3.37912613943808	0.0159716763633735	0.245686201466302	-2.74177210486378	MCAT	NoSignifi
0.417152108008714	8.94459366086679	3.37866358212638	0.0159805185497303	0.245686201466302	-2.74230814060117	PPP1CB	NoSignifi
-0.728126448292893	4.18236860331805	-3.37857378333022	0.0159822357607013	0.245686201466302	-2.74241220841811	SNORD7	NoSignifi
-0.449869006034639	6.64562697791499	-3.37413206509482	0.0160674298938893	0.246466107386066	-2.74756143901489	CCDC189	NoSignifi
0.473683307102334	9.69742833372377	3.37392716619552	0.016071372069347	0.246466107386066	-2.74779905734939	KLF9	NoSignifi
0.813648556670849	3.19866629219398	3.3716614604864	0.0161150348814237	0.246840796823335	-2.75042704286472	CADPS	NoSignifi
-0.586826510840595	5.18961416965739	-3.36818955020423	0.0161821978830607	0.247316340271013	-2.75445580487735	MPV17L2	NoSignifi
0.356345545952873	9.67766575814849	3.36732697736086	0.0161989321305215	0.247316340271013	-2.75545704329581	TOR1AIP1	NoSignifi
-0.55493962590828	11.2773291062052	-3.36610419296046	0.0162226874793101	0.247316340271013	-2.75687661798979	UGT2B11	NoSignifi
-1.93797411574565	2.83438364325429	-3.36504990189036	0.0162432004452127	0.247316340271013	-2.75810078766041	TMEM104	Down
1.14670446764967	2.12238030470115	3.36232044090318	0.0162964401889845	0.247316340271013	-2.76127092988441	CST7	Up
0.479878115970599	9.20379892552327	3.36179701761057	0.0163066719381769	0.247316340271013	-2.761879006996	FAM120B	NoSignifi
-0.333942028387324	9.3416862753788	-3.36118226556214	0.0163186980454944	0.247316340271013	-2.76259324323423	SMC4	NoSignifi
0.450143544686438	5.44690292351083	3.36116861036669	0.016318965287201	0.247316340271013	-2.76260910895649	DNAAF3	NoSignifi
0.365549667224615	7.67840661347613	3.36114193301545	0.0163194873955709	0.247316340271013	-2.76264010497556	CRYL1	NoSignifi
0.419140120795434	6.63399021961774	3.35920136756043	0.0163575162971408	0.247600329233607	-2.76489514467601	GBA2	NoSignifi
-0.362961862795782	5.28440197921813	-3.35806777686082	0.0163797764660744	0.247645242306869	-2.76621273403264	EPG5	NoSignifi
0.343544498603468	9.76403065419085	3.35539567913359	0.0164323809428523	0.248029386389129	-2.7693194192578	CCNDBP1	NoSignifi
0.747017265187659	3.59495194730555	3.35481534434092	0.0164438304625388	0.248029386389129	-2.76999429987856	ANO9	NoSignifi
-0.506828947966111	6.38138726880005	-3.35277421854788	0.0164841703907447	0.248346022459624	-2.77236841311157	RBM26	NoSignifi
-0.345257111358653	7.19967803577937	-3.35086497094696	0.0165220031357925	0.24855172367298	-2.7745897752676	PIH1D1	NoSignifi
-0.335323547550816	9.222091901987	-3.34922084920837	0.0165546593171513	0.24855172367298	-2.77650316678863	NOL12	NoSignifi
-0.421179450250797	8.55414216142272	-3.34915770647877	0.0165559149065439	0.24855172367298	-2.77657666002504	DNAAF5	NoSignifi
0.689502393509923	7.52804205107412	3.34707723930426	0.0165973438921983	0.248635949038716	-2.77899854125063	HSD11B2	NoSignifi
0.391535276592373	8.42983676797078	3.34693073858452	0.0166002655286833	0.248635949038716	-2.77916911111286	UBE2Q2	NoSignifi
0.410708110815259	11.0993859722367	3.34316795073126	0.0166755015445109	0.249049706179055	-2.78355135003025	NFKBIA	NoSignifi
0.381070817202386	8.21991453984233	3.34281666192856	0.0166825447183925	0.249049706179055	-2.78396059259234	IL13RA1	NoSignifi
-0.397352391347902	7.42436279348704	-3.34230754058769	0.0166927582045953	0.249049706179055	-2.78455374322257	TBL2	NoSignifi
0.42205664736075	7.7332034407202	3.33991240429223	0.0167409000044254	0.249049706179055	-2.78734478102115	CBR4	NoSignifi
0.898380038145315	1.97751085264638	3.33945320348072	0.0167501473999855	0.249049706179055	-2.78787999604807	GATA6	NoSignifi
-0.293320102965469	8.60648006939236	-3.33879958524825	0.0167633197293985	0.249049706179055	-2.78864187319237	CWF19L1	NoSignifi
0.333885669231855	7.74763388290223	3.33710254477689	0.0167975736397914	0.249049706179055	-2.79062033274216	SERGEF	NoSignifi
0.369509516125527	9.91145448128131	3.33704518853801	0.0167987326991424	0.249049706179055	-2.79068720885001	EPB41L4A-AS1	NoSignifi
0.791360024182609	5.27046297359605	3.33378399128549	0.0168647810335347	0.249049706179055	-2.79449060898204	AHNAK2	NoSignifi
-0.348962201785871	9.20714048320884	-3.33204859124739	0.016900044824324	0.249049706179055	-2.79651526829074	THAP11	NoSignifi
0.649878528689803	4.50120457805421	3.33185911076865	0.0169039000558955	0.249049706179055	-2.79673636252455	NEPRO	NoSignifi
0.553766042170976	8.21553167654007	3.33175481285642	0.0169060225504297	0.249049706179055	-2.79685806454908	PPM1A	NoSignifi
0.653184416166129	6.00074620417948	3.33121320980702	0.0169170490812264	0.249049706179055	-2.79749007405728	FER1L4	NoSignifi
0.730959323788004	6.4501499500587	3.3301173187377	0.0169393847449951	0.249049706179055	-2.79876904715559	FBXO32	NoSignifi
0.757969410920837	5.97005962584418	3.32989236549573	0.0169439736152421	0.249049706179055	-2.79903160670362	GABBR1	NoSignifi
0.435643524485457	7.77773570032019	3.32984208633958	0.0169449994587645	0.249049706179055	-2.7990902923907	HLA-E	NoSignifi
0.371725539406865	9.33795767736017	3.32921833093873	0.0169577316298297	0.249049706179055	-2.79981837343217	MAP7	NoSignifi
-0.405999973179743	4.72400787741184	-3.3244433892261	0.0170555496831016	0.249136191770701	-2.80539412057712	SNORD73A	NoSignifi
0.435372176294723	7.56528933565057	3.32284983079215	0.0170883336402877	0.249136191770701	-2.80725579109107	ENPP5	NoSignifi
0.730983206811443	5.08404664584363	3.32098384815109	0.01712681075422	0.249136191770701	-2.80943626477897	CPLX1	NoSignifi
-0.345328741456735	10.0278816702372	-3.32042094032261	0.0171384368872931	0.249136191770701	-2.81009415982314	CDK4	NoSignifi
-3.59446918072451	0.198614829288995	-3.32029660072512	0.0171410061377159	0.249136191770701	-2.81023948815909	MIR423	Down
-0.589141852535401	6.11338282385719	-3.31992400287058	0.0171487077424057	0.249136191770701	-2.81067499677356	BCL7B	NoSignifi
0.619661107280113	3.66807395288319	3.31868731541577	0.0171742975413146	0.249136191770701	-2.81212065862336	ATG2B	NoSignifi
-0.383930373635631	6.57435074656758	-3.31848862695132	0.0171784127815015	0.249136191770701	-2.81235294531445	KIF4A	NoSignifi
0.366301135509404	5.63061885440984	3.31784113503475	0.0171918312192566	0.249136191770701	-2.81310997427147	CCSER2	NoSignifi
-1.1516399471621	1.71368466771744	-3.31718796293201	0.0172053791176103	0.249136191770701	-2.8138737158619	GSTM2	Down
-0.521652760837805	7.67877255353477	-3.31577574147614	0.0172347113681801	0.249136191770701	-2.81552524476842	CENPA	NoSignifi
0.50278934869554	8.43458007371818	3.31443432450131	0.017262624208593	0.249136191770701	-2.81709428182294	STARD10	NoSignifi
-0.502211935029433	8.97017682003945	-3.31380603167643	0.0172757152117152	0.249136191770701	-2.81782929141573	PUS7	NoSignifi
0.428774054287122	6.5344261828342	3.31212194846152	0.0173108586653934	0.249136191770701	-2.81979974686614	SGPL1	NoSignifi
-0.338149947156576	7.92090324313015	-3.31194651721853	0.0173145241091417	0.249136191770701	-2.8200050369739	BAZ1B	NoSignifi
-0.379684468058717	8.20922290804311	-3.31161448274582	0.01732146395543	0.249136191770701	-2.82039359875716	C1orf174	NoSignifi
0.537284672898131	7.36152590194733	3.30955183266488	0.0173646443256004	0.249136191770701	-2.82280782028738	UBE2L6	NoSignifi
-0.438941203602765	9.21359691130884	-3.3086696172382	0.017383149316089	0.249136191770701	-2.82384062441027	GAR1	NoSignifi
0.891501409338749	3.63847869403274	3.30840488904668	0.0173887063986295	0.249136191770701	-2.8241505655506	CRHR1	NoSignifi
0.90468275999388	2.16363880339613	3.30799094761851	0.0173973996509293	0.249136191770701	-2.82463522764867	AQP2	NoSignifi
0.358507799869433	7.46903874614334	3.30707593528967	0.017416633030984	0.249136191770701	-2.82570666918188	SLC22A5	NoSignifi
-0.735578869559858	7.28849365586349	-3.3050669156097	0.0174589447539529	0.249136191770701	-2.8280596408326	POLE2	NoSignifi
-0.422212840308106	7.25090271244882	-3.30458661571461	0.0174690771155618	0.249136191770701	-2.82862227020335	DDX28	NoSignifi
-0.338082106777486	7.34182353021838	-3.30274191109616	0.017508053304016	0.249136191770701	-2.8307835400385	QTRT2	NoSignifi
-0.823336733371306	3.94783955940275	-3.30272036604613	0.017508509090216	0.249136191770701	-2.8308087857511	ZNF510	NoSignifi
-0.44120030553976	9.0080118497931	-3.30247010649717	0.0175138042998413	0.249136191770701	-2.83110203656409	RFC5	NoSignifi
0.548270860679147	4.58633507261407	3.30166351953235	0.0175308828205988	0.249136191770701	-2.83204725586076	IYD	NoSignifi
-2.51324042721733	1.04797545301618	-3.30018883171735	0.017562155199565	0.249136191770701	-2.83377568775879	RNASE1	Down
0.573895143170954	5.55089254641793	3.29825233379175	0.0176033144564377	0.249136191770701	-2.83604594471621	DUSP2	NoSignifi
0.630069669470989	9.68213634995772	3.29808268289968	0.0176069253741687	0.249136191770701	-2.83624486515616	S100P	NoSignifi
0.305470839191907	12.2291816801489	3.29783759054718	0.0176121434639835	0.249136191770701	-2.83653225133319	SYT4	NoSignifi
0.793568635802164	4.72278897305257	3.29747758660781	0.0176198111553666	0.249136191770701	-2.83695439678575	LDLRAD3	NoSignifi
-0.516313793402816	7.12507763686764	-3.29672364710607	0.0176358812016916	0.249136191770701	-2.83783854661225	MCM5	NoSignifi
-0.530383104602814	7.59998594960619	-3.29065438176842	0.0177658377998391	0.249136191770701	-2.84495947506647	RNY3	NoSignifi
1.35046617732777	2.66926005858513	3.28755228060884	0.0178326691234933	0.249136191770701	-2.84860147363966	SOWAHA	Up
0.821224820424759	8.81254848146856	3.28753989586844	0.0178329364950526	0.249136191770701	-2.84861601706796	HINT3	NoSignifi
0.471483259191616	6.3490388495836	3.28707520002793	0.017842971917574	0.249136191770701	-2.84916172891257	GLYATL2	NoSignifi
0.994125371597167	3.82357776455999	3.28689605229119	0.017846842400948	0.249136191770701	-2.84937211923957	APCDD1	NoSignifi
-0.33724464647727	7.17809932987532	-3.28605483058842	0.0178650293880326	0.249136191770701	-2.85036011790736	ZBTB8OS	NoSignifi
0.46313536933135	12.1259790079178	3.28598723719372	0.0178664916275566	0.249136191770701	-2.85043951016519	SAT1	NoSignifi
-0.566014518576652	7.97035928296445	-3.28569955419221	0.0178727165173761	0.249136191770701	-2.85077741860682	FAM83D	NoSignifi
0.36875441118747	10.0687807034893	3.28561022249376	0.0178746499657377	0.249136191770701	-2.85088234918015	LRBA	NoSignifi
0.647740798423665	3.88542989917252	3.28475331794029	0.0178932081015364	0.249136191770701	-2.85188895178459	RNF43	NoSignifi
0.374406179440735	6.40192580267005	3.28335328508088	0.0179235746806124	0.249136191770701	-2.85353382836229	CDK14	NoSignifi
1.19752934328496	3.82411190076906	3.28274810576733	0.0179367185817932	0.249136191770701	-2.85424494505099	NEDD4	Up
0.444783007487361	5.15897853576277	3.28211208915899	0.0179505437152525	0.249136191770701	-2.85499236284698	LGI2	NoSignifi
0.538986810105767	4.6595153659699	3.28188376890859	0.0179555095980447	0.249136191770701	-2.85526069084573	BTRC	NoSignifi
0.619525674774268	5.16165091639071	3.28171396198707	0.0179592038211178	0.249136191770701	-2.85546025805775	GSTM3	NoSignifi
-0.359673189725085	9.81794001101578	-3.28170660751178	0.0179593638398789	0.249136191770701	-2.85546890158373	SNRNP25	NoSignifi
-0.47771904626339	7.96391557985818	-3.28125503896509	0.0179691920915504	0.249136191770701	-2.85599963574486	PPRC1	NoSignifi
-1.00959268811383	1.9057067262321	-3.28079779938354	0.0179791498255154	0.249136191770701	-2.85653706971398	SPIN2A	Down
0.967999975485673	3.79972505496184	3.2803686803691	0.0179885006964099	0.249136191770701	-2.85704148274022	IFFO1	NoSignifi
0.752653794422119	3.94290887986806	3.28019408687405	0.0179923067755874	0.249136191770701	-2.85724671949753	INPP4A	NoSignifi
-0.363060533990169	6.98120885717696	-3.27925415043146	0.0180128123631193	0.249151357212284	-2.85835171322372	ZNF256	NoSignifi
0.469642105777796	8.76351423834931	3.27808537901307	0.018038346211418	0.249235965521809	-2.85972593131846	ZG16B	NoSignifi
-0.422825751478856	6.64110629652888	-3.27434396873413	0.0181203530285586	0.250099840295245	-2.86412653302438	NOC3L	NoSignifi
1.00823658475942	4.95240924922882	3.27218160456226	0.0181679369155556	0.250208713897179	-2.86667093942847	UBA7	Up
0.759580313176213	2.96300176450923	3.27141090058557	0.0181849299770579	0.250208713897179	-2.86757799736279	PLD4	NoSignifi
0.692371089092421	6.30551245169764	3.27108797968015	0.0181920551972159	0.250208713897179	-2.86795807913953	FXYD5	NoSignifi
-0.412023450960343	7.87217223087123	-3.27044679034464	0.0182062121205956	0.250208713897179	-2.86871281791917	THOC1	NoSignifi
0.478021156873018	5.10780198228357	3.26726292043444	0.0182766897121535	0.250560394903036	-2.87246153451112	LAMB1	NoSignifi
-0.517793827345022	7.01241563424819	-3.2666207820967	0.0182909404478489	0.250560394903036	-2.87321779732917	PRDM10	NoSignifi
-0.485420771341222	6.22374264283147	-3.26656088416626	0.0182922703656135	0.250560394903036	-2.87328834414152	ILKAP	NoSignifi
-0.323888230042831	11.2234300388594	-3.26520536452479	0.0183223956230641	0.250560394903036	-2.87488501199922	NCL	NoSignifi
-0.777298579285628	6.35566344477726	-3.2648904338316	0.0183294025252377	0.250560394903036	-2.87525601268546	PSMC3IP	NoSignifi
-0.58688455369456	6.11787403439562	-3.26349706929812	0.0183604390515099	0.2506195912712	-2.87689764752796	LIG1	NoSignifi
0.375908684069038	10.2112213881565	3.26294364353837	0.0183727824389373	0.2506195912712	-2.87754977202198	CDK19	NoSignifi
0.336864458822782	8.90623048226064	3.26200039138395	0.0183938414765303	0.250640498081469	-2.87866136179558	PIGN	NoSignifi
-0.3539353474549	10.4475664884173	-3.26111278399406	0.0184136825263929	0.250644781451515	-2.87970751044401	ATP1B3	NoSignifi
1.24518117303234	1.93204736085582	3.25846338100502	0.0184730463485198	0.251186464967797	-2.88283091428262	SLC6A17	Up
-0.511965687933985	7.49175276583349	-3.25555803092904	0.0185383879954975	0.251777247637472	-2.88625738820111	EXO1	NoSignifi
0.466387687746569	8.64663346316511	3.25478908954661	0.0185557242337993	0.251777247637472	-2.88716448525882	CA12	NoSignifi
-0.732300953999184	5.93877115995971	-3.25194791258459	0.018619935607447	0.25226266967252	-2.89051698157312	SLC2A4RG	NoSignifi
0.453618906064892	6.01998036418301	3.25146804929789	0.0186308048340253	0.25226266967252	-2.89108333587893	SMPD2	NoSignifi
0.399665328587948	8.70500471615599	3.24642255318404	0.0187455134993417	0.253417617727026	-2.89704053071475	CCDC32	NoSignifi
0.360112376939912	4.53180287596719	3.24598101973092	0.018755588722396	0.253417617727026	-2.89756204648111	TDH	NoSignifi
0.962789641296988	4.42670284539995	3.24284573289281	0.0188273039869605	0.254119110385516	-2.90126620107505	FHL2	NoSignifi
0.584163214649838	5.48455190354273	3.24121343200856	0.0188647602714767	0.254357208870457	-2.90319530602056	IFI27L2	NoSignifi
0.583557838753768	4.84608061835112	3.23863121778481	0.0189241821320443	0.254751631743614	-2.90624794103808	FAM189A1	NoSignifi
-0.609352058656914	3.76954265714688	-3.23742840448934	0.0189519317043124	0.254751631743614	-2.90767025265848	RFX3	NoSignifi
-0.366635188582672	10.4334479393833	-3.23723422371326	0.018956415769074	0.254751631743614	-2.90789989120546	FH	NoSignifi
-0.306981116118465	7.9483401920187	-3.23649919518439	0.0189733998088887	0.254751631743614	-2.90876919323384	MTR	NoSignifi
0.957306028435289	2.20769777804249	3.23523508213786	0.0190026484800359	0.254804709201696	-2.9102644387132	PERM1	NoSignifi
-1.30936693775932	2.48913304726883	-3.23430835430757	0.0190241224228992	0.254804709201696	-2.91136077706063	INSR	Down
0.304677891999599	8.70518034684732	3.23375724607567	0.0190369052761317	0.254804709201696	-2.91201281621028	SMG7	NoSignifi
2.77251655145893	1.01491319464745	3.23188581637213	0.0190803834868241	0.254859430899056	-2.91422735347484	TMC2	Up
0.398112403273002	7.53828331333139	3.23187204956628	0.0190807037312242	0.254859430899056	-2.91424364640555	SPATA7	NoSignifi
-0.342674329277494	5.26366975020947	-3.23101384836493	0.0191006789739177	0.254861034624956	-2.915259383434	UFL1	NoSignifi
-0.357039880129598	11.4967500726599	-3.22995305710636	0.0191254015181454	0.254925912655154	-2.91651506528052	CDK2AP1	NoSignifi
-0.371493110630669	4.52311299499423	-3.22884606658878	0.0191512384000227	0.25500549388246	-2.91782563015287	ZNF707	NoSignifi
-0.501930042400216	5.37413941861574	-3.22606992049195	0.0192162023950892	0.255238665690153	-2.92111318620679	ZNF45	NoSignifi
-0.370750136841091	9.81874333709698	-3.2256035923726	0.0192271386542288	0.255238665690153	-2.92166554265109	YARS	NoSignifi
0.54540395254694	6.37376376719042	3.22554966956149	0.019228403686692	0.255238665690153	-2.92172941544252	ATP7B	NoSignifi
-0.373371472445917	9.76986554901707	-3.222989500679	0.0192885711381371	0.25570368181922	-2.92476253886184	NUP88	NoSignifi
0.618850658731995	3.91133565486462	3.22189435130307	0.0193143719940916	0.25570368181922	-2.9260603274587	FAHD2CP	NoSignifi
0.34044616362498	8.99205141268903	3.22152008460757	0.0193231981430853	0.25570368181922	-2.92650389076676	APPL2	NoSignifi
-0.88977591042404	2.45139595940994	-3.21957249269968	0.0193691990773239	0.256048444239474	-2.92881245318049	TRIM59	NoSignifi
1.12692489158743	1.78722690328758	3.21772901912074	0.0194128520242103	0.256361490311486	-2.93099816813928	ASB11	Up
0.64978927159832	9.8558460397067	3.21468103719543	0.0194852654496703	0.256797034070213	-2.93461322015761	NDRG1	NoSignifi
-0.430313468359406	5.18850043034362	-3.21465667790801	0.0194858453711738	0.256797034070213	-2.93464211751196	CXorf56	NoSignifi
-0.416988660094224	8.39275155306418	-3.21334659538911	0.0195170625412597	0.256944630543189	-2.93619640660246	RACGAP1	NoSignifi
-0.347654125792503	8.35732614474284	-3.20866461822636	0.019629077808647	0.257927580768871	-2.94175340486853	TTL	NoSignifi
0.437405192210773	9.83927796537625	3.2069842341829	0.0196694532196456	0.257927580768871	-2.94374870419885	TSC22D3	NoSignifi
1.14030507268676	6.51446695437236	3.20597448602796	0.0196937589401913	0.257927580768871	-2.94494790577135	CYP3A5	Up
-0.464149073345412	4.82854499583866	-3.20595852741071	0.0196941433467463	0.257927580768871	-2.94496685993911	KNL1	NoSignifi
-0.37895873654795	5.59038883231086	-3.20578693315359	0.0196982771819229	0.257927580768871	-2.94517066631054	TMEM107	NoSignifi
-0.490969612948043	5.29389620190677	-3.20475990753919	0.019723038996326	0.257927580768871	-2.94639058735541	ERCC6L	NoSignifi
-0.355603571595643	6.15888882666315	-3.20344183161325	0.0197548683579482	0.257927580768871	-2.94795647350478	EME1	NoSignifi
0.368952736969688	10.5933299977087	3.2032872835323	0.0197586041444888	0.257927580768871	-2.94814009641769	MME	NoSignifi
-0.626583386293619	8.74459700901991	-3.20270970664718	0.019772572411699	0.257927580768871	-2.94882636588814	UBIAD1	NoSignifi
-0.772692706920886	8.21097836684507	-3.1992673099369	0.0198560501678267	0.258753563405303	-2.95291769496598	KPNA2	NoSignifi
-0.425705135466016	5.49001791136632	-3.19792512997529	0.0198887030143498	0.2589162189576	-2.95451340978923	ZGRF1	NoSignifi
-0.334171050489391	8.24102682626514	-3.19700059326754	0.0199112297447419	0.258946854106897	-2.9556127584068	SPEN	NoSignifi
-1.07087297404057	3.23479806538809	-3.19402333348522	0.0199839631116042	0.259629706984363	-2.95915389592443	ZNF568	Down
-0.460946511828748	5.5358102509651	-3.19172097144235	0.0200404096029691	0.259726660751326	-2.96189329191284	NAA16	NoSignifi
0.908121410017385	4.34438801337597	3.19075546263233	0.020064132997022	0.259726660751326	-2.96304232715969	KIAA1324	NoSignifi
-1.26964069824028	2.89360942564478	-3.18886607170029	0.0201106464973882	0.259726660751326	-2.96529129191261	FMO6P	Down
-1.69227186568361	0.286008577575192	-3.18875894156664	0.0201132874085212	0.259726660751326	-2.96541882737982	CFAP299	Down
-1.96462811249992	1.90472440192458	-3.18816893511898	0.0201278387560813	0.259726660751326	-2.96612124679773	SUFU	Down
0.350063412731932	6.48381798490785	3.18733699617109	0.0201483765911381	0.259726660751326	-2.96711178868879	GEMIN8	NoSignifi
-0.30076953468567	5.82390351442157	-3.18680442790174	0.0201615360613522	0.259726660751326	-2.96774594543988	ACTR5	NoSignifi
0.672207134437827	5.30661250483743	3.18516604362831	0.0202020790082709	0.259726660751326	-2.96969714018432	ALPK1	NoSignifi
1.49029129017692	3.81767221613106	3.1847628660281	0.0202120696714536	0.259726660751326	-2.97017736095524	DDX58	Up
0.335329102048152	7.93046374109689	3.18364579528473	0.020239778892808	0.259726660751326	-2.97150802876624	CNOT6	NoSignifi
-0.561040450846255	6.67580053598608	-3.18356238286522	0.020241849636183	0.259726660751326	-2.97160739864615	GMCL1	NoSignifi
1.56605513839143	3.49382139640426	3.18152777710327	0.020292431751619	0.259726660751326	-2.97403158587484	FHL3	Up
0.646413004672943	4.11759819008752	3.18069259095985	0.0203132354909565	0.259726660751326	-2.9750268833734	COL5A2	NoSignifi
-0.635642996725074	5.46139453569308	-3.18000497148626	0.0203303810980333	0.259726660751326	-2.97584640837504	SLC7A11	NoSignifi
-0.560507542042638	5.33143321641241	-3.17977382188486	0.0203361483282712	0.259726660751326	-2.97612191622176	TPM3P9	NoSignifi
-2.18424288772289	1.96892326768889	-3.17920864497225	0.0203502571945617	0.259726660751326	-2.97679558814004	SCARNA22	Down
-0.313695329994934	9.47084981574102	-3.17898238388481	0.0203559085118994	0.259726660751326	-2.9770652980864	MRPS18B	NoSignifi
-0.350871362019799	5.24554663068978	-3.1783082860239	0.0203727556786125	0.259726660751326	-2.97786889131616	FAM90A5P	NoSignifi
0.437406143463547	6.94669107091235	3.17817141968093	0.0203761781391262	0.259726660751326	-2.97803205879453	CCT6B	NoSignifi
0.325187844677027	6.53781536333317	3.17677784739496	0.0204110616578584	0.259726660751326	-2.97969359953448	MAP4K4	NoSignifi
0.295662656383076	6.07850166019519	3.17641372975616	0.0204201869772109	0.259726660751326	-2.980127784081	MED14	NoSignifi
1.43832222546813	2.10999028457078	3.17167254773523	0.0205394186599454	0.259726660751326	-2.98578324059334	LCORL	Up
0.317522174091533	8.07329156476301	3.17116282110794	0.020552282853214	0.259726660751326	-2.98639147475229	ABHD6	NoSignifi
0.378757902997026	9.61025639751685	3.17086390273966	0.02055983091027	0.259726660751326	-2.98674818003545	LANCL1	NoSignifi
0.445694163608255	8.80183272389858	3.17032393103944	0.020573473593832	0.259726660751326	-2.98739257518388	DUSP22	NoSignifi
0.491512622515784	4.72992682037466	3.17007132585172	0.0205798592231852	0.259726660751326	-2.98769404685224	SH3TC1	NoSignifi
-0.48079152826018	10.8669475705771	-3.16943594609759	0.0205959306887706	0.259726660751326	-2.98845238577328	TMEM97	NoSignifi
0.530875619895349	8.65949933528495	3.16943343575884	0.0205959942133322	0.259726660751326	-2.98845538204219	LPXN	NoSignifi
0.456894363819817	8.37043335891421	3.16731349019038	0.0206497168468285	0.259726660751326	-2.99098604691747	C1orf115	NoSignifi
0.487990166079484	4.25943935098258	3.16570805515457	0.0206905035902774	0.259726660751326	-2.99290299554795	RNF169	NoSignifi
-0.706943476923446	8.34399926293406	-3.16550450313929	0.0206956812415608	0.259726660751326	-2.99314607343697	TIMM10	NoSignifi
-0.53856655270777	4.34355307305708	-3.16465155823912	0.0207173926819864	0.259726660751326	-2.99416471539863	FAM41C	NoSignifi
0.307055279629689	8.53758280346864	3.16459230070291	0.0207189019942807	0.259726660751326	-2.99423548887612	ARSD	NoSignifi
0.491539066314254	7.65392837040745	3.16418958194766	0.0207291626012391	0.259726660751326	-2.99471648563148	COL6A1	NoSignifi
-0.778837344874884	3.64065806519283	-3.16411043091427	0.0207311798957017	0.259726660751326	-2.99481102458693	FBXL22	NoSignifi
0.421811541557238	8.74648429723129	3.16398287861118	0.0207344312306932	0.259726660751326	-2.99496337670101	PAFAH1B1	NoSignifi
0.324108725356072	9.88903744198076	3.16376083546636	0.0207400924953341	0.259726660751326	-2.99522859754111	CCDC6	NoSignifi
-0.311884161439004	7.71177128749417	-3.16293363866638	0.0207611978724037	0.259737559347148	-2.99621671692262	ELOF1	NoSignifi
-1.17084986614605	2.87369333115353	-3.15993659841746	0.0208378634529777	0.259758020592521	-2.99979771000485	SOS1	Down
0.56123417360028	6.78588391902944	3.15918587830614	0.0208571159300211	0.259758020592521	-3.00069492594943	SH3BGRL2	NoSignifi
0.435039203765104	6.4997465249025	3.15847657922394	0.0208753241263615	0.259758020592521	-3.00154272002652	C14orf132	NoSignifi
0.41344984497756	5.36363663063081	3.15697017128798	0.0209140526761833	0.259758020592521	-3.0033435277713	ANKRD50	NoSignifi
0.475881252904773	5.94397061935423	3.15471296224084	0.0209722317146397	0.259758020592521	-3.00604253948489	RPRML	NoSignifi
-0.381373594892488	10.0675000692297	-3.15444132770221	0.0209792450212069	0.259758020592521	-3.00636739529617	SIVA1	NoSignifi
0.538283716553851	8.90897825617654	3.15421880870407	0.0209849921400042	0.259758020592521	-3.00663352107005	TIMP2	NoSignifi
-0.337124828985334	6.01811364468293	-3.15304909698144	0.0210152314029301	0.259758020592521	-3.00803258852418	DNA2	NoSignifi
-0.480988809669579	8.22311946857942	-3.15208552450056	0.0210401775706935	0.259758020592521	-3.00918525965378	SLC2A1	NoSignifi
0.446060091203731	4.77596654755739	3.15141310383054	0.021057605325818	0.259758020592521	-3.00998972807717	NMNAT3	NoSignifi
1.12347127233346	2.49190610679813	3.15092768739538	0.0210701961822539	0.259758020592521	-3.01057051337736	LOC100289656	Up
0.895192813390402	3.2086258577032	3.1495240717786	0.0211066501217037	0.259758020592521	-3.01225010406269	POU4F1	NoSignifi
-0.381200231002465	8.77702831215671	-3.14891874394169	0.0211223927626816	0.259758020592521	-3.0129745457687	PNN	NoSignifi
-0.492454367647984	7.14691648353797	-3.1477803288952	0.0211520342771881	0.259758020592521	-3.0143371299189	CHEK2P2	NoSignifi
-0.382707508049834	6.9379313498461	-3.14759460920256	0.0211568742964459	0.259758020592521	-3.01455943968627	TARBP2	NoSignifi
0.395292943553305	7.53959454910662	3.14718762297794	0.0211674849751482	0.259758020592521	-3.01504662843367	CAMK2G	NoSignifi
0.467801565040393	5.09676065278936	3.14579063856257	0.0212039507677425	0.259758020592521	-3.01671910743123	ANTXR1	NoSignifi
-0.355627778527925	8.1868545042599	-3.14569018841806	0.0212065755002255	0.259758020592521	-3.01683937885968	NFX1	NoSignifi
-0.273517059664635	7.50506168086509	-3.14453693254189	0.0212367353370079	0.259758020592521	-3.0182203143393	NASP	NoSignifi
0.483274628027084	8.52737985066132	3.1443725372961	0.0212410384240756	0.259758020592521	-3.01841718209433	TSKU	NoSignifi
-0.345346463808871	7.37833088908222	-3.14389053760153	0.021253660413404	0.259758020592521	-3.01899441429269	ECD	NoSignifi
-1.32878733266235	2.72462861306302	-3.14369856246544	0.0212586899074759	0.259758020592521	-3.01922432966183	LOC399815	Down
0.371457308992251	9.77952234611697	3.1431425872217	0.0212732631041939	0.259758020592521	-3.01989021555333	CREG1	NoSignifi
1.1458017707691	5.40411482889118	3.14247994331536	0.021290646640133	0.259758020592521	-3.02068392093842	ATXN1	Up
0.33776322405897	9.079528472011	3.14146884407234	0.0213172015103792	0.259758020592521	-3.02189513421487	DCAF8	NoSignifi
0.839525909435288	3.18639915000249	3.14096776931593	0.0213303749095965	0.259758020592521	-3.02249543989763	HIST2H2AB	NoSignifi
-0.329750551765047	11.5086559227544	-3.14068600210321	0.0213377865807483	0.259758020592521	-3.02283302454489	NMT2	NoSignifi
0.609093581816054	8.96826752161096	3.14060223388297	0.0213399905855616	0.259758020592521	-3.02293338946223	GRHL2	NoSignifi
0.338839897740567	5.00597708621576	3.14023342956659	0.0213496970804854	0.259758020592521	-3.02337527676889	GPR137C	NoSignifi
0.546459983586945	6.33800506833638	3.13563238377073	0.0214711999165743	0.260988941410177	-3.02888986995038	TSPYL2	NoSignifi
-0.302258654626229	7.74770603506368	-3.13464736013982	0.0214973107179404	0.261059111045868	-3.03007090364947	BUB1	NoSignifi
0.591733728536759	9.08082304277728	3.13351653787457	0.0215273293480039	0.2611765590841	-3.03142693593093	ISG20	NoSignifi
-0.490319135251861	9.50054176604574	-3.130786238457	0.0215999974741726	0.261810734257299	-3.03470181604252	SF3B4	NoSignifi
0.548099122300152	6.20910693487877	3.12939544051681	0.0216371177533322	0.262013248567709	-3.03637046837242	TRMT10B	NoSignifi
-0.44161518051571	8.85081723384363	-3.12780518720376	0.021679647383402	0.262280823575258	-3.03827879381745	CCNH	NoSignifi
0.374439824325078	6.83434244760302	3.12543135381606	0.0217433039845829	0.262489548800268	-3.04112816059503	TRAFD1	NoSignifi
-0.443467924862259	9.32140340826255	-3.12502573471899	0.0217542015716125	0.262489548800268	-3.04161512247525	MRPL11	NoSignifi
-0.282743983143982	9.31307117581058	-3.12471942583621	0.0217624350114663	0.262489548800268	-3.04198287549227	PSMC3	NoSignifi
0.403696113137474	7.99000681903012	3.12411476167421	0.0217786981514713	0.262489548800268	-3.04270887540928	USP24	NoSignifi
0.887792472381418	8.29992753774859	3.123211784112	0.0218030096329801	0.262536052203501	-3.04379315628865	MALT1	NoSignifi
-0.449277502195055	7.38090130801234	-3.12244199382287	0.02182375876136	0.262539613365339	-3.04471760835853	POLR2D	NoSignifi
0.57273955253158	8.4543541954379	3.12085292137157	0.0218666596631376	0.262631577665733	-3.04662623985424	RRAS	NoSignifi
-0.402627959659653	10.7686735893133	-3.12038781673307	0.021879233817632	0.262631577665733	-3.04718495038924	DNMT1	NoSignifi
0.42600125579824	8.41323612236574	3.11891914237817	0.0219189917454799	0.262631577665733	-3.04894942769292	IL10RB	NoSignifi
0.358687520103957	8.30652868072111	3.11874343946579	0.0219237534438383	0.262631577665733	-3.04916054106418	FKBP9P1	NoSignifi
-0.361086628306265	5.40271359703483	-3.11837633030257	0.0219337060811519	0.262631577665733	-3.04960165142166	RAD51	NoSignifi
-0.46743710745016	7.55816309751399	-3.11592164310013	0.0220003823497453	0.262926916647629	-3.05255168809928	THRAP3	NoSignifi
-0.313199372982435	11.6846050158795	-3.11529329249029	0.0220174858922914	0.262926916647629	-3.05330698863473	SCD	NoSignifi
-0.443623946233826	10.9988560018131	-3.11474946169779	0.0220323006139474	0.262926916647629	-3.05396074270649	PTMA	NoSignifi
0.346149744392227	7.55026475869029	3.11445577631305	0.0220403055712721	0.262926916647629	-3.05431380913003	IDS	NoSignifi
-0.355413551439928	7.81878698904161	-3.11308905350483	0.0220776002515654	0.263012873090106	-3.05595704928092	CTNS	NoSignifi
-0.403233202077751	7.14296142322031	-3.11199829070429	0.0221074143429013	0.263012873090106	-3.05726870456345	RRP12	NoSignifi
1.09292263645852	6.21107449083844	3.1117395787876	0.0221144922639287	0.263012873090106	-3.05757983577841	IRF1	Up
-0.653785715824911	5.91623579008435	-3.11119233869358	0.022129472026902	0.263012873090106	-3.05823798989368	LMNB1	NoSignifi
0.31678854893966	9.55906215074355	3.10461676110382	0.0223103409454889	0.264100635713256	-3.06614992118784	FAT1	NoSignifi
0.34729125755932	8.50200928917562	3.10383472020786	0.0223319596363317	0.264100635713256	-3.06709134061177	BEX4	NoSignifi
-0.569747732192099	7.87294806218948	-3.10332132584612	0.0223461643796139	0.264100635713256	-3.06770941512444	CENPK	NoSignifi
0.316736053792015	7.78573258611685	3.10271638289084	0.0223629148436802	0.264100635713256	-3.06843775698802	BTBD10	NoSignifi
0.351670389610018	5.84420154669982	3.10164155099405	0.0223927102199928	0.264100635713256	-3.0697319769682	UPP1	NoSignifi
0.328507518824139	5.87277640851495	3.10096561667968	0.0224114700834308	0.264100635713256	-3.07054597002698	KIAA0895	NoSignifi
0.430792070176177	6.24551713778045	3.09975811023769	0.0224450261274097	0.264100635713256	-3.07200028330877	TESK2	NoSignifi
0.424149710469491	6.22736778399836	3.09854615958532	0.0224787611217575	0.264100635713256	-3.07346017486979	NUAK1	NoSignifi
0.585935151952296	5.75886271854986	3.09805288901709	0.0224925073774203	0.264100635713256	-3.07405442345885	PCSK1N	NoSignifi
0.393215096718886	3.0300382739375	3.09770925473844	0.0225020890833912	0.264100635713256	-3.07446842564734	CLDN20	NoSignifi
0.329209413904016	6.92506104467162	3.0976333559607	0.0225042060062674	0.264100635713256	-3.07455986908995	PROS1	NoSignifi
-0.604478055766908	4.78077112834642	-3.09714605859171	0.0225178026167757	0.264100635713256	-3.07514698988042	PPP2R3B	NoSignifi
-0.30682784891186	8.21258199592756	-3.09611465098945	0.0225466107743807	0.264100635713256	-3.07638980289538	PATL1	NoSignifi
0.880920894012471	7.42664059805647	3.09546555292606	0.02256476140849	0.264100635713256	-3.07717202900691	RARRES3	NoSignifi
-0.64703250836717	2.91498675910266	-3.09490184537412	0.0225805372877706	0.264100635713256	-3.07785140377533	HTRA4	NoSignifi
0.664264758499974	4.82420922529793	3.09402190767148	0.0226051873549931	0.264100635713256	-3.07891199351552	VCY	NoSignifi
0.386116086116383	11.400749710409	3.09348474458736	0.0226202496431057	0.264100635713256	-3.07955949510252	SLC45A3	NoSignifi
-0.438470647072005	7.33669477476973	-3.09259375823081	0.022645257575085	0.264100635713256	-3.08063359630127	HGD	NoSignifi
0.355406006353598	9.47513079054353	3.09235586250807	0.0226519398886989	0.264100635713256	-3.08092040476782	TMEM54	NoSignifi
0.596436641605172	9.88682655530773	3.09176805953792	0.0226684601139258	0.264100635713256	-3.08162910065483	FLNB	NoSignifi
0.600553596268813	10.661158772278	3.09098263972255	0.0226905550014606	0.264100635713256	-3.08257613973078	DUXA	NoSignifi
0.404250243310445	8.50511453716146	3.08982921471685	0.0227230451902733	0.264100635713256	-3.08396708134609	EFR3A	NoSignifi
-0.962872014008062	4.21546544271459	-3.08978195610619	0.0227243774797143	0.264100635713256	-3.0840240759317	GADD45GIP1	NoSignifi
0.603751893067565	4.0641573442125	3.08973286379421	0.0227257615546201	0.264100635713256	-3.08408328235045	ZFP2	NoSignifi
-0.341115791609038	7.58734830628233	-3.08895407835527	0.022747730469608	0.264100635713256	-3.08502256424393	PIMREG	NoSignifi
-0.322459356024085	7.66176058217749	-3.08866310895455	0.0227559444608025	0.264100635713256	-3.08537352206701	CENPU	NoSignifi
-0.300437209861368	4.87541514657797	-3.08631614851334	0.0228223176255562	0.264545334748728	-3.08820482292247	CLN6	NoSignifi
-0.951387060146799	3.52144947573528	-3.0851711784012	0.0228547749665899	0.264545334748728	-3.08958638523037	MORC2-AS1	NoSignifi
0.443433905067339	7.05957718924383	3.08473372068353	0.0228671892778459	0.264545334748728	-3.09011429039266	ZMYND12	NoSignifi
0.529262011159768	6.90095393792415	3.08372522262593	0.0228958369358291	0.264545334748728	-3.09133141380968	BAZ2B	NoSignifi
0.556744694175705	10.1425728867329	3.0833795977241	0.0229056639007138	0.264545334748728	-3.09174857295104	ALDH1A3	NoSignifi
-0.926044927714204	1.5138584466454	-3.08170923377733	0.0229532216901523	0.264545334748728	-3.09376491020657	DUSP7	NoSignifi
-0.402566426747052	9.12079901272554	-3.08161013726843	0.0229560465183125	0.264545334748728	-3.09388454540075	GINS2	NoSignifi
0.522181245183794	5.4086539141984	3.08150168112466	0.0229591385875727	0.264545334748728	-3.09401548181808	CADM1	NoSignifi
0.591831717102381	6.34189275452569	3.08021147318147	0.0229959572863937	0.264654780848894	-3.0955732554342	ZNF532	NoSignifi
0.500614940773881	7.82178608100228	3.07963363182004	0.0230124681487593	0.264654780848894	-3.09627101281248	TSPAN31	NoSignifi
-0.768116742299462	8.01776919047258	-3.07900337206699	0.023030491602385	0.264654780848894	-3.09703212463477	PDSS1	NoSignifi
-0.310748628152863	9.0361112479512	-3.07784845409847	0.0230635588174686	0.264797711074264	-3.09842697906861	ABCB6	NoSignifi
1.07560410162952	3.63164428789778	3.07497077642591	0.0231461781637574	0.265379894386965	-3.10190338228624	RAB3A	Up
-0.35817399663644	8.06098754809984	-3.0746427824626	0.0231556155900126	0.265379894386965	-3.10229969809414	MT1F	NoSignifi
-0.433773400585036	8.31715458586092	-3.07151758851911	0.0232457492083308	0.266175233575499	-3.10607669558379	OIP5-AS1	NoSignifi
0.3044771937785	7.91048118559843	3.0695630613904	0.0233023150981264	0.266585130659136	-3.10843961975289	DTD1	NoSignifi
1.08012338742183	1.62623466861468	3.06717649300726	0.0233715893462342	0.267139555519378	-3.11132564419182	MIR657	Up
1.51295633424608	2.73361130255597	3.06366438018367	0.0234739452692598	0.267353350706613	-3.1155743306509	ITGA7	Up
-0.570905609992281	7.70963660413617	-3.06361776357705	0.0234753071482557	0.267353350706613	-3.1156307363951	TEX30	NoSignifi
-0.571227673547664	8.37421274472975	-3.06360575840393	0.0234756578869268	0.267353350706613	-3.11564526261758	NXT1	NoSignifi
-0.348016638565561	7.30725296455597	-3.06088738406605	0.0235552249543277	0.267353350706613	-3.11893504691735	NCAPG2	NoSignifi
-0.386787325537135	7.66151415189287	-3.0608217234533	0.0235571504978516	0.267353350706613	-3.1190145233544	FLAD1	NoSignifi
0.483499624990367	7.93178551031627	3.06039539259423	0.0235696571454381	0.267353350706613	-3.11953057542382	AGPAT1	NoSignifi
-0.469516539975044	5.34884555998322	-3.05716280328925	0.0236647239520896	0.267353350706613	-3.12344435253439	ZNF398	NoSignifi
0.938822127666343	4.14886898432934	3.05678775510369	0.023675780865347	0.267353350706613	-3.12389853456276	TMOD2	NoSignifi
0.383523323959414	8.87566042436441	3.05566208693259	0.0237090010405643	0.267353350706613	-3.12526184168228	PGM2	NoSignifi
-0.460850745724803	6.61855354450209	-3.05484986138218	0.0237330027619263	0.267353350706613	-3.12624565377039	RPUSD1	NoSignifi
0.346791970285221	9.578511573816	3.05342666988313	0.0237751230739335	0.267353350706613	-3.12796974008588	COQ10B	NoSignifi
-0.567805940124132	10.7574289604748	-3.0523101445783	0.0238082247112212	0.267353350706613	-3.12932253675229	MRPL18	NoSignifi
0.511472499920875	9.95951243156958	3.05203216489976	0.0238164738238326	0.267353350706613	-3.12965936962857	HIST1H1C	NoSignifi
-0.527851624477657	6.75156852204135	-3.05187577860676	0.0238211159999676	0.267353350706613	-3.12984887074728	TGDS	NoSignifi
-0.368852544153649	8.8355766008826	-3.0518607575983	0.023821561936267	0.267353350706613	-3.12986707264994	CDCA7	NoSignifi
-1.60981748435236	2.63533404313182	-3.05150707218723	0.0238320646172367	0.267353350706613	-3.13029566532513	C19orf71	Down
-0.278892433197585	10.1580684986281	-3.0513894925602	0.0238355572650191	0.267353350706613	-3.13043815136975	FBL	NoSignifi
0.461494751088069	5.26458619855752	3.05109595736587	0.0238442790375896	0.267353350706613	-3.13079387397916	NBAS	NoSignifi
-0.592223154486794	6.18332757084127	-3.05075451150393	0.0238544287715151	0.267353350706613	-3.13120767369449	GTF2I	NoSignifi
1.74983167013763	2.9727059964704	3.05054693724273	0.0238606013845152	0.267353350706613	-3.131459242373	HACD1	Up
-0.493441783613368	6.94492940857972	-3.05008110748663	0.0238744600816779	0.267353350706613	-3.13202382610722	MRS2	NoSignifi
0.464821615975691	9.34138969891863	3.04978357119881	0.0238833165670933	0.267353350706613	-3.132384455858	GPD1L	NoSignifi
-0.345449130409169	8.25252952657562	-3.04922723184635	0.0238998862576337	0.267353350706613	-3.13305880419242	MPHOSPH9	NoSignifi
-0.410029734905375	8.748723475484	-3.04863743477427	0.0239174661828748	0.267353350706613	-3.13377375777083	FANCG	NoSignifi
0.348204348689103	10.2281127021663	3.04816422146201	0.0239315813662147	0.267353350706613	-3.13434742582961	TSC22D1	NoSignifi
0.318365594698726	9.35998815551107	3.04815581018072	0.0239318323435571	0.267353350706613	-3.13435762297884	PAPSS1	NoSignifi
-0.360160317537127	8.39089007376499	-3.04675265215946	0.023973740402344	0.267399171010625	-3.13605884501268	NEMP1	NoSignifi
-0.336873890607141	8.50800639310385	-3.04662363325608	0.023977597836805	0.267399171010625	-3.13621528536043	NFE2L2	NoSignifi
0.409593266952884	7.28003348273967	3.04564272797338	0.0240069473867864	0.267494076959019	-3.1374047517951	FZD4	NoSignifi
-0.356599746998538	8.47382124280671	-3.04182618178934	0.0241215166574005	0.268502157760576	-3.14203414239543	MRM3	NoSignifi
0.383280917087522	5.60201626137287	3.04123702124298	0.0241392560030932	0.268502157760576	-3.14274897527003	RP2	NoSignifi
-0.537285831139038	5.99812473993011	-3.03970689851236	0.024185394026023	0.268782439582711	-3.14460572597522	CDK12	NoSignifi
-0.337393042584665	6.11113125289205	-3.03639205862038	0.0242856783538349	0.268827144365971	-3.14862936317695	TTC9C	NoSignifi
0.413997483783995	4.98997323619594	3.03629443717565	0.0242886386010431	0.268827144365971	-3.14874788332418	KDM7A	NoSignifi
-0.294066318511647	7.52434549542069	-3.0360355119236	0.0242964920960208	0.268827144365971	-3.14906224589165	FTSJ1	NoSignifi
0.367089992121435	11.8970165073959	3.03568069962519	0.0243072584677272	0.268827144365971	-3.14949304161043	SQSTM1	NoSignifi
1.52027964913779	1.52733570676996	3.03496230390851	0.0243290733544057	0.268827144365971	-3.15036533972129	AP4S1	Up
0.363868510585803	5.84166880283828	3.03396486392661	0.024359397269535	0.268827144365971	-3.15157658887569	ZNF706	NoSignifi
-0.385442591947066	3.84936811845353	-3.03210373757112	0.024416089420737	0.268827144365971	-3.15383705673854	CALHM2	NoSignifi
0.530671409582039	5.50585289228975	3.03175855161605	0.0244266200669815	0.268827144365971	-3.15425636558316	BTN3A1	NoSignifi
0.868848923581849	8.11383324520519	3.03159917582886	0.0244314838482358	0.268827144365971	-3.15444997059856	RASD1	NoSignifi
-0.315036185236607	6.39147244372125	-3.03107736309234	0.024447415786074	0.268827144365971	-3.15508387966139	C9orf40	NoSignifi
0.709438598159792	6.12079034243196	3.03095714374734	0.0244510879231458	0.268827144365971	-3.15522993035645	BCL3	NoSignifi
0.306321302105891	8.7744583069418	3.03093620218381	0.0244517276514092	0.268827144365971	-3.155255371821	ITM2C	NoSignifi
-0.493764112652889	4.24517428049913	-3.03061053896275	0.0244616784527465	0.268827144365971	-3.15565102156189	MVK	NoSignifi
0.355144955200165	9.11450419359632	3.02765262185743	0.0245522622613326	0.269235339517806	-3.1592453267153	CGNL1	NoSignifi
0.992204595189858	2.99532770710398	3.02763111248302	0.0245529223112352	0.269235339517806	-3.15927146850967	GFPT2	NoSignifi
-0.382335656903846	9.09741978880898	-3.02728277065179	0.0245636144468711	0.269235339517806	-3.15969484135856	F12	NoSignifi
0.591412261170859	8.29172140170624	3.02666067799342	0.0245827218693416	0.269235339517806	-3.16045097410164	IFRD1	NoSignifi
-0.955202200252098	3.69597119538814	-3.02581774281126	0.0246086383672182	0.269276897892773	-3.16147562464292	FUT4	NoSignifi
-0.288241299706562	9.61847819205855	-3.02514747838236	0.0246292673455851	0.269276897892773	-3.16229045582052	BZW1	NoSignifi
-0.319591811253624	7.35098079278634	-3.02384815854476	0.0246693109048002	0.269276897892773	-3.16387020958027	WDR46	NoSignifi
0.565892885279501	5.18578043042736	3.02319201833209	0.0246895594614481	0.269276897892773	-3.16466805992947	PLCD1	NoSignifi
-0.50814697725909	5.56640140793818	-3.02215106784565	0.0247217206180142	0.269276897892773	-3.16593396016576	MT1IP	NoSignifi
1.3355103327368	2.20094044721719	3.0216267863968	0.0247379361444321	0.269276897892773	-3.16657159940194	NTF3	Up
0.522718283301782	8.54239657526231	3.02116799177974	0.0247521357716239	0.269276897892773	-3.16712962571413	ADARB1	NoSignifi
-0.407169549453841	6.75316105004897	-3.02093896579582	0.0247592274288641	0.269276897892773	-3.16740819881732	G3BP1	NoSignifi
0.376932803838277	11.7117262422527	3.02002542507167	0.0247875368113233	0.269276897892773	-3.16851945023108	B2M	NoSignifi
1.59446541961784	1.29117123434821	3.01928372887512	0.0248105470090688	0.269276897892773	-3.1694217563267	MATN1	Up
0.266042064685768	10.5640491649644	3.01906693418937	0.0248172772052937	0.269276897892773	-3.16968551187587	PTTG1IP	NoSignifi
0.829234526408209	5.43884799150959	3.01777262450777	0.0248574994584109	0.26948552622311	-3.17126033134764	GREB1	NoSignifi
-0.53100119530263	3.16035486216473	-3.01576429379594	0.0249200520080379	0.26979860379221	-3.17370440496682	FOLH1B	NoSignifi
-0.378414413846002	8.62808562149086	-3.01532517883966	0.0249337518422157	0.26979860379221	-3.17423887247148	NAT10	NoSignifi
-0.38757554807184	5.44515932534828	-3.01482282943694	0.0249494346136922	0.26979860379221	-3.17485034024864	DHX34	NoSignifi
-0.385367283492929	11.5665471803198	-3.01282755014755	0.0250118315397188	0.270034181286393	-3.17727939116886	KPNB1	NoSignifi
-0.361700292552377	6.60070990223435	-3.01278085064558	0.0250132939817327	0.270034181286393	-3.17733625007152	AAMP	NoSignifi
-0.395766030542878	5.99934548263501	-3.01101610981342	0.0250686272094008	0.270153680366247	-3.17948514112492	EED	NoSignifi
-0.632403434865584	5.66602656981509	-3.01075639231418	0.0250767819114896	0.270153680366247	-3.1798014325657	ARHGEF39	NoSignifi
-0.630877889102243	4.9446257118757	-3.010088573483	0.0250977636446352	0.270153680366247	-3.18061476678822	SNORA80A	NoSignifi
-0.495697327558867	7.59184711493883	-3.00965733816444	0.0251113225247501	0.270153680366247	-3.18114000138294	MPHOSPH8	NoSignifi
0.52921114045145	7.42994131837424	3.00870205979049	0.0251413868718066	0.270153680366247	-3.18230360490575	ID1	NoSignifi
-0.438486010062946	6.35814337375024	-3.00840821638441	0.0251506425707125	0.270153680366247	-3.18266155585772	BUB1B	NoSignifi
0.351230893997424	8.74700219976387	3.00739542220177	0.0251825728775284	0.270270489511668	-3.18389540691632	TINF2	NoSignifi
-0.749715487324258	6.4000758140108	-3.00651672560907	0.0252103114039217	0.270342153033199	-3.18496601279936	CCDC138	NoSignifi
-0.522834919856944	11.7451949150764	-3.00571805099524	0.0252355527916633	0.270386941263597	-3.1859392173106	UGT2B7	NoSignifi
0.40782561010907	8.6757206279624	3.00413612718646	0.0252856296534377	0.27069753313722	-3.18786710420637	SH3BGRL	NoSignifi
0.338416151702468	7.28296339449246	3.00166418324608	0.0253640983227604	0.271311305059127	-3.19088038522761	MAP1LC3B	NoSignifi
0.456658335054602	8.51193618831304	3.00094316331357	0.0253870362808458	0.271330555954152	-3.19175947030807	UBR4	NoSignifi
0.303177409025951	3.8518278788483	2.99870463150631	0.0254583957450751	0.271605010921104	-3.19448922349449	TBC1D25	NoSignifi
1.02688238430049	2.86301310058643	2.99843423395821	0.0254670302518506	0.271605010921104	-3.19481900601536	MMP10	Up
-0.280231804474024	6.71642276835668	-2.99814735531327	0.0254761945426152	0.271605010921104	-3.19516890081018	ORAOV1	NoSignifi
-0.489035366337074	6.30576278182334	-2.99494767039852	0.0255786525595879	0.272372640487012	-3.19907224038728	LRRC45	NoSignifi
-1.70178433338208	1.10123722558033	-2.99432161338197	0.0255987523302174	0.272372640487012	-3.19983614916075	KCNAB1	Down
-0.461752885191271	6.33814532398155	-2.9939137722429	0.0256118554898585	0.272372640487012	-3.20033382347761	C17orf53	NoSignifi
0.355207818765314	7.27443877899323	2.99180273263442	0.02567979641641	0.272869095033972	-3.20291023540559	NFYC	NoSignifi
-0.484023422351011	8.7811261196183	-2.98896174657664	0.0257715406652686	0.273413393044915	-3.20637852280709	NUDT1	NoSignifi
-1.35375267761278	3.5766875529786	-2.98778510909493	0.0258096427453276	0.273413393044915	-3.20781530707915	LINC00526	Down
-0.398465812603846	7.04636218524327	-2.98752798927118	0.0258179770343026	0.273413393044915	-3.20812930092187	SNAP29	NoSignifi
0.689925863754401	3.18155459998618	2.9871231546763	0.0258311053127641	0.273413393044915	-3.20862370280489	ETS2	NoSignifi
-0.387711506610742	7.16751414451219	-2.98643961970194	0.0258532880481873	0.273413393044915	-3.20945851937825	MED1	NoSignifi
0.404421063494945	5.60188074881209	2.98626914941629	0.0258588235553542	0.273413393044915	-3.20966672901882	PPP1R14C	NoSignifi
-0.593067854404227	5.77196834477038	-2.98530164037972	0.0258902650206529	0.273520528234651	-3.21084850794925	STAMBPL1	NoSignifi
-0.619280904865612	5.0999469922739	-2.9828835821376	0.0259690282062261	0.274127011558486	-3.21380267033581	APOBEC3F	NoSignifi
0.358274194484413	7.79475573215978	2.98196903155364	0.0259988859511575	0.274148815871125	-3.21492020313831	LINC01137	NoSignifi
0.292153362332009	5.09381798688067	2.98066933141933	0.0260413823627356	0.274148815871125	-3.21650857461173	CRNKL1	NoSignifi
0.909693283029499	3.40382398322084	2.98044121947046	0.02604884878166	0.274148815871125	-3.21678737656734	OBSCN	NoSignifi
0.795605765122953	4.50933383438601	2.97964341082836	0.0260749805506535	0.274148815871125	-3.21776252920418	EDN2	NoSignifi
-2.72572864069352	1.31005453281193	-2.97906628024748	0.0260939019788188	0.274148815871125	-3.21846800625393	C5	Down
0.899202781290297	4.21935862455581	2.97794894804128	0.026130576731377	0.274148815871125	-3.21983395420294	RNF122	NoSignifi
-0.321297552213376	11.1350483305354	-2.97771384033437	0.0261383009543224	0.274148815871125	-3.22012139805557	NDUFB10	NoSignifi
-0.727520935855984	4.65244703321497	-2.97751625722617	0.0261447942729955	0.274148815871125	-3.22036297025312	IER2	NoSignifi
-0.554440381083038	4.61584819930187	-2.97695301837918	0.0261633140730857	0.274148815871125	-3.221051636876	ZNF776	NoSignifi
-0.817059967072675	3.10726284699336	-2.975942849964	0.0261965652109886	0.274273336907218	-3.22228687335039	SLC1A4	NoSignifi
-0.838364427201522	1.54535275468534	-2.97403335822852	0.0262595449677638	0.274708654609793	-3.22462220223503	PRKAA2	NoSignifi
-0.347762018442731	6.61805883370499	-2.97217460596608	0.026321010009317	0.274911476393276	-3.2268959751529	ANKRD54	NoSignifi
1.6781899089503	2.40442622551178	2.9721517358007	0.026321767255168	0.274911476393276	-3.22692395481249	GPR156	Up
-0.571415172555375	3.56434894436248	-2.97147191986663	0.0263442872603593	0.274922984775587	-3.22775568449897	POLR2K	NoSignifi
0.704009646224608	6.99193629939202	2.96944680134574	0.0264114973310202	0.275038801450745	-3.23023373158431	ATN1	NoSignifi
1.19198699032671	3.95281140599083	2.96911016544313	0.0264226878067562	0.275038801450745	-3.23064571437542	IFI27	Up
0.426768823651602	7.10478892488368	2.96876801753572	0.0264340668160789	0.275038801450745	-3.23106445937084	TMEM64	NoSignifi
0.534169032022205	6.48213584103303	2.96855680580215	0.0264410938758351	0.275038801450745	-3.23132296363887	MR1	NoSignifi
0.458590034120634	5.41199345766994	2.96746699011361	0.0264773846936139	0.275193287390468	-3.2326569011375	POLR2E	NoSignifi
-0.384622184280497	8.32478525947435	-2.96672370686107	0.0265021671759935	0.275228007986289	-3.23356677855945	ANAPC1	NoSignifi
0.615923183645776	5.87877859722738	2.96558887185123	0.0265400535862842	0.275398648208201	-3.23495611835315	GATAD2B	NoSignifi
0.331054912918575	6.8186270326796	2.96298421453266	0.02662723364076	0.275761155476864	-3.23814560084304	PHF20	NoSignifi
-0.443244576774542	9.11016201426247	-2.96289958793807	0.0266300714000673	0.275761155476864	-3.23824924478734	NOL6	NoSignifi
0.339103070030269	10.0505274203173	2.96262031515082	0.026639438515995	0.275761155476864	-3.23859128313893	LAPTM4B	NoSignifi
-0.422279442036468	4.51463133550501	-2.96045928244506	0.026712043588228	0.275782442628659	-3.24123837265164	TMPO-AS1	NoSignifi
0.461833218464208	6.7668588956157	2.96035532735151	0.0267155416474012	0.275782442628659	-3.24136572581325	PLLP	NoSignifi
0.440322365088695	3.64547392889916	2.96007022724745	0.0267251377496059	0.275782442628659	-3.24171500367573	LYPD3	NoSignifi
-0.686388576792759	4.70070442601189	-2.96000198565732	0.0267274352313845	0.275782442628659	-3.24179860856112	SULT2B1	NoSignifi
0.885303679369348	3.85716615383365	2.95916840364631	0.0267555167404819	0.275800917652346	-3.2428199086953	IRF2	NoSignifi
0.359513557632085	9.94546401887073	2.95867365990672	0.0267721987686836	0.275800917652346	-3.24342611234233	LY6E	NoSignifi
0.511005256225266	6.05064720598451	2.95777626198507	0.0268024866671118	0.275867439319626	-3.244525771389	LTBP4	NoSignifi
0.330043595379776	9.06650647097169	2.95720784065917	0.0268216906785807	0.275867439319626	-3.24522236570848	MMD	NoSignifi
-0.256485257599066	8.53404678820854	-2.95657374584084	0.0268431311709421	0.275867439319626	-3.24599949585284	UBR7	NoSignifi
-0.426090613547372	7.18614422237398	-2.95520994153887	0.0268893085276874	0.275905997982494	-3.24767113060044	SNORD36A	NoSignifi
-0.345813245739313	7.61006929056608	-2.95424185519813	0.0269221397642206	0.275905997982494	-3.24885788672513	CCNB1	NoSignifi
-2.75648689166441	0.145244197843143	-2.95401565187827	0.026929817420368	0.275905997982494	-3.24913520345808	RHOH	Down
-0.327647925644975	6.54191074311543	-2.953925972941	0.0269328619096342	0.275905997982494	-3.24924514843925	ZNF317	NoSignifi
-1.16506108955009	2.20759397316164	-2.95076360315788	0.0270404608574958	0.276787364885818	-3.2531228859141	LY6G6C	Down
0.651180369949126	6.14096538883424	2.95001306369732	0.0270660665812027	0.276828709670373	-3.25404341259373	FBLN2	NoSignifi
0.285743270062784	7.54734952776028	2.94906678959852	0.0270983877642541	0.27690785724753	-3.25520411757918	AIP	NoSignifi
-0.650767752656235	3.99486101746727	-2.94811502911963	0.0271309388031714	0.27690785724753	-3.25637167853039	PIH1D2	NoSignifi
0.373842821765206	8.28055544480184	2.94587298549412	0.0272077873006265	0.27690785724753	-3.25912257940552	TRAF3IP2	NoSignifi
-0.379512561010729	7.93791890385487	-2.94534663672221	0.0272258628608687	0.27690785724753	-3.25976849071274	SMC2	NoSignifi
0.785563291635096	3.94451400146345	2.94457349273132	0.0272524374631929	0.27690785724753	-3.26071732796736	CEP250	NoSignifi
-0.366802318703349	9.55103703781546	-2.94414587802018	0.0272671476353678	0.27690785724753	-3.26124215186176	CCNB2	NoSignifi
0.314079289265085	5.49203692062854	2.94392996502131	0.027274578445626	0.27690785724753	-3.26150715780763	PTPN14	NoSignifi
0.368832725849386	5.7855459987505	2.94373872857404	0.0272811618373441	0.27690785724753	-3.26174188182623	NFRKB	NoSignifi
-0.654830776704522	3.95095608853432	-2.94299861987023	0.0273066567091677	0.27690785724753	-3.26265034081575	SNORD48	NoSignifi
-0.47543098217894	5.1546447178474	-2.94292916655563	0.0273090505329196	0.27690785724753	-3.26273559638041	ANKRD29	NoSignifi
-0.386631161876915	9.39560751987182	-2.94168784307178	0.0273518734146939	0.27690785724753	-3.26425946315868	GEMIN4	NoSignifi
-0.410298246774537	7.9320535305308	-2.94112071220244	0.0273714625184973	0.27690785724753	-3.26495575260892	NR2C2AP	NoSignifi
2.95935615999206	2.85002185079228	2.94094449572144	0.0273775522750718	0.27690785724753	-3.265172109799	HLA-DOB	Up
-1.066568454881	2.98073728665398	-2.9407855062517	0.0273830479614725	0.27690785724753	-3.26536731950627	ALKBH8	Down
-0.41177591988549	7.23109660920001	-2.94000970623522	0.0274098817965686	0.27690785724753	-3.26631990904599	ZNF232	NoSignifi
0.67702458695532	5.26781280660636	2.93920222760671	0.0274378417974024	0.27690785724753	-3.2673114849229	GRB14	NoSignifi
1.03798929377842	4.53684868296601	2.93795911539518	0.0274809469698808	0.27690785724753	-3.26883819150555	GNG4	Up
0.469752624412192	5.30069753724682	2.93726784215155	0.0275049489433204	0.27690785724753	-3.26968725942295	SAMD9	NoSignifi
0.786815280438698	3.31392471770084	2.93672799681606	0.0275237090174853	0.27690785724753	-3.2703503795446	CHML	NoSignifi
0.386626819479993	7.91907975147123	2.93537933624148	0.0275706370611389	0.27690785724753	-3.2720071859276	OSBPL9	NoSignifi
-0.474872437591816	5.65888590432954	-2.93421567755554	0.0276111978558904	0.27690785724753	-3.27343692299041	FAM72B	NoSignifi
0.579827107757294	6.01541337270934	2.93415323820961	0.0276133760957858	0.27690785724753	-3.27351364480704	YPEL3	NoSignifi
0.280805185673438	7.85065361469061	2.93409964670077	0.0276152458220923	0.27690785724753	-3.27357949534881	SNX25	NoSignifi
0.715402699796419	3.90081840166998	2.93377352600691	0.0276266266522686	0.27690785724753	-3.27398022456146	LYRM9	NoSignifi
-0.55106656950524	7.61130146592755	-2.93351075242617	0.0276358005386146	0.27690785724753	-3.27430312507098	CNOT9	NoSignifi
0.454835575847832	6.87576817435232	2.93316308040788	0.0276479434805035	0.27690785724753	-3.2747303648463	MEAF6	NoSignifi
0.443676874389247	5.93439078775631	2.93269234797043	0.0276643937497928	0.27690785724753	-3.27530885509866	UBA6-AS1	NoSignifi
-0.324232767807785	6.03527516585124	-2.93178416754485	0.0276961612731054	0.27690785724753	-3.27642501830881	KLHL18	NoSignifi
0.368631083022021	8.56428078104125	2.93068685767381	0.0277345974533971	0.27690785724753	-3.27777377543434	FBXO38	NoSignifi
-0.301413884818129	6.10756730679671	-2.93031687300005	0.0277475702444436	0.27690785724753	-3.27822857909462	FBXO45	NoSignifi
0.452986252083008	4.59040585105688	2.93029930988762	0.0277481862250859	0.27690785724753	-3.27825016901979	NRIP3	NoSignifi
0.300664848950011	8.90421282681639	2.92942707173478	0.0277787964694691	0.27690785724753	-3.27932244455517	CYFIP1	NoSignifi
-0.543618368804085	5.51610109042913	-2.9292303343224	0.0277857058378637	0.27690785724753	-3.27956431582725	FERMT1	NoSignifi
0.441115163009433	9.14384787939638	2.9280545572388	0.0278270378867146	0.277056741072928	-3.28100994101271	CHURC1	NoSignifi
-0.299837165413575	10.6692206371391	-2.92654296234956	0.0278802733700495	0.277056741072928	-3.28286873573649	SNRPB	NoSignifi
0.283312092536718	5.92996801017207	2.92648819727722	0.0278822041728179	0.277056741072928	-3.28293608575373	STYK1	NoSignifi
1.34885187702687	1.40913951077351	2.92635267847414	0.0278869826633081	0.277056741072928	-3.28310274837969	USH2A	Up
-0.307204145902801	8.88466337185713	-2.9240998001394	0.0279665516046114	0.277632371536575	-3.28587373429235	FN3KRP	NoSignifi
-2.33427167186902	-0.254645686239156	-2.92240372219854	0.0280266182013529	0.278013656284827	-3.28796032861581	LINC02453	Down
0.366604556064721	5.82849972548537	2.92012764852947	0.0281074462651524	0.278539269959028	-3.2907610799163	FOXO1	NoSignifi
-0.282762527359457	9.3800200613039	-2.91910756815767	0.0281437537786176	0.278539269959028	-3.29201653787615	MRPL16	NoSignifi
0.690711067893291	6.05161925932077	2.91851209734489	0.0281649718584454	0.278539269959028	-3.29274947582286	FBXL16	NoSignifi
-0.840389618039658	7.07893380911555	-2.91805216394614	0.0281813723332712	0.278539269959028	-3.293315620073	WDR43	NoSignifi
-0.691213077103938	5.56202593812739	-2.91786344700711	0.0281881046803348	0.278539269959028	-3.29354792512643	BLM	NoSignifi
0.393637557891724	5.0206390543366	2.91699922030461	0.0282189577571473	0.278629647515956	-3.29461182510205	LOC100129129	NoSignifi
-0.377370507441801	8.58631953076542	-2.91576271721339	0.0282631651442073	0.278660484373781	-3.29613419032191	MRPL55	NoSignifi
1.28404070742218	3.68435496049853	2.91569748466375	0.028265499427755	0.278660484373781	-3.29621450950628	OR51E2	Up
1.37220306230329	2.20770317724794	2.9143472322448	0.0283138640751643	0.278877671495158	-3.2978771712193	VN1R2	Up
0.392183778861512	6.68701963130483	2.9138699356118	0.0283309818969839	0.278877671495158	-3.29846495983282	UGGT2	NoSignifi
0.284327081350383	8.59757810566256	2.91230000554863	0.0283873655811531	0.279009133102604	-3.30039854003861	PRDM4	NoSignifi
-0.472107421062533	4.9784925786243	-2.91198734513958	0.0283986092909491	0.279009133102604	-3.30078366341714	MAVS	NoSignifi
-0.453739184087286	5.3964930098146	-2.91095044219251	0.0284359325004628	0.279009133102604	-3.30206097663261	GNB1L	NoSignifi
0.304669887839706	9.87359518262514	2.91068253692018	0.028445584400535	0.279009133102604	-3.30239102058192	CANT1	NoSignifi
0.27807949354075	8.24863734447718	2.91009595826546	0.0284667296932655	0.279009133102604	-3.30311368588185	PTGFRN	NoSignifi
-3.91111273288724	0.959388246056229	-2.90987343745799	0.0284747557155197	0.279009133102604	-3.30338784387589	FOSL1	Down
0.443649549395618	4.95560621543308	2.90918937236693	0.0284994444411642	0.279038038784732	-3.30423069209795	B4GALNT1	NoSignifi
0.706955333172518	2.22347476499049	2.90655124242207	0.0285948761366795	0.279685362539561	-3.30748177030351	TRAF1	NoSignifi
-0.533958720191599	8.22104968490582	-2.90608545423988	0.0286117616544331	0.279685362539561	-3.30805587841669	SF3B3	NoSignifi
0.456354054344248	10.2127349896056	2.90549988897169	0.0286330046695924	0.279685362539561	-3.30877765960605	CKMT1A	NoSignifi
0.458228909887821	5.99263681540374	2.9044067741391	0.0286727064088306	0.279685362539561	-3.31012518195802	NGEF	NoSignifi
0.296907285092485	7.23577199888863	2.90423950712988	0.028678786800743	0.279685362539561	-3.3103313923045	RHOG	NoSignifi
-1.68780657076693	2.43541112858021	-2.90375812837736	0.0286962934297758	0.279685362539561	-3.31092486739145	CDC73	Down
1.43454461014813	2.86978732025886	2.90193024844058	0.0287628751849956	0.279890502615982	-3.31317868142795	ALPK2	Up
0.302998087486685	9.13010917427524	2.90163745378913	0.0287735560393219	0.279890502615982	-3.31353974516154	PDK3	NoSignifi
0.687931799344388	5.69542605607446	2.90138533384931	0.0287827565793936	0.279890502615982	-3.3138506595664	PGGHG	NoSignifi
-0.542807715471138	9.12160498738621	-2.8994602182712	0.0288531149003854	0.280362288312904	-3.31622499479786	CCDC58	NoSignifi
0.634928740039749	5.75117505192802	2.8968447414587	0.0289490042488559	0.280824522195922	-3.3194515827244	DLGAP4	NoSignifi
-0.331288261360205	6.89703435219052	-2.89554692068074	0.0289967139753215	0.280824522195922	-3.32105298241811	TCERG1	NoSignifi
0.44937919414643	4.84331715207954	2.89500339568486	0.029016720129718	0.280824522195922	-3.32172371275378	TRIP10	NoSignifi
0.289271055170986	6.71901709082641	2.894700206725	0.0290278864809187	0.280824522195922	-3.32209787654547	RGL1	NoSignifi
-0.894319381695827	3.06482555338569	-2.8946824273739	0.0290285414337425	0.280824522195922	-3.32211981832469	TMPRSS12	NoSignifi
0.696662483927143	4.65922482427661	2.89454434802548	0.0290336285254141	0.280824522195922	-3.32229022567887	ZDHHC2	NoSignifi
0.708983710377105	4.13300890234387	2.89399626978887	0.0290538302801639	0.280824522195922	-3.32296664860057	BNIPL	NoSignifi
0.418067813179909	3.83597805050215	2.89167461631981	0.0291395744181784	0.28125755393662	-3.32583241412011	KANK1	NoSignifi
-1.37268106191477	2.43501652446675	-2.89159676111438	0.0291424545602762	0.28125755393662	-3.32592852826172	MN1	Down
2.38716482343881	1.29313518357424	2.89045495033504	0.0291847298062761	0.281286421671538	-3.32733821430902	HS3ST3A1	Up
-0.470151492863001	4.27451557648673	-2.89033233898772	0.0291892734236903	0.281286421671538	-3.32748960131157	SH3BP2	NoSignifi
-0.333555583818891	6.85847392573914	-2.88943246879685	0.0292226435294959	0.281328826278358	-3.32860072334902	TERF1	NoSignifi
0.874955313461024	5.32990442093241	2.88884557250755	0.0292444299007975	0.281328826278358	-3.32932545644629	ZMIZ1-AS1	NoSignifi
0.48953547032909	7.17484571383994	2.88758711052585	0.0292912052543263	0.281328826278358	-3.33087963184739	ITSN1	NoSignifi
-0.539542023796121	5.96585197931705	-2.88738428764582	0.0292987515203295	0.281328826278358	-3.33113013376843	WASF2	NoSignifi
-2.93106561968698	0.963415254501894	-2.88677028337144	0.0293216091687257	0.281328826278358	-3.33188850981198	DPRXP4	Down
0.466119340491245	6.85447672470897	2.88577566137768	0.0293586773006601	0.281328826278358	-3.33311710512195	SPRED1	NoSignifi
0.3065389333593	9.05828596242562	2.88543457322162	0.0293714008969326	0.281328826278358	-3.33353846057691	ZNF613	NoSignifi
1.18290326692537	3.97220207332724	2.88531622563542	0.0293758170126845	0.281328826278358	-3.33368466217106	SEMA3B	Up
-0.375500318212188	9.2250644160947	-2.8845568848547	0.029404168839946	0.281328826278358	-3.33462276382748	ZWILCH	NoSignifi
1.09501917668142	2.92967369066644	2.88406783182168	0.0294224445705247	0.281328826278358	-3.3352269882067	DUSP9	Up
0.464442081658804	7.07959827991796	2.8837383893723	0.0294347626746521	0.281328826278358	-3.33563403179753	CENPT	NoSignifi
-0.834930717345725	2.58212119163059	-2.88312004966464	0.029457898008806	0.281340460447198	-3.3363980620877	CISH	NoSignifi
-0.269799974240179	8.10128338492769	-2.88059184810583	0.0295526971755287	0.28157491621701	-3.33952247444591	RRP7A	NoSignifi
0.552611439781506	3.85081613926681	2.87995508367263	0.0295766259797919	0.28157491621701	-3.34030953653651	TIGD6	NoSignifi
0.468845876063516	4.30233774280719	2.87891084558716	0.0296159127336813	0.28157491621701	-3.34160036559486	C15orf41	NoSignifi
-0.298198606289217	9.96904997820927	-2.87889751332192	0.0296164146922431	0.28157491621701	-3.34161684713059	NUSAP1	NoSignifi
0.374429750107648	9.00946354188842	2.87849777311777	0.0296314691705284	0.28157491621701	-3.34211102254633	GRINA	NoSignifi
-0.33718401931544	9.5854094200177	-2.87783196309335	0.0296565624816935	0.28157491621701	-3.34293417130347	EBNA1BP2	NoSignifi
0.518196111936345	6.62149116866006	2.8775543026774	0.0296670338811403	0.28157491621701	-3.34327746341117	SERPINB5	NoSignifi
0.932120769474688	3.28372944446849	2.87723297184777	0.0296791572385743	0.28157491621701	-3.34367476116711	RNASE10	NoSignifi
0.296213394792285	9.15645189494603	2.87721398059043	0.0296798739203501	0.28157491621701	-3.3436982426388	ARFGAP3	NoSignifi
-0.283640821516482	6.18471129099922	-2.87628735449285	0.0297148652938398	0.281698678664496	-3.34484401409892	NUDT16	NoSignifi
1.32707190212072	3.42402476306036	2.87493923919153	0.0297658530900485	0.281973793552666	-3.34651115804713	RSAD2	Up
1.88256608535637	1.2239486781965	2.87263258616684	0.029853314926185	0.282519513604899	-3.3493642298193	FBXO41	Up
0.530213041060334	5.25180859369899	2.87218552404136	0.0298702985605578	0.282519513604899	-3.34991727648517	PLBD2	NoSignifi
-0.725891573298594	8.1324768040971	-2.87096320863958	0.0299167872430122	0.282519513604899	-3.35142949869623	FBXO5	NoSignifi
0.354228110495906	10.9070155290633	2.87088912570436	0.029919607387004	0.282519513604899	-3.35152115879776	LCP1	NoSignifi
0.659802495115946	3.57618589760998	2.87035017587839	0.0299401324971997	0.282519513604899	-3.35218800331287	SLC5A1	NoSignifi
-0.969709689268173	2.24219590765444	-2.86994638621879	0.0299555202567987	0.282519513604899	-3.35268763860538	GAREM1	NoSignifi
-0.294116778070479	6.44451288912638	-2.8685910022558	0.0300072345733505	0.282600912696688	-3.35436489963946	SNORD14A	NoSignifi
0.314503659510324	9.65441578988593	2.86797303765115	0.0300308450373116	0.282600912696688	-3.35512969843736	KCNN2	NoSignifi
0.307325247761523	7.35537361363751	2.86746320665444	0.0300503392547537	0.282600912696688	-3.35576070763427	GALNT18	NoSignifi
0.406435216876123	5.65567287404966	2.86741414066526	0.0300522160977702	0.282600912696688	-3.35582143756982	ANKRD6	NoSignifi
-0.682564519986339	4.04290427337504	-2.86643505127897	0.0300896942798277	0.282746204813959	-3.35703334139067	DNAJC1	NoSignifi
0.377547365520334	7.42982114449197	2.86455780210863	0.0301616948577113	0.283215446374237	-3.3593573251766	BORCS7	NoSignifi
1.41928113608417	2.07477994216973	2.86393930421545	0.0301854578834642	0.283231386982563	-3.36012310943886	LINC01554	Up
0.408408214208395	6.70546790337548	2.86200512118089	0.0302599015801927	0.283644474895141	-3.36251821155399	EXTL3	NoSignifi
0.527978679729044	6.51302435482945	2.86164775183474	0.0302736779842898	0.283644474895141	-3.3629607958514	SHANK3	NoSignifi
-0.692025543980838	5.27761997800294	-2.8592038313081	0.0303680726372399	0.284096768718688	-3.36598791516362	EPHX4	NoSignifi
-0.561328861129201	8.30645971328082	-2.85898833807032	0.0303764112291799	0.284096768718688	-3.3662548692461	LRR1	NoSignifi
0.400601319768621	6.33650677006049	2.85789488420089	0.0304187611747843	0.284096768718688	-3.36760953797641	CADPS2	NoSignifi
-0.262950413807747	9.96120474530074	-2.85764638219841	0.0304283947047159	0.284096768718688	-3.36791742613444	PRC1	NoSignifi
1.36660024257242	2.72031055874912	2.85616683729762	0.0304858199718065	0.284096768718688	-3.36975071296078	DIRAS1	Up
-0.272032510705061	12.0585090432182	-2.85594813662155	0.0304943183339422	0.284096768718688	-3.37002172642418	TUBA1C	NoSignifi
-0.607895486251268	5.52532926985036	-2.85509728423329	0.0305274055906991	0.284096768718688	-3.37107615986645	UFSP1	NoSignifi
1.60291711982351	3.02945092890362	2.85497489256053	0.0305321682647355	0.284096768718688	-3.37122784354027	ARHGEF17	Up
0.35806627844931	7.01397249148515	2.85443379858367	0.0305532337316977	0.284096768718688	-3.3718984607142	NIPBL	NoSignifi
-0.531544942946612	5.92483833887197	-2.85379714269731	0.0305780397525547	0.284096768718688	-3.37268756308808	PKN2	NoSignifi
-0.41050467138332	6.003340063964	-2.8537073940325	0.030581538387593	0.284096768718688	-3.37279880616638	MOB1A	NoSignifi
0.336070494780792	6.76518890665651	2.85355332203972	0.0305875455258046	0.284096768718688	-3.37298978015041	CAMTA1	NoSignifi
0.315731236192536	8.0653272263278	2.85232003610182	0.0306356765087821	0.284135272302202	-3.37451856230706	DSP	NoSignifi
-0.627222525370761	5.69867100008127	-2.85231270986369	0.0306359626726587	0.284135272302202	-3.37452764450256	PINX1	NoSignifi
-0.287393914600522	9.02744226997753	-2.8501890754468	0.0307190345874852	0.284700020191307	-3.37716056407021	ZNF146	NoSignifi
-0.265195411334215	6.86939573157548	-2.84960036430882	0.030742106941292	0.284708286218199	-3.37789056119751	POLDIP2	NoSignifi
-0.745807353227194	5.25334597350453	-2.84848870061174	0.030785725797733	0.284906688060347	-3.37926913667865	ASPH	NoSignifi
0.352679283132343	9.28213920772298	2.84646064312977	0.0308654747807748	0.284998084881273	-3.38178454144776	RNF103	NoSignifi
-1.0521952208736	2.73421898914642	-2.84600814395886	0.0308832989118278	0.284998084881273	-3.38234584918403	MAGEC2	Down
0.267578123427774	8.62318921065014	2.84576377941752	0.0308929291781302	0.284998084881273	-3.38264898485065	CMTM7	NoSignifi
1.82195262926558	1.05315402733835	2.84541676286661	0.0309066105019505	0.284998084881273	-3.38307947407175	VN1R1	Up
-0.337855444393137	8.49860444028737	-2.84541660136207	0.030906616870889	0.284998084881273	-3.38307967442879	HIRIP3	NoSignifi
-0.375564221792207	9.14876206102654	-2.84337456179737	0.0309872587660505	0.285536578263477	-3.38561322570717	LRRC20	NoSignifi
0.575146415968915	5.68293910009006	2.84184157175838	0.0310479479025691	0.285890573369711	-3.38751555082434	FAM46C	NoSignifi
0.362561693633553	5.11313742125086	2.84109833960402	0.031077417936688	0.285956800455432	-3.38843795374216	LTB4R	NoSignifi
-0.316809481466336	7.79142962824202	-2.84017144185734	0.0311142130646467	0.286090285743413	-3.38958839702169	RPUSD2	NoSignifi
0.323740137255389	7.54432424695855	2.83907235981307	0.0311579046710203	0.286125674237271	-3.39095269296272	MKNK1	NoSignifi
-0.493003227251512	4.54949865278431	-2.83895325175287	0.0311626435481229	0.286125674237271	-3.39110055160563	USP30	NoSignifi
0.501129859400086	9.91343281720745	2.83822371614699	0.031191686188031	0.286187622522921	-3.39200622355257	PRKCD	NoSignifi
0.296239532772031	8.01246052591511	2.83651135091112	0.0312599704596696	0.286517072440516	-3.39413228121115	RTL8A	NoSignifi
0.379944626386581	7.31168511185527	2.8362042032608	0.0312722357813308	0.286517072440516	-3.39451367237144	FBXO7	NoSignifi
0.559802980618344	4.7452332948165	2.83554515678627	0.0312985710946619	0.286553822090642	-3.3953320634277	SLC52A3	NoSignifi
-0.758987496649213	5.18207588638482	-2.83371873039477	0.0313716803821547	0.287018452876221	-3.3976003714094	UTP23	NoSignifi
-0.796744480591915	4.6848921181113	-2.83259001203167	0.0314169539897477	0.287073804182825	-3.39900238026975	APLN	NoSignifi
0.979123881101682	3.06530626358149	2.83221609723378	0.0314319675709974	0.287073804182825	-3.39946686452136	CDC14C	NoSignifi
0.444606593791266	9.36340774458959	2.83188043809283	0.0314454517235305	0.287073804182825	-3.39988384188002	SPATA20	NoSignifi
-0.345711696166427	7.33185677657457	-2.83133965492649	0.0314671893491146	0.287073804182825	-3.40055566738367	ZNF562	NoSignifi
0.336908871262934	8.57470606609934	2.82852873835053	0.0315804413518163	0.287709663713198	-3.40404831755293	IL6ST	NoSignifi
-0.528670450707957	3.80745409871385	-2.82849714528493	0.0315817167475768	0.287709663713198	-3.40408757855817	SNORA70B	NoSignifi
0.746015450619552	4.17775481242095	2.8278769792334	0.0316067638436743	0.287709676054228	-3.40485829025524	DEPP1	NoSignifi
0.401561520235799	7.72506091355456	2.82738753332432	0.0316265466588123	0.287709676054228	-3.40546658354549	PI4KAP1	NoSignifi
-0.290778304847952	11.4983996078337	-2.82636320989418	0.0316679920458687	0.28788268123284	-3.40673973080148	CS	NoSignifi
0.969585651421939	3.32962530362369	2.824233816112	0.0317543385174735	0.288463332774444	-3.40938680797682	SLC22A11	NoSignifi
-0.319348880914764	9.79650554791852	-2.82328474602183	0.0317929053164019	0.288609429024989	-3.41056679231802	BLVRA	NoSignifi
0.435494444872344	6.10222943038908	2.82150290264652	0.0318654502643868	0.288986269076591	-3.41278247267893	CBLB	NoSignifi
-0.378035394808847	5.90539246042374	-2.82115966914434	0.031879445077318	0.288986269076591	-3.41320932101715	CENPL	NoSignifi
-0.278069685566021	6.74560314337089	-2.81996033771982	0.0319283982900267	0.289193754975496	-3.41470093598679	TWNK	NoSignifi
0.256984344382969	7.83908968757356	2.8193362740178	0.0319539029757314	0.289193754975496	-3.41547715830052	THAP4	NoSignifi
-0.277864013782577	7.95445009410342	-2.81825090669826	0.031998313166024	0.289193754975496	-3.41682727434846	RMI2	NoSignifi
-0.500347817984205	5.10720229951671	-2.81824578524543	0.0319985228800377	0.289193754975496	-3.41683364540155	ZBTB8A	NoSignifi
0.392782664664884	9.6667544491408	2.81784391631903	0.0320149833141305	0.289193754975496	-3.41733357783159	IFNGR2	NoSignifi
0.400438084213346	10.1183898679562	2.81555716498558	0.0321088228329715	0.289530033944704	-3.42017872107126	PPP2R2A	NoSignifi
-0.433556398106678	4.76656544097099	-2.81551856307323	0.0321104094638031	0.289530033944704	-3.42022675458901	PELI3	NoSignifi
0.479982029346762	7.48823147917553	2.81497070692977	0.0321329368223986	0.289530033944704	-3.42090848834873	ELMO3	NoSignifi
-0.510849024322794	4.07451384675439	-2.81464656526865	0.0321462733035763	0.289530033944704	-3.42131185685108	SNORA80E	NoSignifi
-0.422378084414762	6.95122267360327	-2.81419187204774	0.0321649913061037	0.289530033944704	-3.42187770832153	KIF2C	NoSignifi
-0.459687352374673	9.35024383119028	-2.81357150509168	0.0321905485221716	0.289557029313661	-3.42264977686668	NOP2	NoSignifi
0.474505510527685	4.3605472775641	2.81288132806527	0.0322190075592279	0.289610070749474	-3.42350878248333	TNFSF4	NoSignifi
-0.554370206719884	8.67230572541003	-2.811830073523	0.0322624078113361	0.289638315967593	-3.42481730428475	EXOSC8	NoSignifi
-0.344787751022984	6.19361046337253	-2.81135126237642	0.0322821961608496	0.289638315967593	-3.42541333729558	RREB1	NoSignifi
-0.307459912232617	5.57498430378338	-2.8111663097287	0.0322898434208184	0.289638315967593	-3.4256435773682	SRD5A3	NoSignifi
-0.553949146503689	6.2846147140441	-2.80901064675322	0.0323791187735271	0.289912704398543	-3.4283273862872	UBXN8	NoSignifi
1.93615695383786	1.77906494601096	2.80868318137829	0.0323927039150807	0.289912704398543	-3.42873513208413	GRIN3B	Up
0.585901877257954	4.6504571684716	2.80862493650627	0.0323951208931144	0.289912704398543	-3.42880765747624	WDR97	NoSignifi
-0.271884941940734	8.98121316683357	-2.8074133847918	0.032445440781217	0.289912704398543	-3.43031635298946	POC1A	NoSignifi
0.340394158534647	7.37779429781969	2.80729411152099	0.032450399184436	0.289912704398543	-3.4304648888501	MICA	NoSignifi
0.57937231946067	8.35785952822404	2.80716064500774	0.0324559485993071	0.289912704398543	-3.43063110220707	PLEKHH1	NoSignifi
0.425884878277417	6.65572197293546	2.80581085600924	0.0325121293890304	0.289925390105663	-3.43231219337894	SH3BGRL3	NoSignifi
-1.60411853437199	1.78840200683389	-2.80514781499496	0.032539764991657	0.289925390105663	-3.43313805800185	SYDE1	Down
0.334702673199525	7.89457150510023	2.80508305308001	0.0325424656370947	0.289925390105663	-3.43321872645278	NCOA3	NoSignifi
0.413291984911845	7.20850000704999	2.80470228380017	0.0325583490593103	0.289925390105663	-3.43369302900633	KCTD10	NoSignifi
0.405385998658746	5.23652295848352	2.80432742076547	0.0325739943107898	0.289925390105663	-3.4341599918511	RELL2	NoSignifi
1.06150912976712	2.72065581078414	2.80381708560916	0.0325953067047507	0.289925390105663	-3.43479573853768	FOXD2	Up
-0.550883092704646	3.0680474973802	-2.8031731745321	0.0326222189893812	0.289925390105663	-3.43559793206801	FLJ42351	NoSignifi
0.276025249728134	11.546029046607	2.80279433275013	0.0326380639375727	0.289925390105663	-3.43606992223377	STK39	NoSignifi
2.00053641762055	0.614125087942115	2.80141863196099	0.032695672349085	0.290236272664492	-3.43778402345007	OR51B5	Up
-0.331597869817451	8.08219682716148	-2.79870367754623	0.0328096862648189	0.290810474095005	-3.44116749130038	STMN1	NoSignifi
-0.767126818789469	2.94055738442868	-2.79847753276023	0.0328192025702134	0.290810474095005	-3.44144936110717	ZNF646	NoSignifi
-0.316284346185949	10.8160095806631	-2.7981528278526	0.0328328715699439	0.290810474095005	-3.44185408842215	CSE1L	NoSignifi
-0.338443651398625	9.27181662543885	-2.7977228752193	0.0328509806355374	0.290810474095005	-3.44239002114835	CDK2	NoSignifi
0.963556614113119	5.07776418659283	2.79495061703729	0.0329680046397926	0.291455193547259	-3.44584615966866	TSPAN8	NoSignifi
-0.275373272295598	7.2448489207045	-2.79469805439419	0.0329786883546067	0.291455193547259	-3.44616107262895	ATXN1L	NoSignifi
1.11381736916038	2.33088471620931	2.79381127037908	0.0330162301170826	0.291455193547259	-3.44726683887384	MAPK11	Up
0.311398543344854	11.1684319819009	2.79263052589007	0.0330662884405871	0.291455193547259	-3.44873930395283	RAB11A	NoSignifi
0.557203797340099	5.94289926562723	2.79254036119838	0.0330701143980615	0.291455193547259	-3.44885175211409	KLF6	NoSignifi
-0.33041740868269	11.8590875106871	-2.79249229411295	0.0330721542240372	0.291455193547259	-3.44891169899023	HNRNPA2B1	NoSignifi
0.672038723584981	4.90082680017011	2.79224259388213	0.0330827529602958	0.291455193547259	-3.4492231171839	SOX12	NoSignifi
-1.28135909932605	2.3421251029346	-2.79095878003974	0.0331373035930916	0.291562917125294	-3.45082436799152	BRWD3	Down
-0.911762009932345	4.43518704854	-2.79084132159276	0.0331422993880316	0.291562917125294	-3.45097087926021	TOE1	NoSignifi
-0.520120958288409	4.29879890671023	-2.78921232671159	0.0332116686342609	0.291562917125294	-3.45300297036703	TMPPE	NoSignifi
0.897254188790498	7.64059118756137	2.78841180409185	0.0332458157232698	0.291562917125294	-3.45400170023127	ELF3	NoSignifi
0.416252108774879	4.21200405589729	2.78830651243882	0.0332503098701584	0.291562917125294	-3.45413306755648	EVI2A	NoSignifi
0.466260412559433	7.03424874724231	2.78792738191075	0.0332664976847411	0.291562917125294	-3.45460610151208	TARBP1	NoSignifi
0.662750627334517	3.01907298951098	2.78780161854937	0.0332718693125958	0.291562917125294	-3.4547630178887	LINC01139	NoSignifi
0.37489279169743	7.49973394190287	2.78768862555289	0.0332766962907881	0.291562917125294	-3.45490400215853	DENND4C	NoSignifi
0.360879712482178	5.38467612076795	2.78638764422285	0.0333323278877425	0.291634225060772	-3.45652738063548	NFKBIE	NoSignifi
0.868925501693024	5.67145145172185	2.78536542626775	0.0333761098155609	0.291634225060772	-3.45780305781234	PIP	NoSignifi
-0.352481651962272	5.48221862654034	-2.78471141320198	0.03340415404708	0.291634225060772	-3.45861929936495	PALB2	NoSignifi
0.375933365451714	7.48775424548011	2.78423723186053	0.0334245029965536	0.291634225060772	-3.45921113385145	AP1M2	NoSignifi
-0.405039530058865	6.55800121872217	-2.78383703972484	0.0334416872203554	0.291634225060772	-3.45971064200696	ZNF281	NoSignifi
-1.1604150068367	7.2077710441584	-2.78337790214364	0.0334614143328333	0.291634225060772	-3.46028374777333	RNA18SN5	Down
0.407626906128668	5.29480510778365	2.7832928241522	0.0334650711405309	0.291634225060772	-3.46038994679059	DEFB108B	NoSignifi
0.446132753484509	6.51266591076807	2.78275362779267	0.033488256842012	0.291634225060772	-3.46106302141212	VLDLR	NoSignifi
-0.319946854024219	6.22726762548963	-2.78158878499774	0.0335384049879123	0.291634225060772	-3.46251720428922	ZNF331	NoSignifi
-0.727773439727149	2.33445058048769	-2.78049074855199	0.0335857514168846	0.291634225060772	-3.46388813491111	PPFIA3	NoSignifi
2.00117028373837	4.41172778978534	2.78041573753037	0.0335889884678797	0.291634225060772	-3.46398179361622	TNF	Up
-0.889008161232638	3.59620994152223	-2.78038673150561	0.0335902402941673	0.291634225060772	-3.46401801069684	LOC100287896	NoSignifi
0.343990394170652	6.74686990643588	2.78032436362594	0.0335929321042229	0.291634225060772	-3.46409588391121	FLVCR2	NoSignifi
-0.248578702897916	12.4417596765311	-2.78009310869143	0.0336029151499597	0.291634225060772	-3.46438463539216	HSPD1	NoSignifi
0.757390802147804	6.97184688808508	2.7794611461502	0.0336302127166159	0.291673925966542	-3.46517375429251	PIK3IP1	NoSignifi
0.303964164476861	7.45581510772096	2.77848630652862	0.0336723678789948	0.291842345776352	-3.46639111020224	ACVR1	NoSignifi
0.315898605069119	8.82087219539972	2.77523998191501	0.0338131618459887	0.292415755045423	-3.47044585579646	VPS41	NoSignifi
-0.43867387281269	7.34607372715818	-2.77448812292085	0.0338458608950154	0.292415755045423	-3.47138512600565	MED30	NoSignifi
-0.355343710789935	7.27572722496329	-2.77405078183697	0.0338648969964589	0.292415755045423	-3.47193151118797	EEF2KMT	NoSignifi
-0.846046808020596	4.03450216595345	-2.77387523104037	0.0338725414346065	0.292415755045423	-3.47215083917543	GPR63	NoSignifi
0.41208879593335	8.84097040919353	2.77294336793757	0.0339131510859794	0.292415755045423	-3.4733151425075	TMEM79	NoSignifi
0.37686055856188	8.84098670968374	2.77262652171925	0.0339269709148277	0.292415755045423	-3.47371104498301	IFNGR1	NoSignifi
0.508156556732533	4.76277888901916	2.77242008327916	0.0339359783822647	0.292415755045423	-3.47396899823458	EGR1	NoSignifi
-0.476656751132639	5.4845541374314	-2.77139346838428	0.0339808107875364	0.292415755045423	-3.47525187018613	KDELC1	NoSignifi
0.477251934843241	9.60092460727896	2.77052474518729	0.034018798066878	0.292415755045423	-3.47633753568725	CXADR	NoSignifi
-0.307627884354814	7.45506102133521	-2.77020980913401	0.0340325808382983	0.292415755045423	-3.47673114127186	TATDN2	NoSignifi
1.53566293568372	1.8724885915282	2.76987135370306	0.0340473996359405	0.292415755045423	-3.47715415429384	ARHGAP20	Up
0.247551027060423	9.3316756858028	2.76964068563933	0.034057503111865	0.292415755045423	-3.47744245875874	RAB25	NoSignifi
-0.408285637935739	10.6931418958919	-2.76961088678578	0.0340588085657978	0.292415755045423	-3.47747970382779	BCYRN1	NoSignifi
0.328252228019917	5.59444497946241	2.76939855657234	0.0340681120775798	0.292415755045423	-3.47774509469758	SMIM29	NoSignifi
0.480862193946332	6.90227105692254	2.76867809326151	0.0340997005551147	0.292415755045423	-3.47864563909033	GADD45A	NoSignifi
-1.5680334218021	2.06507667432011	-2.76860238941215	0.0341030216035368	0.292415755045423	-3.47874026879702	FZD2	Down
-0.266318877640205	7.9655545126301	-2.76729138907771	0.0341605893062622	0.292700068383934	-3.48037912426076	DDX52	NoSignifi
3.40840247898117	-0.227751854916008	2.76674117397785	0.0341847812446137	0.292700068383934	-3.4810669973723	LOC389705	Up
-1.05612054275714	3.81385593966623	-2.76629098813419	0.0342045888575803	0.292700068383934	-3.48162984139155	MIR1909	Down
-0.362154411387153	6.66432454346481	-2.7657127908365	0.0342300470155924	0.292722773812221	-3.48235276636499	SGTA	NoSignifi
-0.430023869298765	7.6896600674809	-2.76474102649595	0.0342728801700811	0.292847304692991	-3.48356785980036	ITGB3BP	NoSignifi
0.613956561185599	7.20092737470446	2.7639373712183	0.0343083472286593	0.292847304692991	-3.4845728333115	GSDMB	NoSignifi
0.377936393800459	7.4655645816367	2.76382003336893	0.034313528921623	0.292847304692991	-3.48471957099125	HID1	NoSignifi
0.362346548173065	7.13367940618131	2.7633144051972	0.0343358673701271	0.292847304692991	-3.48535190630252	CCDC93	NoSignifi
-0.516454109142184	4.60174132991269	-2.76231626765578	0.0343800108354691	0.293029096337372	-3.48660025832775	KLHL26	NoSignifi
-0.451724895184162	4.33062156096039	-2.76100992276157	0.0344378777186275	0.29332753709111	-3.4882342552253	RMND5A	NoSignifi
0.365906179793596	8.32124100663777	2.76017165954103	0.0344750655226314	0.29333878617028	-3.48928287292203	STK26	NoSignifi
-0.317541546015628	8.38231613932171	-2.75995004941847	0.0344849040457271	0.29333878617028	-3.48956010775054	REXO4	NoSignifi
0.42424525108858	3.51560074813642	2.75877899939231	0.0345369439616918	0.293491534956357	-3.49102518919013	AGO4	NoSignifi
0.520198742210869	7.72008568378502	2.75806997802629	0.0345684931720279	0.293491534956357	-3.49191231164324	NPDC1	NoSignifi
0.362937632621328	6.74906948139243	2.75800344344309	0.0345714553485519	0.293491534956357	-3.49199556223374	GNMT	NoSignifi
1.45117497992723	2.03171623477907	2.75626010032777	0.0346491682936712	0.293810601308455	-3.49417708221659	DLEU7	Up
-0.292596127772156	5.99204157595708	-2.75613351320037	0.0346548185089593	0.293810601308455	-3.4943354998377	PSPC1	NoSignifi
0.64229958884231	4.70527379349351	2.75442096239548	0.034731356103141	0.294137557386645	-3.49647885601766	PAK1	NoSignifi
0.365720676511116	6.48705590454807	2.75417592023623	0.034742322492464	0.294137557386645	-3.49678556816476	VCPIP1	NoSignifi
-0.533394952767624	5.21792165071916	-2.75373358187316	0.0347621279647507	0.294137557386645	-3.49733924780072	PGP	NoSignifi
0.538364638641458	5.51242995305994	2.75316463676926	0.0347876201230157	0.294159349077095	-3.4980514356645	GLB1L	NoSignifi
-0.267116562974298	7.18095813374824	-2.75243743678996	0.0348202324548319	0.294241279651233	-3.49896177646709	SNORD36C	NoSignifi
-0.366670070572633	9.85965306937164	-2.74816132227504	0.0350126702105215	0.295247814090392	-3.50431603561374	C19orf53	NoSignifi
0.481532239577281	5.90600968240081	2.74770754607793	0.0350331587903319	0.295247814090392	-3.50488434650894	RAB3B	NoSignifi
2.39234208713644	2.47126332025317	2.74753132468501	0.0350411189032598	0.295247814090392	-3.50510505316024	KCNIP3	Up
2.23062590154589	1.6420281122474	2.74676774049236	0.0350756334104129	0.295247814090392	-3.50606143734808	MIR448	Up
0.756393009480722	5.2243339597806	2.74657466842918	0.035084366207994	0.295247814090392	-3.50630326941424	HES2	NoSignifi
-0.53615602864095	2.48192669068298	-2.74641113680902	0.0350917647051325	0.295247814090392	-3.50650810398864	SIDT1	NoSignifi
0.621227749723712	5.1650151750147	2.74622129621382	0.0351003555860033	0.295247814090392	-3.50674589619736	OTUD5	NoSignifi
0.522842736597115	5.71294112007178	2.74526659111491	0.0351435934203306	0.295417920853545	-3.50794181161884	AHCYL2	NoSignifi
0.347485812184266	6.66571470105777	2.74234384725877	0.0352763200696496	0.29633955786258	-3.51160364607298	MTMR10	NoSignifi
-0.616999453737267	4.45348593809451	-2.7406512075994	0.035353433027047	0.29679311074897	-3.51372475784782	PPIB	NoSignifi
0.319702051310241	7.74700044277275	2.73953445328178	0.0354044095323065	0.2969462813349	-3.51512438379153	RETSAT	NoSignifi
-0.77863534196813	7.40007580425239	-2.73923819514241	0.0354179461455073	0.2969462813349	-3.51549570726899	NDC1	NoSignifi
-0.605474086401115	8.64093372035876	-2.73593439870831	0.0355692821525573	0.2980204345367	-3.51963728681878	MCM4	NoSignifi
-0.712171285304669	3.94271503705961	-2.7335761163197	0.0356777340973847	0.298734042907763	-3.52259434095342	TMEM25	NoSignifi
0.599140885119418	4.75223803468936	2.7327883308834	0.0357140419923785	0.298734042907763	-3.52358228593591	FXYD3	NoSignifi
0.318690660558834	11.2741665150357	2.732566521982	0.0357242720367261	0.298734042907763	-3.52386046435692	SMS	NoSignifi
-0.419417629733558	6.85527824657435	-2.7289820070826	0.0358900325319165	0.299737492217805	-3.52835669725582	SLC30A1	NoSignifi
-0.290961918486211	8.18526748309828	-2.72896172730515	0.0358909726970058	0.299737492217805	-3.52838213926998	NUDCD2	NoSignifi
-0.441536920454087	5.58420522033498	-2.72813234459023	0.035929445431038	0.299863694117558	-3.52942268153668	NAA30	NoSignifi
0.480283808423546	7.81448872745544	2.72700034582219	0.0359820274893558	0.300107410560994	-3.5308430094281	RPS6KA2	NoSignifi
0.543057931011958	5.39602956906647	2.72568928822254	0.0360430307083414	0.300421001410565	-3.53248818247619	GRB7	NoSignifi
0.312358091161147	7.55745384718647	2.72476354152418	0.0360861726886564	0.300465107012925	-3.53364996566326	MANBA	NoSignifi
0.318886804802904	5.97076955456427	2.72434276713829	0.0361058001761238	0.300465107012925	-3.53417805588178	KIAA2026	NoSignifi
0.281053000842071	8.01748872264602	2.72406964794905	0.0361185462855206	0.300465107012925	-3.53452084291587	THOC5	NoSignifi
0.5785532989041	3.54219538736269	2.72326113810349	0.0361563068204816	0.300584426390999	-3.53553563779939	LOC100506368	NoSignifi
0.438542994187043	6.60986183728394	2.72233250477091	0.0361997301281048	0.30075063813874	-3.53670129425171	TBCK	NoSignifi
-0.388628771904213	5.09141386644198	-2.72164328624397	0.036231994652988	0.30082398665314	-3.53756648978358	ZNF717	NoSignifi
-0.307629738241995	8.82741145608023	-2.72068350907422	0.0362769765659161	0.300867147914934	-3.53877141285024	VARS2	NoSignifi
-0.299628256180391	7.78735064851849	-2.72053223663373	0.0362840717491678	0.300867147914934	-3.53896133253239	ARMC1	NoSignifi
-0.61264532965937	3.28210050873385	-2.71761033854969	0.0364214125306728	0.301767315371577	-3.54263021593685	ZDHHC19	NoSignifi
-0.68483920141147	4.19314118019264	-2.71722324786489	0.0364396493320306	0.301767315371577	-3.54311633723145	TAF13	NoSignifi
-0.488829390626336	7.11612001113679	-2.71644524234284	0.0364763328853379	0.301876343595227	-3.54409343218646	DEPDC1	NoSignifi
-0.255066539237235	8.03761380085727	-2.7153119094949	0.0365298416505845	0.302106948917353	-3.54551690078018	C6orf136	NoSignifi
0.690560203676532	3.31220753389578	2.71445970501089	0.0365701330593244	0.302106948917353	-3.54658736439096	ZNF507	NoSignifi
-0.456885480941636	7.2719747640565	-2.71436095148395	0.0365748051275761	0.302106948917353	-3.54671141495313	PIK3C2B	NoSignifi
-0.41131669992962	5.08473134178166	-2.7130831836198	0.0366353148845148	0.3022980619395	-3.54831659646888	NHLRC2	NoSignifi
-0.625415568272881	2.43702515010705	-2.71250586594048	0.0366626896253764	0.3022980619395	-3.54904190392302	TAF4B	NoSignifi
-0.713114080445354	4.24159782818537	-2.71211670453594	0.0366811549775575	0.3022980619395	-3.54953084363183	ARHGEF26	NoSignifi
0.790626262039061	4.56322126038288	2.71188517564091	0.0366921455672905	0.3022980619395	-3.54982174279289	CACNA2D2	NoSignifi
-0.346908548619707	10.0287696832816	-2.70853632691806	0.0368515117077653	0.303407048343087	-3.55402998071137	ASNS	NoSignifi
0.332171183453143	9.49926102536547	2.7080644839512	0.0368740258191972	0.303407048343087	-3.55462300722085	AK3	NoSignifi
0.655681396217727	4.55138097981711	2.70691785930821	0.036928799113639	0.303663078425798	-3.55606422051807	ERO1B	NoSignifi
0.566654102436488	5.96276919458843	2.70627121472482	0.0369597274384623	0.303722830601858	-3.55687706271636	SIK1	NoSignifi
0.311110958196606	8.7752081623854	2.70291803266276	0.0371205548003194	0.304678410715924	-3.56109278992289	PGM1	NoSignifi
-0.352565667967235	9.24966966479452	-2.7020589337056	0.0371618806456779	0.304678410715924	-3.56217307182515	EIF1B	NoSignifi
-1.129912959559	3.06095673672419	-2.70186931895445	0.0371710084932956	0.304678410715924	-3.5624115153535	LOC100507670	Down
0.381696279347415	6.2595596999807	2.70164826032359	0.0371816530642744	0.304678410715924	-3.56268950494188	FNDC3A	NoSignifi
0.314699093237588	8.15904424009897	2.70114935726885	0.0372056886656099	0.304678410715924	-3.56331691372943	KIFAP3	NoSignifi
-0.425738421553137	8.7130509922876	-2.70088505972516	0.0372184284825934	0.304678410715924	-3.56364929897456	MSMO1	NoSignifi
0.498557608485475	6.31586418494994	2.70014244343236	0.0372542496421889	0.304777277506142	-3.56458326649035	KMT5B	NoSignifi
0.641388328920044	6.13304341649289	2.6986166101832	0.0373279669820805	0.305185849797443	-3.56650244962966	OGDHL	NoSignifi
0.563168793658559	4.8799049460662	2.69783449235634	0.0373658142083837	0.305300821883394	-3.56748628909943	TP53I11	NoSignifi
-0.387548163055972	3.85385393584118	-2.69727886002043	0.0373927267524388	0.305326361701211	-3.56818526835859	PAX9	NoSignifi
0.311850745912594	8.80188711656474	2.69625553493666	0.0374423470514775	0.305397268594809	-3.56947268624386	DYNC1I2	NoSignifi
1.08463302947419	3.14343525200308	2.69611854296412	0.0374489950738726	0.305397268594809	-3.56964504066709	NOD2	Up
-0.326455246899444	9.25471255007033	-2.69539023938642	0.0374843599426245	0.305491583633986	-3.57056137866923	SYNCRIP	NoSignifi
-0.399690339624096	7.06012964988744	-2.69472079391119	0.0375168985096596	0.30556275968908	-3.57140371240201	ZNF689	NoSignifi
0.293439486918791	7.94609988810464	2.69340482750726	0.0375809500814944	0.30573060223271	-3.57305967406452	SELENON	NoSignifi
-0.842328130094345	2.3046756691521	-2.69331877482778	0.0375851425929586	0.30573060223271	-3.5731679658753	MRNIP	NoSignifi
0.518076254731229	4.95846304751516	2.69265074233858	0.0376177064635684	0.305801697382118	-3.57400866894479	NR1D2	NoSignifi
-0.368855570766635	7.36511524422189	-2.69149567634714	0.0376740829299865	0.305883090309634	-3.57546240395368	TMEM199	NoSignifi
0.556730333301441	6.67568567111192	2.69095326656544	0.0377005882504126	0.305883090309634	-3.57614511515414	PNPLA2	NoSignifi
0.381584927304549	8.23627381887531	2.690846058855	0.0377058294231137	0.305883090309634	-3.576280057238	SH3GLB1	NoSignifi
0.54164486608012	10.2336653970684	2.69025782133265	0.037734601154223	0.305883090309634	-3.57702049203594	SH3GLB2	NoSignifi
-0.364588342894518	6.4231275688207	-2.6899774298071	0.0377483239137171	0.305883090309634	-3.57737344338195	CTDSPL2	NoSignifi
0.287999000421106	6.45344682793144	2.68872301096256	0.0378097827671806	0.305883090309634	-3.57895258297966	DUSP16	NoSignifi
0.258684817212366	5.65537636386	2.68863761077945	0.037813970768349	0.305883090309634	-3.57906009602743	ACADS	NoSignifi
0.553700239540964	8.78908502406087	2.68854812547194	0.0378183596386249	0.305883090309634	-3.57917275279631	HLA-H	NoSignifi
-1.35608551215594	1.92760139067595	-2.68717532391799	0.0378857584357441	0.306235261512098	-3.58090113555615	ZSCAN20	Down
-0.27900314636919	8.66124461684514	-2.68593315501392	0.0379468551439043	0.306536080948493	-3.58246522047611	MRPL38	NoSignifi
0.883373661451519	4.03204024027146	2.68498605651323	0.0379935099129474	0.306612642458677	-3.58365787463355	PRR16	NoSignifi
-0.839714442554086	4.37996328581465	-2.6847711137779	0.0380041067428915	0.306612642458677	-3.58392855901315	C3orf36	NoSignifi
0.315141669413694	6.5062976253302	2.68392383058644	0.0380459093994767	0.306757093625429	-3.58499561751827	OSTM1	NoSignifi
-0.370242869968664	5.5912911564455	-2.68274619838353	0.0381040927833867	0.307033355284088	-3.5864788386493	SMG1P2	NoSignifi
0.335151310673277	9.42442926415043	2.6817009384654	0.0381558162514146	0.307257250566599	-3.58779545919798	CMTM6	NoSignifi
-0.276048645182748	4.75115236049369	-2.68104588469958	0.0381882693276537	0.307325783755337	-3.58862063010023	ETV3	NoSignifi
3.10573485374482	0.886200760205741	2.68013301831636	0.0382335446579758	0.307351818262679	-3.58977064210225	TSSK3	Up
-0.396037054289591	8.39040567900918	-2.68001517743293	0.0382393934064738	0.307351818262679	-3.58991910217527	SLBP	NoSignifi
-0.333321424477331	7.02552186484438	-2.67856904587629	0.0383112471071825	0.307736650730785	-3.59174110711402	WDR55	NoSignifi
0.285477113268097	7.15311560914829	2.67706101257164	0.0383863312500653	0.308054600881095	-3.59364133463989	TRAK2	NoSignifi
-0.45790738977	7.03814338866415	-2.67681032054033	0.0383988284052471	0.308054600881095	-3.5939572470261	KIF11	NoSignifi
-0.617689513478115	4.29824794985934	-2.67550444733678	0.0384639978204452	0.308141941449696	-3.59560296315597	HSD17B1	NoSignifi
-1.43560706749905	1.54352327081174	-2.67514760567029	0.0384818266424306	0.308141941449696	-3.5960527006843	IL20RA	Down
-0.500859901267771	8.40208150946187	-2.67508815273133	0.0384847979436858	0.308141941449696	-3.59612763216516	SLC38A1	NoSignifi
0.323525337028637	7.14754893973238	2.67466926898726	0.038505739645163	0.308141941449696	-3.59665558243143	ZNFX1	NoSignifi
-0.305498512762212	10.53227468991	-2.67362656633228	0.038557921837389	0.3081975439431	-3.59796985666854	GTF3A	NoSignifi
0.706915001829522	3.26601975471805	2.67357092406829	0.038560708598677	0.3081975439431	-3.59803999409658	SPDYE8P	NoSignifi
0.37818624910049	6.67828369543085	2.67280515060015	0.0385990832540691	0.308295016753205	-3.59900528885654	ATP11C	NoSignifi
-1.32712810727755	2.51304292853746	-2.672190323419	0.0386299233725594	0.308295016753205	-3.59978035219488	EFCAB3	Down
-0.291024897588399	10.4070714080478	-2.67189078349135	0.0386449580831962	0.308295016753205	-3.60015797226486	HNRNPR	NoSignifi
0.401898862026948	10.7592964050614	2.67030548134791	0.0387246334911552	0.308738754964266	-3.60215666377658	EZR	NoSignifi
-0.358842554401142	6.20356512958846	-2.66934187260168	0.0387731496296263	0.308933673895645	-3.60337167282882	TSEN54	NoSignifi
0.346151362974103	5.29372515911613	2.66707061771076	0.038887762394963	0.309654663834829	-3.60623586192696	LEF1	NoSignifi
0.327414318820115	7.76169228231681	2.66618592320535	0.0389325046505123	0.309818741285788	-3.60735165754622	C12orf76	NoSignifi
-0.383595813054389	9.23541771476618	-2.66407843522691	0.0390393111634315	0.31013910385351	-3.61000998760439	DNAJC9	NoSignifi
0.725472907320634	4.56480057216732	2.664001718207	0.0390432050832704	0.31013910385351	-3.61010676496134	HDAC8	NoSignifi
-0.916101462517912	2.96925927772619	-2.66387352697768	0.0390497126072584	0.31013910385351	-3.61026847758661	USP51	NoSignifi
0.443510191470599	9.76281756470289	2.66323059575512	0.0390823680824231	0.31013910385351	-3.61107955742764	BCL6	NoSignifi
-0.265312659631868	7.48174646928348	-2.66282278108194	0.0391030968366691	0.31013910385351	-3.6115940513956	DNTTIP1	NoSignifi
0.631028908389874	5.46048346929176	2.66253498898505	0.0391177320924612	0.31013910385351	-3.61195713650755	YPEL1	NoSignifi
-0.502114402730231	5.23551529772549	-2.66133291329871	0.039178925617211	0.310432524211433	-3.61347379346061	OGFRL1	NoSignifi
0.465270083315709	5.82246648797875	2.65989831886616	0.0392520905609576	0.310663518714512	-3.61528401017465	IL1RN	NoSignifi
0.671202464004086	5.7305693625776	2.65952605176898	0.0392711003320595	0.310663518714512	-3.61575378254439	NXN	NoSignifi
0.285851148831686	5.10858617181477	2.65825117652227	0.0393362766648274	0.310663518714512	-3.61736268260488	KLK15	NoSignifi
-0.454557239827966	6.90135826950383	-2.65805639329125	0.0393462449355969	0.310663518714512	-3.6176085145978	CLEC2D	NoSignifi
-0.515800074140765	5.02866438830612	-2.65799300540983	0.0393494894735642	0.310663518714512	-3.61768851598937	CENPQ	NoSignifi
-0.414114976978917	8.1328620364742	-2.65758307776424	0.039370478751924	0.310663518714512	-3.61820589249224	TMEM192	NoSignifi
0.93416477475741	5.53840823179324	2.6574460713632	0.0393774964902237	0.310663518714512	-3.61837881431688	LINC01000	NoSignifi
0.240935028942455	9.16705804251572	2.65653343777065	0.0394242776952544	0.310841540845385	-3.61953073755247	HIST2H2AC	NoSignifi
0.600164843931973	6.65177952975835	2.65323620377299	0.0395937907078606	0.311980382862557	-3.62369319126379	VAMP2	NoSignifi
-0.255807085241098	12.1003924258317	-2.65277957143416	0.0396173281447466	0.311980382862557	-3.62426973310969	JTB	NoSignifi
-0.277649723316464	10.9889004448474	-2.65137978300913	0.0396895749383451	0.312357684799876	-3.62603722886472	KHDRBS1	NoSignifi
-0.361873840536444	7.21655014681505	-2.64940388973444	0.0397917970026904	0.312511510595363	-3.62853249676879	MSANTD3	NoSignifi
0.492429974791313	4.65993131433316	2.64869985156404	0.0398282884396798	0.312511510595363	-3.62942168890253	FRRS1	NoSignifi
0.701019605447585	6.21198569835878	2.64840145711196	0.0398437655498275	0.312511510595363	-3.62979857248372	MXD1	NoSignifi
0.386364333375563	7.93150182938185	2.64838919807861	0.0398444015389419	0.312511510595363	-3.62981405629917	CRIPAK	NoSignifi
0.253234581463126	10.2168059547547	2.64831578948475	0.0398482101478073	0.312511510595363	-3.62990677559449	RPL28	NoSignifi
0.488437763428798	10.0933223395562	2.64806531003979	0.0398612085482493	0.312511510595363	-3.6302231496183	H1F0	NoSignifi
0.28800465808692	8.03653179850651	2.64771209324007	0.0398795461479592	0.312511510595363	-3.63066929904673	PCNX1	NoSignifi
-0.32746740734407	8.40957374750156	-2.64695557613235	0.039918851970357	0.312628666193718	-3.63162490004539	PSME3	NoSignifi
0.627283657965938	5.79123761678616	2.64643664620671	0.0399458376990029	0.312649251649025	-3.63228042345181	PALM	NoSignifi
0.308228017277786	6.78831695445476	2.64442340363366	0.0400507172061991	0.312827285962614	-3.63482384579519	ANKRD12	NoSignifi
-0.474210177886729	5.87890316025793	-2.64440629246878	0.0400516098754174	0.312827285962614	-3.63484546482941	DLX1	NoSignifi
-0.521101225536517	6.07921694348783	-2.64384093605861	0.0400811158666648	0.312827285962614	-3.63555977834657	PRIMPOL	NoSignifi
-0.397690355369972	7.10293708233895	-2.64367394615995	0.0400898355455866	0.312827285962614	-3.63577077186249	INTS8	NoSignifi
1.32450581645667	2.34293004556278	2.6434284225907	0.0401026597007675	0.312827285962614	-3.63608099847811	FUZ	Up
-0.544530573350885	6.40008678985449	-2.64306798490981	0.0401214940144744	0.312827285962614	-3.63653643333774	VSIG10	NoSignifi
-0.55981302180617	9.59784011547667	-2.64272965046936	0.0401391819866333	0.312827285962614	-3.63696395100361	HMGB1	NoSignifi
0.335309533833431	7.83285348448773	2.64173337774414	0.0401913153150126	0.313043521470571	-3.63822290123695	PRKCH	NoSignifi
2.30032609546146	2.20034960658919	2.64080379450799	0.0402400244506546	0.313160058325397	-3.63939766617916	TAS2R45	Up
-0.615813955808416	6.85004120955937	-2.64026102469495	0.0402684942896368	0.313160058325397	-3.64008363297225	SNRPD1	NoSignifi
-0.288659928319842	5.78057814718825	-2.64005191635142	0.040279468393209	0.313160058325397	-3.64034791727889	HPS1	NoSignifi
2.04907479027393	2.2799984421374	2.63847138748168	0.0403625191923674	0.313615796823988	-3.64234562712841	TCP11L2	Up
0.825439299240823	4.05927347754838	2.63719551180176	0.0404296956931623	0.313715085411469	-3.64395844776655	DOC2A	NoSignifi
0.361515688599468	5.7592472551706	2.63641816852302	0.040470682638019	0.313715085411469	-3.64494115645685	PINK1	NoSignifi
-0.400342774573419	7.61463597138864	-2.63605765778617	0.0404897064063539	0.313715085411469	-3.64539692998471	WDR82	NoSignifi
-0.260861751956401	8.46932414934162	-2.63586225059555	0.0405000218465266	0.313715085411469	-3.64564397760929	ZNF830	NoSignifi
0.576449756688816	4.98425805012861	2.63558639873277	0.0405145887187571	0.313715085411469	-3.64599273538424	FSTL3	NoSignifi
-0.344853892651848	6.77043524507769	-2.63514866872248	0.0405377154098501	0.313715085411469	-3.64654616979386	CAD	NoSignifi
0.244351300932325	7.0285963233021	2.63498474915224	0.0405463794560321	0.313715085411469	-3.64675342270275	PJA1	NoSignifi
-0.360981674881277	6.94189355001711	-2.63358937626063	0.0406202130525944	0.31409702092958	-3.64851777771497	DEPDC1B	NoSignifi
0.594909107106179	5.82085176175328	2.63246759163948	0.0406796748390861	0.314140961039254	-3.64993633494341	SMARCD3	NoSignifi
-0.322618649673148	9.23347243634786	-2.63244361995944	0.0406809465107936	0.314140961039254	-3.64996664974958	ADRM1	NoSignifi
-1.24516574087109	3.97991573068656	-2.63209743798476	0.040699315846703	0.314140961039254	-3.65040444080955	RNLS	Down
-0.308364284610575	7.88672320266044	-2.63122912058998	0.0407454302439741	0.314307898204117	-3.6515025890893	USP1	NoSignifi
0.330315192307395	6.55952097591795	2.62974050690618	0.0408246176718075	0.314729605066259	-3.6533853853575	TOR1AIP2	NoSignifi
-0.327852728105609	3.83167477369412	-2.6289704566733	0.0408656455954521	0.314856798837469	-3.6543594269978	NACA2	NoSignifi
0.904938670954813	3.16617806948017	2.62834215789477	0.0408991538343153	0.314922671633322	-3.65515420829178	IL21R	NoSignifi
0.272986512864026	7.29869111180919	2.62789042051247	0.0409232639673093	0.314922671633322	-3.65572566740266	CLHC1	NoSignifi
0.289667570533851	10.262816621913	2.62690463871783	0.0409759300759487	0.31513902843312	-3.65697277367335	FLJ20021	NoSignifi
-0.456253984630476	6.45559273491645	-2.62595566672137	0.0410266982780262	0.315340538381284	-3.65817339955143	PNO1	NoSignifi
-0.287410990526059	6.89681366331071	-2.62309639273437	0.0411800722870055	0.316307078685387	-3.66179142945268	PLPPR5	NoSignifi
-0.654650064048741	8.34526378828857	-2.62269351692976	0.0412017322812377	0.316307078685387	-3.66230127730445	NOP16	NoSignifi
1.66011098884797	2.23610922345571	2.62134297763968	0.0412744311013792	0.31667579056623	-3.66401052518713	PDE4DIP	Up
-0.26912665321479	5.34608023631227	-2.62020349740419	0.0413358757060632	0.316830874209372	-3.6654527896631	SEC61A2	NoSignifi
-0.720964172239704	6.65794315237673	-2.61974785558368	0.0413604728877229	0.316830874209372	-3.66602953945225	URB2	NoSignifi
-0.250080161769007	11.8377852698216	-2.61940761813131	0.0413788503611914	0.316830874209372	-3.66646022353221	SET	NoSignifi
0.541949804955727	4.01860432681038	2.61913880504102	0.0413933761334619	0.316830874209372	-3.66680050392806	FEZ1	NoSignifi
0.351195725520471	9.830943480542	2.61812230765146	0.0414483537390422	0.317062615372077	-3.66808731110612	COL4A5	NoSignifi
0.568701628394882	5.20483201687545	2.61652696122873	0.0415347964882445	0.317419346003663	-3.6701070916162	C19orf66	NoSignifi
0.316349743020298	9.63534563349264	2.61623023113413	0.0415508959092332	0.317419346003663	-3.67048279154522	MPZL1	NoSignifi
0.304961662164282	9.30729861785255	2.61553854153975	0.0415884502723645	0.317419346003663	-3.67135859486093	FAM174B	NoSignifi
-0.288511986094295	4.57014607851371	-2.61543816539549	0.0415939030833718	0.317419346003663	-3.67148569280452	BORCS6	NoSignifi
0.635616935633379	8.82665080387332	2.61470095441728	0.0416339746559412	0.317536362854225	-3.6724191903824	CCDC9B	NoSignifi
0.831220855335443	8.90078557459082	2.61384760754226	0.0416804105444964	0.317695888508028	-3.67349980887846	TACSTD2	NoSignifi
0.595646711972975	7.32844627888796	2.61340730717013	0.0417043917214106	0.317695888508028	-3.6740574007983	TRPV6	NoSignifi
0.395539428625144	6.28190689854443	2.61292349284383	0.0417307599603824	0.317708205724477	-3.67467011910933	KHNYN	NoSignifi
0.717863804497222	4.68356093778413	2.61223122785996	0.0417685199917823	0.317807185900722	-3.67554686392852	FBXO44	NoSignifi
0.70705328581319	6.72324398903619	2.61070911707269	0.0418516733098182	0.318101697939657	-3.67747475401082	TEX19	NoSignifi
-1.20337160231328	3.26363311349108	-2.61013464544241	0.0418831029430363	0.318101697939657	-3.67820242962442	PRKAR1B	Down
-1.97762860138049	1.54333841249608	-2.60980390187091	0.0419012095624645	0.318101697939657	-3.67862139194832	SIGLEC6	Down
-0.483799472917531	10.1451220500063	-2.60970994318599	0.041906354878152	0.318101697939657	-3.67874041393729	BRIX1	NoSignifi
-0.258768995640861	6.88280008458953	-2.60749126978884	0.042028049633574	0.318638651507183	-3.6815511505758	SLCO4A1	NoSignifi
-0.302460357958312	5.13077413206419	-2.60722496980701	0.0420426816807516	0.318638651507183	-3.68188854435577	CLCN2	NoSignifi
-0.550035431345443	6.05910171518477	-2.60690954183929	0.0420600201620622	0.318638651507183	-3.68228819018235	ANAPC7	NoSignifi
0.423580360983444	7.03649150920879	2.60640337670011	0.0420878591176199	0.318638651507183	-3.68292951822076	TP53BP2	NoSignifi
3.06532909934284	-0.399288544735173	2.60616072922603	0.0421012116668886	0.318638651507183	-3.6832369689525	GOLGA2P9	Up
0.634230853422177	4.16973733465277	2.60515751559628	0.0421564652881792	0.318740134959304	-3.68450816555316	METRNL	NoSignifi
-0.280846307700576	8.13131356806385	-2.60501566911914	0.0421642839795028	0.318740134959304	-3.68468791013068	GCAT	NoSignifi
-0.513334257543476	5.34093180464134	-2.60390741880189	0.0422254251288757	0.318909154127241	-3.68609232257219	RASL11B	NoSignifi
0.275306812958143	9.03599384115383	2.60370989418824	0.042236332347796	0.318909154127241	-3.6863426442357	TRIM33	NoSignifi
0.301433145235969	8.17888401668088	2.60270732279606	0.042291740432469	0.319086044634331	-3.6876132512641	SLC7A8	NoSignifi
-0.563658439433244	5.2347318828173	-2.60234289262314	0.0423119003095858	0.319086044634331	-3.68807513384529	METTL6	NoSignifi
-0.675938452282273	3.23562394187016	-2.60166749639637	0.0423492897056941	0.319086044634331	-3.68893116993705	SPOCK2	NoSignifi
-0.446455359941818	8.94931029921962	-2.60148868549646	0.0423591944575336	0.319086044634331	-3.68915781210816	GGH	NoSignifi
-0.26289038701979	7.99679941614323	-2.6000390433046	0.0424395851565778	0.319504114410459	-3.69099533536617	WDR74	NoSignifi
0.283982432284968	7.35195626052462	2.59912836485671	0.0424901708746176	0.319678713340109	-3.69214978150541	RCAN1	NoSignifi
0.425557439643009	4.4537458636019	2.5987251899867	0.0425125867615742	0.319678713340109	-3.69266090094829	TNFSF13B	NoSignifi
0.575094366132414	5.84000600695491	2.59733175416619	0.0425901571560708	0.320074506589768	-3.694427523076	FBXO2	NoSignifi
-0.512108098340276	4.33232173624179	-2.59621847241934	0.0426522407157358	0.320353517745573	-3.695839086578	ZNF12	NoSignifi
-0.236519555014085	7.91845061111014	-2.59518260481824	0.0427100942024273	0.320569347829746	-3.6971525942847	MOCOS	NoSignifi
0.276357153265773	11.596235722809	2.59415332399451	0.0427676630332725	0.320569347829746	-3.69845784499474	TMEM59	NoSignifi
0.2605357965096	8.96439207804693	2.59399489122286	0.0427765317306228	0.320569347829746	-3.69865876504045	NOMO1	NoSignifi
0.235618770166669	11.1153407687217	2.59332178060475	0.0428142328501306	0.320569347829746	-3.69951241025445	SCAMP1	NoSignifi
0.753277324598483	2.82963665522991	2.59236325424067	0.0428679815886302	0.320569347829746	-3.70072809217497	SPINK2	NoSignifi
0.467080878078571	9.37075178010891	2.5922682004414	0.0428733156031859	0.320569347829746	-3.70084865167873	TYMP	NoSignifi
0.316179699138038	11.1039132180748	2.59224255263155	0.0428747549707882	0.320569347829746	-3.70088118168126	LPP	NoSignifi
2.35208751145397	1.86157159851577	2.5920778760998	0.0428839979303885	0.320569347829746	-3.70109004800602	NR0B1	Up
-0.317310186308548	8.83724634984159	-2.59169057528624	0.042905744746923	0.320569347829746	-3.7015812877917	DNAJC7	NoSignifi
1.3581027290865	5.63256080963708	2.58978780109116	0.0430127564828025	0.321181932642963	-3.70399489843099	CFB	Up
-1.30499833515878	5.86332776106206	-2.58674242339826	0.0431846229173042	0.322170664027195	-3.70785853351283	ANP32AP1	Down
0.493141569239059	5.92603093445046	2.58557614696677	0.043250636402198	0.322170664027195	-3.70933839128022	DOCK6	NoSignifi
0.440091071078652	8.7477661569399	2.58554776018072	0.0432522444941141	0.322170664027195	-3.70937441202346	SYCE3	NoSignifi
0.29485886900164	7.35291823968512	2.58525304462956	0.0432689437077301	0.322170664027195	-3.70974838855721	EXOC1	NoSignifi
0.424580265457471	8.71844095520695	2.58522271620304	0.0432706625726771	0.322170664027195	-3.70978687396215	CYTH1	NoSignifi
0.849567283456143	3.46337256431965	2.58459151631686	0.0433064524416374	0.322250216545425	-3.7105878564531	UBD	NoSignifi
0.267558241288958	9.24565792199779	2.58352889315244	0.0433667761384842	0.322512131236143	-3.71193638697907	TAF10	NoSignifi
0.418225540469859	8.11318501283639	2.58284240247867	0.0434057950880417	0.32261539418072	-3.71280763603304	HERC5	NoSignifi
0.861674937491271	9.42511269956472	2.58124988224941	0.0434964558840865	0.323102145676004	-3.71482891686501	CFAP69	NoSignifi
2.68665297423689	1.23118393225762	2.58075071388223	0.0435249147847637	0.32312655070979	-3.71546252379265	GALNT16	Up
0.305570285235809	11.4602263124886	2.5802220353732	0.0435550778546257	0.323163571873974	-3.71613361229909	ACSL3	NoSignifi
0.235629627751006	5.83011316209516	2.57899839298282	0.043624976982837	0.323495207713285	-3.71768695996851	SRR	NoSignifi
-0.298648587204242	8.93119364764463	-2.57823413922398	0.0436686949366746	0.323632429680805	-3.71865720447782	TBRG4	NoSignifi
0.256126329223652	8.3688894115145	2.57684739924561	0.0437481409336376	0.323818167785633	-3.72041784396181	TRIM44	NoSignifi
-0.266953716318669	8.77235479867568	-2.57660549142245	0.0437620156000056	0.323818167785633	-3.72072499312895	POLR1E	NoSignifi
-0.443771087482919	5.64394574182622	-2.57647609364993	0.0437694391639197	0.323818167785633	-3.72088929091062	CYP51A1	NoSignifi
-0.505822125797827	6.70274366404684	-2.57594090677791	0.0438001571967742	0.323858766001033	-3.721568838907	KIFC1	NoSignifi
-0.258795224791547	12.0880533890196	-2.57514803300842	0.0438457080225551	0.324008928139043	-3.72257562745674	HSP90AA1	NoSignifi
0.292501101824578	9.92922457757655	2.57299226943777	0.0439698135228843	0.324739083072349	-3.72531328171943	MKRN1	NoSignifi
-0.393982498904349	3.10578627380863	-2.5720826146631	0.0440222942089962	0.324796861742936	-3.72646859272669	LINC02245	NoSignifi
-0.404461190589926	4.79755235857159	-2.57197956005437	0.0440282439570512	0.324796861742936	-3.72659948213462	PMS1	NoSignifi
0.489288536527412	11.40930423812	2.57104552470295	0.0440822087126028	0.324883265586614	-3.72778583943886	KLK4	NoSignifi
-0.340157687536678	8.09309797127613	-2.57090079071451	0.0440905771776162	0.324883265586614	-3.72796967876869	ANLN	NoSignifi
1.10106290078574	1.99098175086774	2.56972152491958	0.0441588252033102	0.325050589926894	-3.72946763402006	OR2L3	Up
-0.294852343030363	8.03525383591565	-2.56910985014572	0.0441942693196218	0.325050589926894	-3.730244656699	ADPRHL2	NoSignifi
0.258567990992877	9.05769610392902	2.56890498329727	0.0442061473340292	0.325050589926894	-3.73050491023638	RCOR3	NoSignifi
0.303118402318539	5.3906704343105	2.56875960137829	0.0442145785300995	0.325050589926894	-3.73068959897803	AGFG2	NoSignifi
-0.727433877271874	4.08282458275461	-2.5672452463126	0.044302503432547	0.325208422760108	-3.73261349560837	SNORD110	NoSignifi
-0.400311357457869	7.78856773316143	-2.56682839999605	0.0443267387124301	0.325208422760108	-3.73314310766225	PSPH	NoSignifi
-0.561767481956195	6.3741497700795	-2.5665334743112	0.044343894133129	0.325208422760108	-3.73351782582575	SNORA62	NoSignifi
-0.334565774784954	9.10799226592098	-2.56630169491753	0.0443573814002997	0.325208422760108	-3.73381231853962	GTF3C2	NoSignifi
-0.778461946736145	3.56896091885948	-2.56620987211687	0.0443627257909745	0.325208422760108	-3.73392898739141	LOC374443	NoSignifi
0.419842815900874	6.29549503229689	2.56567606479402	0.0443938087735307	0.325250530489178	-3.73460725005886	SLC35D2	NoSignifi
-0.326500363877142	9.87376081030243	-2.56428387443281	0.0444749839527795	0.325659380500786	-3.73637629825225	DDX3X	NoSignifi
-0.503892840221972	4.4812324551389	-2.56288976480232	0.0445564299873063	0.325836353351088	-3.7381479480294	ZNF155	NoSignifi
-0.995356426095033	3.14600534555815	-2.56121718537534	0.0446543549898908	0.325836353351088	-3.7402736944903	ZNF641	NoSignifi
-0.723158495627397	5.09320602470111	-2.5612058306677	0.0446550205625336	0.325836353351088	-3.74028812642799	TCF19	NoSignifi
-0.377229195890013	7.56069688280966	-2.56118242823864	0.0446563923632578	0.325836353351088	-3.7403178711641	ENDOG	NoSignifi
0.341856475935323	7.22555958805473	2.56100051269917	0.0446670574013598	0.325836353351088	-3.74054908930253	STAP2	NoSignifi
0.913504814092866	5.70080074126295	2.56047780670155	0.0446977168732393	0.325836353351088	-3.74121347396171	WFDC21P	NoSignifi
-0.297043208045865	9.10429383258514	-2.55962889291945	0.044747558070486	0.325836353351088	-3.74229253288506	LAMA3	NoSignifi
2.51283555813164	2.27296136830735	2.55960689065932	0.0447488506502773	0.325836353351088	-3.74232050087251	NECTIN4	Up
0.624545541324704	5.88342788724618	2.55950969171844	0.0447545613312504	0.325836353351088	-3.74244405496691	UBTD1	NoSignifi
0.292690374513142	5.45392785613975	2.55883370986268	0.0447942984956624	0.325836353351088	-3.74330334859688	ETV6	NoSignifi
-0.574600156067758	6.68848076294833	-2.55854440868735	0.0448113163958967	0.325836353351088	-3.74367111360338	RRP1B	NoSignifi
0.269163339031834	7.17689557412672	2.55839871948686	0.0448198890559153	0.325836353351088	-3.74385631903162	WDR7	NoSignifi
0.552131143408213	5.04116763239085	2.55808872221471	0.0448381357792152	0.325836353351088	-3.74425040471586	ARHGEF12	NoSignifi
0.450489783433606	7.12020663566424	2.55700449928738	0.0449020165619515	0.325836353351088	-3.74562879130177	APOD	NoSignifi
1.18871779991997	2.14774317158544	2.55695673762309	0.0449048328416595	0.325836353351088	-3.74568951355105	METTL7B	Up
0.392398155774984	7.9786014824046	2.556948711914	0.0449053060983231	0.325836353351088	-3.74569971713161	PIAS1	NoSignifi
0.340844201315205	3.00587250843394	2.55565672184811	0.0449815611240905	0.326091679424606	-3.7473423731787	ESRRG	NoSignifi
0.268002656310355	8.19850061375967	2.5554918349963	0.0449913029184308	0.326091679424606	-3.74755202273521	GCA	NoSignifi
0.446436998272859	11.009631481488	2.55455942932869	0.0450464334338217	0.326191894733466	-3.7487375954807	ST3GAL1	NoSignifi
0.307636938147949	6.31454541030772	2.55439852925176	0.0450559542974786	0.326191894733466	-3.74894219040851	ST6GALNAC4	NoSignifi
-0.548074282525835	9.83772804823765	-2.55244397541909	0.0451717819256497	0.326728663620534	-3.7514277020172	FEN1	NoSignifi
0.260451520961545	11.5417225084575	2.55214808377747	0.0451893442711646	0.326728663620534	-3.75180400029341	EIF4B	NoSignifi
0.351579948645978	6.25220488426226	2.55185985320154	0.0452064589116601	0.326728663620534	-3.75217056251774	HLA-C	NoSignifi
0.338801288382545	4.91531974157572	2.55103687393602	0.0452553641187395	0.326898060679877	-3.75321723785804	CHD3	NoSignifi
1.4236654989404	2.82109180633155	2.55027964753917	0.0453004118851019	0.326967751804988	-3.75418033649521	KRBA2	Up
-0.762285760338506	4.15588848446219	-2.55001852148645	0.0453159574993046	0.326967751804988	-3.75451246743541	CTAGE11P	NoSignifi
-0.462487613150813	6.23354862983672	-2.54911374727643	0.0453698654784633	0.327011584452472	-3.75566330881857	MTUS1	NoSignifi
0.3144139335874	6.78939090957242	2.5490614299983	0.0453729847234226	0.327011584452472	-3.75572985660644	SSH2	NoSignifi
-0.866491441175772	4.70157675816552	-2.54797778682572	0.0454376448725249	0.327293832538569	-3.75710830480967	SNORD25	NoSignifi
0.23856556646014	8.93839919562677	2.54618897203537	0.0455445973478409	0.327644018710283	-3.75938397362584	STX6	NoSignifi
-0.360187084326854	8.7218943679174	-2.54617128301439	0.0455456563075684	0.327644018710283	-3.75940647827662	GPATCH4	NoSignifi
-0.678713358535586	7.210944252982	-2.54528937119786	0.045598485610364	0.327644018710283	-3.76052851214249	MZT1	NoSignifi
-0.378675422550189	8.90113326335369	-2.54522208227704	0.0456025191135801	0.327644018710283	-3.76061412467771	NCAPG	NoSignifi
-0.426789484557494	5.23117733281105	-2.54503246140522	0.0456138876157117	0.327644018710283	-3.76085538363507	SNORD22	NoSignifi
-0.382031430069787	8.39649799048681	-2.54406469856563	0.0456719558556058	0.327877642820221	-3.76208673517787	BIRC5	NoSignifi
-0.719777872155771	6.78657505655774	-2.54339827535084	0.0457119888114868	0.327981603345022	-3.76293471500759	SNORD16	NoSignifi
0.357314131361128	5.56013267538573	2.54225389240246	0.0457808208457836	0.328085670734474	-3.76439094986421	MOB3C	NoSignifi
-0.309777421904183	11.2194233508847	-2.54190099276592	0.0458020692610529	0.328085670734474	-3.76484003800954	EPCAM	NoSignifi
-0.264712245987548	8.99567406254596	-2.5418826749632	0.0458031724802257	0.328085670734474	-3.7648633488962	SLC25A33	NoSignifi
-0.334741622355583	7.91843075288885	-2.54145179385172	0.0458291311681827	0.328088526310537	-3.76541168767534	IMPAD1	NoSignifi
0.311386182056615	8.01293307977436	2.54032524721132	0.0458970748354644	0.328391779591985	-3.76684539916109	SMU1	NoSignifi
-0.350843335622457	5.36069461801921	-2.53928858048624	0.0459596926663755	0.3284274545451	-3.76816481279008	PDE3B	NoSignifi
0.31389221758768	6.08791740949701	2.53899220062919	0.0459776116615758	0.3284274545451	-3.76854204473216	MAP3K5	NoSignifi
0.505196540103714	6.2052788034073	2.53897221620869	0.0459788201789923	0.3284274545451	-3.7685674811291	TOGARAM1	NoSignifi
-1.10122502507093	2.98350167220039	-2.53848741038913	0.0460081482153342	0.328454166013365	-3.76918455712192	ZNF503-AS2	Down
-0.284423293126476	7.83103685739138	-2.53567751220245	0.0461785247842743	0.32948723965033	-3.77276144735364	ZNF770	NoSignifi
0.642931136570456	6.77066058087597	2.53490351104636	0.0462255740262812	0.329509388973859	-3.77374682918584	NKD2	NoSignifi
0.513886394938321	4.16444382629353	2.53388735503234	0.0462874207788339	0.329509388973859	-3.77504056967685	ITPKA	NoSignifi
0.685680817876128	7.73269641072929	2.53305359346027	0.0463382322844257	0.329509388973859	-3.77610215090561	ETS1	NoSignifi
-0.5087172411873	7.36122948841837	-2.53296288850408	0.0463437636566247	0.329509388973859	-3.77621764363234	CBX5	NoSignifi
-0.586400058989852	4.55061003696852	-2.53248133372192	0.0463731416380211	0.329509388973859	-3.77683080798376	SGMS2	NoSignifi
0.36448201566507	7.53187464320341	2.53241062327477	0.0463774571081397	0.329509388973859	-3.77692084520696	HECTD4	NoSignifi
-1.27931441396368	0.871655144685138	-2.53071270326834	0.0464812101423855	0.329509388973859	-3.77908296177078	PROK2	Down
-0.788079464505752	5.78769805786619	-2.53061654213213	0.0464870935613449	0.329509388973859	-3.77920541919794	SNORD99	NoSignifi
0.587364246685731	3.68419115868914	2.53050303554157	0.0464940392475951	0.329509388973859	-3.77934996629843	SNORA58	NoSignifi
0.284703932734156	8.21309753494247	2.53041839781788	0.0464992191125663	0.329509388973859	-3.77945775044541	FBH1	NoSignifi
0.742874791682654	1.05673398190675	2.53040220695276	0.0465002100705585	0.329509388973859	-3.77947836919367	NDP	NoSignifi
0.876268152661907	4.93245178509166	2.52914500793732	0.046577225427018	0.329509388973859	-3.78107944913204	FOXD1	NoSignifi
0.395737868809718	9.14201430996659	2.52906525641804	0.0465821155483128	0.329509388973859	-3.78118101914436	ITGB5	NoSignifi
0.436004342517661	5.64066672079044	2.52872086974585	0.0466032385804819	0.329509388973859	-3.78161962905154	GYG2	NoSignifi
-0.335878439595289	5.9656813705233	-2.52847352604568	0.0466184157611524	0.329509388973859	-3.78193465092422	JAGN1	NoSignifi
1.18385435767606	2.57134009099933	2.5282877694003	0.0466298173820311	0.329509388973859	-3.78217123738447	SLC38A4	Up
1.30203233630461	2.91549641579659	2.52777426129628	0.0466613516423264	0.329509388973859	-3.78282527387314	VPS9D1	Up
0.285867153374475	8.00045606361476	2.5275427323127	0.046675577149409	0.329509388973859	-3.78312017048421	TMX3	NoSignifi
0.254691421423851	8.72165380188217	2.52754032522936	0.0466757250686981	0.329509388973859	-3.78312323638856	TCTN1	NoSignifi
-0.582965214226188	5.83418646400312	-2.52722602697771	0.0466950435138244	0.329509388973859	-3.78352356218243	HELLS	NoSignifi
0.456484284251373	5.51086506086174	2.52652311042547	0.0467382793628946	0.329633271374788	-3.78441890354742	PELI1	NoSignifi
0.308466411170909	4.99139448980718	2.52556512019515	0.0467972733160469	0.329868094609983	-3.78563920629692	ABCC6	NoSignifi
-0.699126667613875	4.90270504094883	-2.52497090018546	0.0468339058308356	0.329945123624921	-3.78639616808319	HMOX2	NoSignifi
-0.262825619718655	6.17727581143434	-2.52339950329314	0.0469309267646862	0.330277368678394	-3.78839806006686	CENPJ	NoSignifi
0.424040835783295	4.81195397781195	2.52284967864081	0.0469649245163309	0.330277368678394	-3.78909855723319	DLGAP1-AS1	NoSignifi
-0.325486297347852	6.99012874277815	-2.52255213658286	0.0469833336185071	0.330277368678394	-3.78947764648227	AMER1	NoSignifi
0.68625138510392	4.58422470101901	2.52254155565793	0.0469839884081293	0.330277368678394	-3.78949112743887	BVES	NoSignifi
-0.395823453062709	5.7921115031545	-2.5220125132012	0.0470167400564349	0.330326696970114	-3.7901651812277	PHF10	NoSignifi
0.347808603967723	6.60646745236213	2.52101886559428	0.047078319981327	0.330578400043935	-3.79143124622996	P2RX4	NoSignifi
0.713098524349297	2.68573201515923	2.52037048922368	0.0471185485337828	0.330679983039713	-3.79225742088906	CA13	NoSignifi
0.414887379015635	5.12652139104898	2.51968940691771	0.0471608457754333	0.3307959652314	-3.79312530416185	DTNB	NoSignifi
-0.284533574803324	10.2353851944348	-2.51874182795373	0.0472197605609104	0.33098543965667	-3.79433283421834	PPA2	NoSignifi
0.393462235939557	4.79484272941234	2.51829844456309	0.0472473544087036	0.33098543965667	-3.79489787488378	SWT1	NoSignifi
-0.473195897985938	5.82276921101264	-2.51801159015455	0.0472652158687033	0.33098543965667	-3.79526344536061	NRAV	NoSignifi
0.335808801469935	3.38702246124287	2.51733746312847	0.0473072198156652	0.331098949593173	-3.7961225845908	JAK1	NoSignifi
-0.518842037720434	7.52614265044111	-2.51435739884342	0.0474933805927562	0.332037682035004	-3.7999209239357	HSPA14	NoSignifi
-0.390184811555368	7.0050062995809	-2.51395525727712	0.0475185615486141	0.332037682035004	-3.80043353715489	IDI1	NoSignifi
-0.260874625891912	5.93496920260829	-2.51393709630119	0.0475196990725623	0.332037682035004	-3.80045668738486	TMEM52	NoSignifi
-0.359087830797174	5.85965904189291	-2.51351010075756	0.0475464525608874	0.332037682035004	-3.80100099582394	ZNF805	NoSignifi
-0.350717498418467	9.46971354070194	-2.51312358200971	0.0475706838004341	0.332037682035004	-3.80149371845774	MDC1	NoSignifi
-0.326339150094229	8.78137755117777	-2.51193580141463	0.0476452292705679	0.332191481336107	-3.80300793477275	FAM216A	NoSignifi
0.715973379898424	3.54905093120975	2.51184397292313	0.0476509976327536	0.332191481336107	-3.80312500465198	HOXC9	NoSignifi
-0.589910862059897	4.19731355154172	-2.51081243964036	0.0477158462643043	0.332191481336107	-3.80444012350245	ZNF695	NoSignifi
0.274678706732074	9.72152120645596	2.51049947494984	0.0477355397575553	0.332191481336107	-3.80483914277945	TCEAL3	NoSignifi
1.33910486176739	0.167434875542098	2.51011344104451	0.0477598430977383	0.332191481336107	-3.80533133267538	ALDH3B1	Up
-0.372446416537935	5.29164737989365	-2.50972534470782	0.0477842895624135	0.332191481336107	-3.80582616313051	CNPY4	NoSignifi
-0.527827989341152	5.38356510570558	-2.50951340379152	0.0477976454960732	0.332191481336107	-3.80609639660546	NPIPA1	NoSignifi
-0.782250943153394	3.94970726328072	-2.50947992112599	0.0477997558451067	0.332191481336107	-3.80613908869508	S100A14	NoSignifi
0.4970417039255	8.68996451678703	2.50818487597581	0.0478814562599622	0.332241081716154	-3.8077903993441	CD276	NoSignifi
0.308612636000933	6.5953973944582	2.5077954248643	0.0479060546000323	0.332241081716154	-3.80828701188813	ZNF133	NoSignifi
-0.315909725277888	4.52163219932511	-2.50776509393729	0.0479079709133304	0.332241081716154	-3.80832568914037	SETD1B	NoSignifi
0.519394272212621	5.04158054485692	2.50772621991715	0.047910427100078	0.332241081716154	-3.80837526043253	IRAK4	NoSignifi
0.224890199663064	11.3785226016985	2.50619776071327	0.0480071064475994	0.332699807589134	-3.81032440467749	GNS	NoSignifi
1.30601612849768	2.41034912726919	2.50586131180729	0.0480284156639658	0.332699807589134	-3.81075347870128	C8orf44	Up
0.348820153949095	10.1966227802675	2.50495929500459	0.0480855951970506	0.332768406529936	-3.81190386300182	SEL1L3	NoSignifi
-0.325313278812928	5.26203768505667	-2.50452729330776	0.0481130057715386	0.332768406529936	-3.81245483577005	ARMC6	NoSignifi
-1.45104612720791	3.08002404437267	-2.50440772272798	0.0481205954815942	0.332768406529936	-3.81260733785207	PKN3	Down
-0.549530774471536	10.0913386060255	-2.50390955464989	0.0481522302820549	0.332768406529936	-3.81324271982907	MAD2L1	NoSignifi
1.05650112550927	4.38901725494208	2.50271196535626	0.0482283705124149	0.332768406529936	-3.81477024232166	IL15	Up
1.40911526703234	3.11585365357426	2.50222553052535	0.0482593336076059	0.332768406529936	-3.81539071819489	S100A9	Up
-0.433984662228537	5.29914538326585	-2.5021554837898	0.0482637940431702	0.332768406529936	-3.81548006826654	HOMER1	NoSignifi
0.339595005955836	10.5875181694096	2.50202170179309	0.0482723142314614	0.332768406529936	-3.81565071860606	CLDN12	NoSignifi
-0.293310900155005	4.38399475889336	-2.5016003887352	0.0482991569005527	0.332768406529936	-3.81618814766826	APOF	NoSignifi
0.5609443499887	3.93473229292928	2.50120628924414	0.0483242801192561	0.332768406529936	-3.81669087442593	TMEM255B	NoSignifi
0.848768861501581	7.47242121411814	2.50070630892453	0.0483561730870651	0.332768406529936	-3.8173286823004	TENM1	NoSignifi
0.324307516319097	8.86226197706383	2.50049410060219	0.0483697162962393	0.332768406529936	-3.81759939460995	NRP1	NoSignifi
0.341876126514299	7.48337552009423	2.50011897303959	0.0483936669427682	0.332768406529936	-3.81807794940549	TTYH3	NoSignifi
-0.563065516489136	4.38700934290297	-2.50000003706663	0.0484012632433305	0.332768406529936	-3.8182296795599	SPAG1	NoSignifi
-0.35906317875708	8.92767318775302	-2.49774012754825	0.0485458423402588	0.333286747995959	-3.82111290366814	NDUFAF5	NoSignifi
-0.319265083232241	6.87930038485645	-2.49757589731646	0.048556366963725	0.333286747995959	-3.82132244495442	TUBGCP4	NoSignifi
0.322150327579998	8.12954870116184	2.49756675086475	0.0485569531814885	0.333286747995959	-3.82133411496434	PPFIA2	NoSignifi
-0.342955053581412	10.0087861488104	-2.49686551447176	0.0486019195082789	0.333286747995959	-3.82222884401948	EWSR1	NoSignifi
-0.675124737233654	2.92081196157166	-2.49609069850735	0.0486516555971504	0.333286747995959	-3.82321749572108	NCOA2	NoSignifi
0.584431753978455	4.1500111731065	2.49604579852642	0.0486545394239135	0.333286747995959	-3.82327478860834	GPAT3	NoSignifi
0.504114335124127	4.9838902492634	2.4959855215458	0.0486584111673751	0.333286747995959	-3.82335170294477	PLEC	NoSignifi
-0.389459024817522	4.96858030161319	-2.4954379107318	0.0486936006174761	0.333291318494072	-3.82405047427177	FUT11	NoSignifi
-0.342841605628968	9.70052279554435	-2.49516715837749	0.0487110091535431	0.333291318494072	-3.82439597188894	CWC15	NoSignifi
0.580596332913542	8.96687312155579	2.49244142262493	0.0488866347439316	0.334208150407069	-3.82787447306088	GATA2	NoSignifi
0.252380183471195	7.17111111803218	2.49216010845121	0.0489047987822639	0.334208150407069	-3.82823350708851	TFB1M	NoSignifi
0.456967492189359	9.17645501272747	2.49157610519026	0.0489425299254756	0.334208150407069	-3.82897887290886	PLA2G16	NoSignifi
-0.261550824486912	7.65354772179252	-2.49101279734121	0.0489789533168321	0.334208150407069	-3.82969784745414	TAF4	NoSignifi
0.241497216086209	8.88397230892872	2.49065077870092	0.0490023765960571	0.334208150407069	-3.83015991931784	RTL8C	NoSignifi
0.32477675396848	8.37783761483973	2.49043761306623	0.0490161743807323	0.334208150407069	-3.83043200302599	CAMSAP2	NoSignifi
-0.276386785610116	9.43564545812901	-2.4898997279789	0.0490510089729325	0.334208150407069	-3.83111857118751	PPP4C	NoSignifi
-1.12175446480556	3.64113783028639	-2.48976355587205	0.0490598319457495	0.334208150407069	-3.83129238737201	NAP1L5	Down
-0.28351202846706	7.87091806090847	-2.48946261838542	0.0490793365158403	0.334208150407069	-3.83167652200327	LPAR2	NoSignifi
0.315739894861559	7.95169344785033	2.48875730128215	0.0491250823343978	0.334233780727244	-3.83257685538842	ZNF615	NoSignifi
0.485783338816532	4.65755074972938	2.48860173928501	0.0491351779551503	0.334233780727244	-3.83277543401545	USP11	NoSignifi
0.328686226707409	8.33989423779555	2.48743219838354	0.0492111491763921	0.334573257853903	-3.83426843416589	TSC2	NoSignifi
-1.20831754936389	3.1510950704161	-2.48660837260643	0.0492647383408129	0.334712054981221	-3.83532016109125	HOXD3	Down
-0.275117876972925	8.49668120241539	-2.48631685122811	0.0492837164159012	0.334712054981221	-3.83569233931817	MAIP1	NoSignifi
-0.436205578433215	9.27185328435873	-2.48505087352332	0.049366221912665	0.3350105529591	-3.83730864921837	FOLH1	NoSignifi
0.564613398114572	5.9451773731029	2.48484172574797	0.0493798664847785	0.3350105529591	-3.83757568463287	ACOX2	NoSignifi
-0.23424241521686	9.56650595221604	-2.48386532973043	0.0494436185545081	0.335265867810706	-3.83882236542497	NUP205	NoSignifi
2.49482452198803	1.38201661486621	2.48301588808482	0.0494991525228546	0.335294271682615	-3.83990700090021	UCA1	Up
0.263718120383683	9.29839981375326	2.48300216506995	0.0495000502367214	0.335294271682615	-3.83992452394985	KLHDC9	NoSignifi
-0.590177575855965	4.08795489495191	-2.4809559417419	0.0496341011805585	0.335701824281532	-3.8425375079254	PPFIA4	NoSignifi
-0.242378125688536	11.8238151703924	-2.48090668009439	0.0496373331315675	0.335701824281532	-3.84260041747215	HNRNPD	NoSignifi
-0.236556445316154	9.76924211094034	-2.48064420711748	0.0496545571911419	0.335701824281532	-3.84293561111134	XPO1	NoSignifi
0.770412129502481	3.68216854319225	2.48048770087235	0.0496648305009839	0.335701824281532	-3.84313548111005	PIGR	NoSignifi
0.627533718764961	6.71517745547378	2.47902686863975	0.0497608307692088	0.336173696712402	-3.84500115030346	FAM183A	NoSignifi
1.02839966286069	7.35933257187472	2.47844070613623	0.0497994065251571	0.336222282630996	-3.84574979458652	SSPO	Up
0.39627995387514	2.79026238679554	2.47812176044249	0.0498204099068366	0.336222282630996	-3.84615716027409	MSLN	NoSignifi
-0.507882592414861	7.62649769589841	-2.47682748532681	0.0499057378373706	0.336492389557048	-3.84781031111477	SLC29A1	NoSignifi
-0.471603420193985	7.54160090479461	-2.4767195151815	0.049912863019369	0.336492389557048	-3.84794822415671	PPP1R8	NoSignifi
0.302077579282282	10.8784131747338	2.47517502166413	0.0500149058518761	0.336908997468308	-3.8499211295806	RAC1	NoSignifi
0.394282782210106	4.21691453999916	2.47498986144614	0.0500271540335459	0.336908997468308	-3.85015766011399	OPHN1	NoSignifi
-0.58607742777484	7.5740154987666	-2.47398779465621	0.0500934951520939	0.337178869309007	-3.85143777644781	FAM162A	NoSignifi
-0.304999363846735	9.1945469663765	-2.47200581066921	0.0502249863341659	0.337662751898932	-3.85396990690729	SYVN1	NoSignifi
-0.355144158407032	7.09259059895557	-2.47146908043269	0.0502606577828889	0.337662751898932	-3.85465566332641	MIS18A	NoSignifi
0.641180132617626	3.11345039361714	2.47108398150745	0.0502862682908721	0.337662751898932	-3.85514769866816	PTH1R	NoSignifi
0.41627715735578	9.02256884299679	2.47094103273565	0.0502957784414288	0.337662751898932	-3.85533034469938	SLC25A37	NoSignifi
-1.46376844741816	1.97911179050007	-2.47069991710829	0.0503118238021419	0.337662751898932	-3.85563842178673	SNORD59B	NoSignifi
-0.238052668902065	10.8424705746479	-2.47022114846341	0.0503437002145064	0.337662751898932	-3.85625016288746	CENPX	NoSignifi
0.29982171448939	6.56322597852087	2.46884394657935	0.0504355139340915	0.337662751898932	-3.85800994920605	FAM160A2	NoSignifi
0.270822088911568	9.20147361162763	2.46864436279438	0.0504488343006703	0.337662751898932	-3.85826498717874	SPG11	NoSignifi
-0.571940860799687	4.51103363890744	-2.46845528912584	0.0504614566599562	0.337662751898932	-3.85850659717057	MIR599	NoSignifi
0.555227672443003	3.79144179090626	2.46821148850936	0.0504777374824579	0.337662751898932	-3.85881814402156	LY96	NoSignifi
0.270013261814665	6.78008569281343	2.46776957778401	0.0505072621676312	0.337662751898932	-3.85938286066625	ADAP2	NoSignifi
-0.405099708333242	5.16436120126697	-2.4676974594952	0.050512082233269	0.337662751898932	-3.85947502164153	C12orf66	NoSignifi
-0.465510155575568	7.01856359509714	-2.46735280122587	0.0505351244040151	0.337662751898932	-3.85991546989203	BOLA2	NoSignifi
-0.511455680731463	2.89604789973579	-2.46685254848867	0.050568588717581	0.337662751898932	-3.8605547701057	ITGA11	NoSignifi
0.660849321951495	5.55936029173025	2.46639763218755	0.0505990406837024	0.337662751898932	-3.86113614630516	SSBP3	NoSignifi
0.402831670034363	7.1992969540008	2.46619824726556	0.0506123935885324	0.337662751898932	-3.8613909614041	RASSF5	NoSignifi
2.01812606931036	0.743776606915254	2.46582803949095	0.050637196504748	0.337662751898932	-3.861864095832	SMLR1	NoSignifi
-0.296796864336543	8.36849437698401	-2.46506195448058	0.0506885631076864	0.337662751898932	-3.86284319858329	NARS2	NoSignifi
-0.45275004928597	9.10962171609822	-2.46491193305972	0.0506986286369563	0.337662751898932	-3.86303493935652	TOMM40	NoSignifi
0.269262266366962	9.59815800220772	2.464329215768	0.0507377455703494	0.337662751898932	-3.86377971764108	CPD	NoSignifi
0.582838841393069	3.07729354678637	2.46410127460918	0.050753055632396	0.337662751898932	-3.86407105795353	PTPN7	NoSignifi
-0.40197587595392	8.34894590730776	-2.46342409430084	0.050798568549161	0.337662751898932	-3.86493660739618	GLRX2	NoSignifi
0.394090748465953	4.58912636601763	2.46298412986548	0.0508281615312026	0.337662751898932	-3.86549897089288	SEMA4C	NoSignifi
0.26134031196429	8.93033549809724	2.4628929525053	0.050834296610901	0.337662751898932	-3.86561551552036	C17orf58	NoSignifi
-0.54809378356996	4.28311252906718	-2.46261539678412	0.0508529774283121	0.337662751898932	-3.86597029572194	RAD51B	NoSignifi
0.740568537406195	7.77802427168593	2.46234045925992	0.0508714892119922	0.337662751898932	-3.86632173404794	FGFR3	NoSignifi
0.300238682185719	9.36774406795576	2.46209477031157	0.0508880377147134	0.337662751898932	-3.86663578946647	CDC42SE1	NoSignifi
-0.459140640370767	6.13447304260096	-2.46188829191895	0.0509019495890023	0.337662751898932	-3.86689972636537	EPHA3	NoSignifi
1.83337091273717	1.53054233550042	2.46022831567809	0.0510139404124458	0.338230856990782	-3.86902173553709	NINL	NoSignifi
0.392716004520674	6.5302314750092	2.4596298804842	0.051054378129565	0.338324211497727	-3.86978677969332	USP46	NoSignifi
-0.480539401593696	5.62088628582135	-2.45899757374275	0.0510971415869858	0.338432873792853	-3.87059514974823	GGTLC1	NoSignifi
-0.297910836577658	9.18480277713033	-2.45843471939489	0.0511352398925881	0.338510541135256	-3.8713147495845	LTV1	NoSignifi
0.298848444241966	9.93495559649685	2.45657099479503	0.0512616063577635	0.338801530427068	-3.87369763033327	HSBP1	NoSignifi
0.44147851687065	6.31707524808843	2.45641802245824	0.0512719930718885	0.338801530427068	-3.87389322392962	CACFD1	NoSignifi
0.233519268534239	11.1742370037249	2.45605759111706	0.0512964749353765	0.338801530427068	-3.8743540846034	LYPLAL1	NoSignifi
-0.455731301351563	6.47950222768157	-2.45605237832836	0.0512968290987134	0.338801530427068	-3.87436074992404	UQCR11	NoSignifi
-0.513128709175575	6.02857298472465	-2.45584133580192	0.0513111697686367	0.338801530427068	-3.8746306003839	MYB	NoSignifi
0.271227137781366	8.23419982317827	2.45466723802848	0.0513910292330297	0.338990257749393	-3.87613191564032	SIX4	NoSignifi
0.33696653468644	7.95450878158074	2.45387085934712	0.0514452721382331	0.338990257749393	-3.87715029070832	CHFR	NoSignifi
-0.34956986740424	10.3367647663882	-2.45379088761184	0.0514507225234704	0.338990257749393	-3.87725255729156	CDK1	NoSignifi
0.851295497637936	5.42067792066227	2.45342831553774	0.0514754409067395	0.338990257749393	-3.87771621358913	NEURL3	NoSignifi
-0.39075108350222	8.83482916402705	-2.45340744727398	0.0514768639857622	0.338990257749393	-3.87774290011869	CFAP298	NoSignifi
0.372432240752963	5.71913491987639	2.45309452315313	0.0514982083679742	0.338990257749393	-3.87814307357384	CLK4	NoSignifi
-0.695217582454049	5.29016423173421	-2.45256594189488	0.0515342839272415	0.339053853659698	-3.87881904711028	TRMT61A	NoSignifi
-0.316296067028172	8.27358466954674	-2.45216226476201	0.0515618528568959	0.339061446347908	-3.87933529905781	NANS	NoSignifi
-0.971640152955449	2.01574123880605	-2.45122071575408	0.0516262162850535	0.33931086135942	-3.88053945944104	SERINC5	NoSignifi
-0.48361600832731	7.95389349635519	-2.44981979138497	0.0517221399375742	0.339767343008547	-3.88233122065196	CENPW	NoSignifi
0.280446850092091	7.16844926352058	2.44903397549438	0.051776028798812	0.339900866671626	-3.88333631908934	TRAPPC6A	NoSignifi
0.97168354639381	3.40618152827707	2.4484755651033	0.0518143590655216	0.339900866671626	-3.88405057686056	MUCL1	NoSignifi
-0.306183986275357	6.02752477125469	-2.44836565791282	0.0518219068305057	0.339900866671626	-3.88419116037119	DSEL	NoSignifi
-0.392723093954527	5.98286794034137	-2.44786980429439	0.0518559735719301	0.339950601005769	-3.88482542123503	ZNF75A	NoSignifi
0.957141478410657	3.52114869406605	2.44694084727288	0.0519198598381037	0.340195671711026	-3.88601371682883	IFT140	NoSignifi
0.527456944183723	4.56165528989833	2.44621108545682	0.0519701055658126	0.34029749126915	-3.88694724356834	CRIP1	NoSignifi
-0.454086520928184	4.80657572345135	-2.4456558311306	0.0520083705953351	0.34029749126915	-3.88765755781645	E2F1	NoSignifi
-0.335193847493635	9.02340613972953	-2.44528333414324	0.0520340577471337	0.34029749126915	-3.88813408827935	BTBD6	NoSignifi
0.331128868504878	6.60873186090943	2.44517625978869	0.052041444013816	0.34029749126915	-3.8882710686021	TPST1	NoSignifi
0.238467432636121	8.31984962412141	2.4446297540134	0.052079160716466	0.340370726556292	-3.88897022450793	KIF3B	NoSignifi
-0.369612822232637	6.17994827162086	-2.44400114217262	0.0521225797446792	0.340377515009097	-3.88977444215348	ZNF573	NoSignifi
0.264370021022037	9.04531362429984	2.44384697359318	0.0521332342246717	0.340377515009097	-3.88997168203609	PSMD8	NoSignifi
0.359325067200543	8.87963330167578	2.44261657084014	0.0522183492490765	0.340759903894838	-3.89154588223293	PPP1R2	NoSignifi
-0.326591631288012	10.8645794081285	-2.44206445987381	0.0522565902445922	0.340836174989626	-3.89225229211782	GTF2H2B	NoSignifi
0.478724345987007	5.4255725632164	2.44114862513035	0.0523200893914452	0.340863449839738	-3.89342411522165	SLC23A2	NoSignifi
0.263343317791059	7.69299048398868	2.44085218675884	0.0523406603766188	0.340863449839738	-3.89380342264807	RAB32	NoSignifi
0.362790580726001	4.97307817884124	2.44061008054156	0.0523574674056622	0.340863449839738	-3.8941132132109	PTK6	NoSignifi
0.621271001378464	3.23087770057138	2.44047289932178	0.052366993072917	0.340863449839738	-3.89428874696504	MORF4L2-AS1	NoSignifi
0.253553218007655	8.23753321702177	2.439831461714	0.0524115579565424	0.340916401582311	-3.89510952942446	ZNF322	NoSignifi
-0.34555059855896	6.85930466382286	-2.43897882625545	0.0524708583642451	0.340916401582311	-3.89620059716891	CCDC127	NoSignifi
0.676792296883901	9.38094379846769	2.43883523232875	0.0524808522490616	0.340916401582311	-3.89638435005371	ATF3	NoSignifi
-0.920817976592679	3.73668720478569	-2.43865713272383	0.0524932504705567	0.340916401582311	-3.89661226048302	LMTK2	NoSignifi
-0.422897358777245	8.11929843249824	-2.43815827959531	0.0525279941427443	0.340916401582311	-3.89725064237967	ZNF593	NoSignifi
-0.472825890985067	6.15700403659905	-2.43777254367046	0.052554876233389	0.340916401582311	-3.89774427811091	RDH13	NoSignifi
0.44589691409887	8.6578575794602	2.43768407306165	0.0525610438400899	0.340916401582311	-3.89785749732614	PARP4	NoSignifi
-0.217994708689101	6.74934824248152	-2.43704935406545	0.0526053148932395	0.340921008275173	-3.89866978462539	GIGYF2	NoSignifi
-0.384842686984509	6.59334713291426	-2.43691238426454	0.0526148735893672	0.340921008275173	-3.89884507597978	XRCC3	NoSignifi
-0.965686945313966	2.11203480919552	-2.43406859859378	0.0528137487726857	0.342036972374467	-3.90248474075734	PTN	NoSignifi
0.22106790083441	9.69886829402003	2.43249310702082	0.0529242706425266	0.342579898117737	-3.90450135635888	ADRB2	NoSignifi
-1.03176206684985	2.59196153243597	-2.43096629823133	0.0530316111171576	0.343101693699514	-3.90645579164099	YY2	NoSignifi
-0.339246359942151	6.7262072628419	-2.42714267904243	0.0533014389472323	0.344673687822002	-3.91135089480853	ZNF485	NoSignifi
0.341901482180018	4.57151731095022	2.42634220261759	0.0533581113106159	0.344709621998881	-3.91237578915671	UST	NoSignifi
-0.56241307231812	8.08420055444819	-2.42630557876186	0.0533607057425815	0.344709621998881	-3.91242268155131	MARS2	NoSignifi
0.290682829787418	8.48460727445203	2.42547219875276	0.0534197784443082	0.344894512666575	-3.91348974318736	TP53TG3D	NoSignifi
0.613368035779078	3.0928058480287	2.42514394334827	0.0534430652612822	0.344894512666575	-3.91391005256959	PCBP1-AS1	NoSignifi
0.670312466084707	2.81898119797867	2.42378353809581	0.0535396885817448	0.345208374131484	-3.91565202429837	SYTL3	NoSignifi
0.393423715446864	7.52532888929226	2.4234182983914	0.0535656613487164	0.345208374131484	-3.91611972355851	TMEM167B	NoSignifi
0.527840748629844	5.99512182818155	2.42300218881677	0.0535952678033119	0.345208374131484	-3.9166525718598	MAPT	NoSignifi
1.65911156898681	3.14330484857846	2.42277975551905	0.0536111011734659	0.345208374131484	-3.91693741222473	SEC14L2	NoSignifi
0.324261963609082	9.62787556678796	2.42200820174767	0.0536660607191371	0.345208374131484	-3.91792545791711	KIAA1147	NoSignifi
0.918366598337729	3.40405122521652	2.42182923212235	0.0536788176538227	0.345208374131484	-3.91815464959536	KDM4A	NoSignifi
-0.384506951679976	9.96471106444806	-2.42181184712055	0.0536800570257848	0.345208374131484	-3.91817691322903	PDCD5	NoSignifi
-1.14045737367418	3.10391703706281	-2.4214361225012	0.0537068497304903	0.345208374131484	-3.91865807880002	TMEM45A	NoSignifi
-0.357244803453566	9.40480370212403	-2.42087617981733	0.0537468051817683	0.345229121007738	-3.91937517427936	PHF5A	NoSignifi
-0.578848578874142	3.90843040914939	-2.42025786955832	0.0537909620750794	0.345229121007738	-3.92016703821763	ERVK13-1	NoSignifi
[truncated: 10,837 more rows]
