# Supplementary material for: Feedback activation of NF-KB signaling leads to adaptive resistance to EZH2 inhibitors in prostate cancer cells
Source: Cancer Cell Int. 2021 Apr 1;21:191. doi: 10.1186/s12935-021-01897-w (PMC8017762; doi:10.1186/s12935-021-01897-w)
Supplement: Supplementary file 3 — Additional file 3. List of 709 down-regulated genes in SOX9 silenced prostate cancer cells. [file 12935_2021_1897_MOESM3_ESM.csv]

IFNK
LOC100126784
SLC17A6
TSHR
SLITRK1
DEFB125
AFAP1-AS1
LOC100506388
MIR4313
DAOA-AS1
ENTHD1
PRSS54
SPARC
ACOD1
GYS2
LINC00624
LOC101927272
PCSK1
RNF39
PRM1
SERPINA3
CXCR6
LOC102724938
SMPX
LINC00708
IL9
PAK5
CD19
LINC02375
SYCP2L
AKNAD1
MYCBPAP
MUC20
MSH4
LINC02297
LOC105374768
RRN3P3
HRG
LOC105370697
ETNPPL
WBP2NL
BDKRB1
KRT222
HIPK1-AS1
LINC01821
NKAIN2
FEZF2
LINC02475
COL14A1
LOC101928943
ADGRF2
LOC100506289
PLA2G3
IQCF2
EFHD1
C20orf181
LOC100129935
CCDC102A
TRHR
VNN1
ERICH3
SERPINH1
MAGEA6
SLC44A3-AS1
RIBC2
CCK
CFC1B
HIST1H2BA
C8orf74
LOC100130111
ATP6V0A4
ASAP1-IT1
GPR75
FCHO1
VN1R4
DOCK4-AS1
CADM2-AS1
SMIM6
TMEM217
PRAMEF10
PCK1
MIR4290HG
LINC00210
IL1B
ADAMTS16
TINAG
COL19A1
CORO2B
CLIP3
DRP2
HAPLN2
MYLK4
LPAR4
C17orf64
NLRP4
LINC00839
ART3
HSD17B3
LOC105376100
LINC01181
LINC00837
LOC100506271
AZGP1P1
SEMA5A
SLC7A10
LINC00908
POM121L2
POU3F4
CCR8
LINC02036
SEC16B
NKAPP1
GPR171
LINC02402
FZD7
RGS7
PMFBP1
LOC145845
HPSE2
NACAD
UBAP2
ARHGAP39
SLC24A2
TREM2
SPATA8
LINC01551
HSD17B2
RS1
SOX17
VIPR2
PGAM2
HAPLN3
TBC1D25
KCNJ10
RAPSN
NRK
DNALI1
SLC6A12
TAS2R1
TMEM130
FGD5
LHX1
GLIS3-AS1
CER1
MUC7
TMCC1-AS1
SPINK7
FAM189A2
ERP27
TMCO5B
SCP2D1
SNX20
TMEM272
PTPRN
ARSE
PTPRG-AS1
ATP13A4-AS1
SLC25A39
ABCC9
KRT20
SLFNL1-AS1
FMO3
CDKN2A-DT
SPPL2C
CR1L
FOXB1
ANKLE1
DR1
NPY6R
C15orf54
LOC105376072
MUSK
LINC02466
RBMS3
RASGEF1B
GABRA3
LINC01580
PDE4B
ADAD2
SALL4
ARL5C
BDNF
LINC01169
LOC100506851
KRT86
GABRG2
CBX3P2
VN1R108P
GHRH
GUCY1A2
GPR63
TMEM51-AS1
USP26
PCSK2
SETD1A
LOC283038
FAM223B
ACTN3
GMFG
TESC
C1orf87
FAM124A
DUOXA2
GAREM2
LINC00982
TGM1
ELAVL3
CPNE5
TRIM54
HCAR1
FBP2
SLC19A3
SEMA3F
FAM19A4
MCC
ZBTB46-AS1
RD3
HSFX3
ABCC11
NEXN-AS1
KCNMA1
OR8G1
IFI44L
CALCR
COL23A1
BPESC1
LINC00189
REPS2
PF4
METTL9
APOL3
LINC00317
SPEF1
TAS1R2
SLC14A2
LINC00920
OR10H1
DHRS7C
HOMER2
INTS4P1
SPATA6
ZFPM2
LOC105372969
MUC8
MDGA2
FGF19
LOC101928622
CCDC60
THAP2
MLNR
SRY
GBGT1
CENPM
SLC5A12
ELK3
LINC01282
SCOC-AS1
CCDC54
ERVFRD-1
GOLGA7
CYP4V2
THBS2
CTDSPL
PTPRJ
OIP5-AS1
DNASE1L3
ADGRL3
LYRM7
LOC101060091
TIFA
SMCO4
A2ML1
LOC283194
THSD7B
RASL10A
KCNJ15
ACSS1
ZNF213
LINC01120
GRIA3
ARHGEF17
RAI14
CHSY1
ATP2A1-AS1
ENAM
C11orf88
CASC2
IL5
SUCLA2-AS1
PTH2R
CD1E
TRAF3IP2-AS1
IFFO1
LOC100130452
LINC01648
MAML2
RBM12B-AS1
IQSEC1
SLC35F2
LINC00841
AMER2
SHROOM4
NKPD1
NOL4
CXCL5
PODXL
LOC100506098
TRH
CUBN
ITPR1
AGBL1
TWIST1
SRD5A3
LOC101928519
ZP1
SLC10A3
RAB28
OLFM3
TMEM50B
RBM24
RIBC1
NEUROG1
ADSSL1
FAT2
MUC1
ASGR1
MBL2
RAB8B
FGF11
ABCC4
CORO2A
ADHFE1
CCDC102B
DLGAP3
LOC101927531
ST6GALNAC4
GARNL3
LINC00051
LOC101928907
KATNB1
FRMD5
DNAAF3
PLCE1-AS2
SLC6A18
CTF1
BAALC-AS2
CRIP1
LINC01622
ZNF251
PPM1L
POLD3
LOC101928222
ELFN1-AS1
TNFSF15
SCNN1B
KIAA0355
WNT16
ITGA2
TTTY13
ACSBG1
TNFRSF11A
PDE6C
EPHA8
IGSF21
STXBP5-AS1
CASC10
TUB
C11orf53
PPARD
UPB1
P4HA3-AS1
LOC105376292
FOLR2
DUSP21
RHBG
PDE4A
MYOZ3
NEUROD4
HIST1H1A
GTF3C4
REEP6
COLCA2
PCDHB17P
SPACA7
LIPE
LINC00427
SLC25A43
BCRP3
LOC730098
ESRRG
ZSCAN12P1
PRKAR2B
GZMB
LINC01226
RAP1GAP2
JMY
DALRD3
MIB1
C1QTNF12
DPP10
TMEM238
CXCL12
SERTAD4
C4BPA
PTENP1
LINC00564
COPZ1
C2orf70
SPCS3
FAM3D
HAND2
LOC100130744
AP3M2
ATP11B
AHNAK2
HIP1
POMZP3
GDA
ZNF496
RFX4
STX18-AS1
KLLN
SPATA6L
NRCAM
CHRM4
ZC3HAV1L
AHSG
SOX9
CXCR1
NT5C1A
GSTM4
ACOXL
MUM1L1
PTGDR2
SLC27A1
NCOR2
BST2
SPANXA2-OT1
GJC1
FAM71F2
OCRL
IGFBP4
MIR646HG
NID2
LIAS
CT62
NEK5
GAS5-AS1
OLA1
LRRC17
ACTA2
SKP2
DAW1
EVC2
CDT1
NHLRC2
FANK1
ITGB1-DT
DCAF4L2
VSIG10L
ZC3H12B
HCP5
DENND5A
PDLIM3
RDH16
DCHS1
LINC00527
FIRRE
LINC01426
DRC1
CHST8
CLCA1
IL12RB2
ADGRF5
FABP5
GUCA2B
1-Mar
ACYP1
FERMT1
TRARG1
ARNTL2-AS1
SEC1P
SDC1
NRXN1
FAM215A
OR2B2
SORCS3
MKRN7P
PRKX
HOXA5
TSHB
TBX6
LOC285191
STK32B
CHN2
LZTFL1
SLC7A1
CCND2
CLDN2
GOLGA6L2
PKP4
OR7E19P
NRIP3
FAM216A
TRIM55
BLMH
ADGRG6
LOC497256
S100A3
TEX15
SLC6A20
MLIP
LOC101928510
DGKE
RCC1
MMP3
JAM2
ASZ1
LOC101928009
IKBKB
WNT2
LRRC34
LOC101930370
PELI3
PRORY
CRH
CPS1-IT1
SLC12A3
H1FOO
LOC101929114
LELP1
GNGT2
NOA1
PLAT
MN1
CYP4B1
PTH1R
ENPEP
SV2C
SLC44A1
IFNA5
TRAF1
EGFLAM-AS2
KRT33B
MYOT
NUTM2B
TAF4B
SPP2
DSCAM
RBMS2
TBPL1
ITPKA
ARHGEF7-IT1
TH2LCRR
AADACP1
ZNF426-DT
LOC101926915
CEACAM4
CAMKV
GTF2IP12
PPP1R36
CCNJL
GATA1
LOC728730
ASAH1
MYH3
ELANE
PACSIN1
KIAA1549
KERA
PLIN4
TEX47
SNAI3
SSBP3
TNFSF10
TSPAN32
KCNJ1
FOXO6
SLC2A4
NPHS1
TEKT2
ITGA5
KCP
CDCA7L
HDAC9
ZNF282
PHB2
RIN2
PERP
CXCL3
OR2W1
KIAA1958
PGLYRP4
TSPAN4
BTBD16
KCNQ2
TNFRSF10C
NEURL1B
LIMCH1
VPS9D1-AS1
PNPLA1
IL17RD
RPL22L1
DPYS
CRABP1
MYH2
ANKRD19P
SCML4
LINC01771
TNNT3
WNT8B
WDR49
CRTAP
GJB6
ADA
RACGAP1P
NANOS2
SPACA4
GVQW3
BRD3OS
LINC00520
APOL1
MATR3
IQCF1
LINC00525
CCDC148-AS1
LOC286178
ARHGDIB
TMOD2
ANGPT4
TESMIN
LOC105372069
ZNF536
CYMP-AS1
10-Sep
PDGFC
TOX3
ABHD14B
CASP10
MAB21L3
TMEM67
SNAP25
NIM1K
PRKCA-AS1
LYVE1
ERVMER34-1
LOC101927040
CCNB1IP1
ECHDC3
C15orf40
LOC93429
RALGAPA2
SLC4A8
LINC01692
PPP1R35
SEC31B
SPZ1
GUCY2F
NMUR1
TRIM9
GABRP
ZBP1
MND1
QTRT1
EGOT
VIT
CLECL1
PLIN1
TMEM238L
SLC16A5
TEKT5
GPD1
TAS2R19
MEGF11
GAS8-AS1
ATP13A4
LIM2
LOC101929148
PIK3C2B
CSPG5
PCAT19
AZGP1
CCDC187
KIRREL1
PRTFDC1
TCF20
RNF44
TMEM196
LINC01549
SLC23A1
ADPRM
FGF22
C11orf44
CELF4
TNFRSF19
SLC16A10
CCR3
TPTE2P5
RAC2
LINC01931
MKNK2
BEX4
LOC101927410
GLB1L2
C4orf45
LITAF
LOC100505635
PLCB1
CEP68
