# Supplementary material for: Feedback activation of NF-KB signaling leads to adaptive resistance to EZH2 inhibitors in prostate cancer cells
Source: Cancer Cell Int. 2021 Apr 1;21:191. doi: 10.1186/s12935-021-01897-w (PMC8017762; doi:10.1186/s12935-021-01897-w)
Supplement: Supplementary file 4 — Additional file 4. List of top 100 co-expressed genes of SOX9 from the TCGA prostate cancer database. [file 12935_2021_1897_MOESM4_ESM.csv]

RIN2
ETV6
HIVEP3
ARHGAP18
CEACAM1
RP11-244F12.3
HELB
OAT
BCL3
RC3H1
TMC5
SEMA4B
LPAR6
IL10RB
SERPINB8
NFE2L2
SLC11A2
RBM7
SLC22A23
TFAP2C
RNF24
ARRDC3
IFNAR2
PCDH1
CTA-363E6.5
ZBTB24
RP11-213H15.1
OSMR
KLF10
DDX3X
DCUN1D3
MIDN
CTA-363E6.6
TGIF1
ZNF878
CHD1
TMEM2
TMEM63A
MESDC1
RP11-253E3.3
IFNAR1
AMD1
GSKIP
NFKB1
GALNT4
TNFRSF1A
WBP1L
DIMT1
SHB
TEP1
IFNGR1
SATB1
EFNA1
CLDN1
KDM6B
UTP3
STEAP4
RNF19B
RIPK1
RASGEF1B
THBS1
SRSF7
NCOA7
DDX52
MPZL3
IVNS1ABP
ITPR3
BCL10
ETF1
TNFRSF11A
BTBD3
LYSMD3
SOD2
ENTPD7
CCRN4L
FOXP1
ACVR1B
STK40
FAM160A1
ABHD13
GMEB1
KIAA1324
PPM1B
DYRK3
KIAA1217
MAT2A
BCL6
ATP1A1
IFNGR2
STAT3
GPR75
PNRC1
AKIRIN1
DUSP11
C16orf46
AC005077.14
SLC26A2
SLC12A2
RELA
CSTF2T
